# Supplementary material for: Selective Transfer Semihydrogenation of Alkynes Catalyzed by an Iron PCP Pincer Alkyl Complex
Source: ACS Catal. 2023 Oct 17;13(21):14012–22. doi: 10.1021/acscatal.3c04156 (PMC10629171; doi:10.1021/acscatal.3c04156)
Supplement: Supplementary file 2 — cs3c04156_si_002.cif [file cs3c04156_si_002.cif]

data_Fe_PCP_Me

 

_audit_creation_method            'SHELXL-2014/7'

_shelx_SHELXL_version_number      '2014/7'

_chemical_name_systematic         ?

_chemical_name_common             ?

_chemical_melting_point           ?

_chemical_formula_moiety          'C31 H42 Fe N2 O2 P2, 1.5(C6 H6)'

_chemical_formula_sum

 'C40 H51 Fe N2 O2 P2' 

_chemical_formula_weight          709.61


loop_

 _atom_type_symbol

 _atom_type_description

 _atom_type_scat_dispersion_real

 _atom_type_scat_dispersion_imag

 _atom_type_scat_source

 'C'  'C'   0.0033   0.0016

 'International Tables Vol C Tables 4.2.6.8 and 6.1.1.4'

 'H'  'H'   0.0000   0.0000

 'International Tables Vol C Tables 4.2.6.8 and 6.1.1.4'

 'Fe'  'Fe'   0.3463   0.8444

 'International Tables Vol C Tables 4.2.6.8 and 6.1.1.4'

 'N'  'N'   0.0061   0.0033

 'International Tables Vol C Tables 4.2.6.8 and 6.1.1.4'

 'O'  'O'   0.0106   0.0060

 'International Tables Vol C Tables 4.2.6.8 and 6.1.1.4'

 'P'  'P'   0.1023   0.0942

 'International Tables Vol C Tables 4.2.6.8 and 6.1.1.4'

 

_space_group_crystal_system       monoclinic

_space_group_IT_number            14

_space_group_name_H-M_alt         'P 21/n'

_space_group_name_Hall            '-P 2yn'

 

_shelx_space_group_comment

;

The symmetry employed for this shelxl refinement is uniquely defined

by the following loop, which should always be used as a source of

symmetry information in preference to the above space-group names.

They are only intended as comments.

;

 

loop_

 _space_group_symop_operation_xyz

 'x, y, z'

 '-x+1/2, y+1/2, -z+1/2'

 '-x, -y, -z'

 'x-1/2, -y-1/2, z-1/2'

 

_cell_length_a                    13.249(2)

_cell_length_b                    12.715(2)

_cell_length_c                    22.225(4)

_cell_angle_alpha                 90

_cell_angle_beta                  100.006(6)

_cell_angle_gamma                 90

_cell_volume                      3687.1(11)

_cell_formula_units_Z             4

_cell_measurement_temperature     100

_cell_measurement_reflns_used     8128

_cell_measurement_theta_min       2.24

_cell_measurement_theta_max       24.31

 

_exptl_crystal_description        needle

_exptl_crystal_colour             white

_exptl_crystal_density_meas       ?

_exptl_crystal_density_method     ?

_exptl_crystal_density_diffrn     1.278          

_exptl_crystal_F_000              1508

_exptl_transmission_factor_min    ?

_exptl_transmission_factor_max    ?

_exptl_crystal_size_max           0.28

_exptl_crystal_size_mid           0.09

_exptl_crystal_size_min           0.07

_exptl_absorpt_coefficient_mu     0.532

_shelx_estimated_absorpt_T_min    0.865

_shelx_estimated_absorpt_T_max    0.964

_exptl_absorpt_correction_type    multi-scan

_exptl_absorpt_correction_T_min   0.675

_exptl_absorpt_correction_T_max   0.746

_exptl_absorpt_process_details    SADABS

_exptl_absorpt_special_details    ?

_diffrn_ambient_temperature       100

_diffrn_radiation_wavelength      0.71073

_diffrn_radiation_type            MoK\a

_diffrn_radiation_monochromator            'graphite'

_diffrn_measurement_device            'four-circle diffractometer'

_diffrn_source                    ?

_diffrn_measurement_device_type   'Bruker KAPPA APEX II CCD'

_diffrn_measurement_method        '\w- and \f-scans'

_diffrn_detector_area_resol_mean  ?

_diffrn_reflns_number             74716

_diffrn_reflns_av_unetI/netI      0.0764

_diffrn_reflns_av_R_equivalents   0.1135

_diffrn_reflns_limit_h_min        -17

_diffrn_reflns_limit_h_max        17

_diffrn_reflns_limit_k_min        -17

_diffrn_reflns_limit_k_max        17

_diffrn_reflns_limit_l_min        -29

_diffrn_reflns_limit_l_max        29

_diffrn_reflns_theta_min          1.852

_diffrn_reflns_theta_max          28.696

_diffrn_reflns_theta_full         25.242

_diffrn_measured_fraction_theta_max   0.995

_diffrn_measured_fraction_theta_full  0.999

_diffrn_reflns_Laue_measured_fraction_max    0.995

_diffrn_reflns_Laue_measured_fraction_full   0.999

_diffrn_reflns_point_group_measured_fraction_max   0.995

_diffrn_reflns_point_group_measured_fraction_full  0.999

_reflns_number_total              9472

_reflns_number_gt                 6088

_reflns_threshold_expression      'I > 2\s(I)'

_reflns_Friedel_coverage          0.000

_reflns_Friedel_fraction_max      .

_reflns_Friedel_fraction_full     .

 

_reflns_special_details

;

 Reflections were merged by SHELXL according to the crystal

 class for the calculation of statistics and refinement.

 

 _reflns_Friedel_fraction is defined as the number of unique

 Friedel pairs measured divided by the number that would be

 possible theoretically, ignoring centric projections and

 systematic absences.

;

 

_computing_data_collection        ?

_computing_cell_refinement        ?

_computing_data_reduction         ?

_computing_structure_solution     ?

_computing_structure_refinement 'SHELXL-2014/7 (Sheldrick, 2014)'

_computing_molecular_graphics     ?

_computing_publication_material   ?

_refine_special_details           ?

_refine_ls_structure_factor_coef  Fsqd

_refine_ls_matrix_type            full

_refine_ls_weighting_scheme       calc

_refine_ls_weighting_details

'w=1/[\s^2^(Fo^2^)+(0.0486P)^2^+1.1291P] where P=(Fo^2^+2Fc^2^)/3'

_atom_sites_solution_primary      ?

_atom_sites_solution_secondary    ?

_atom_sites_solution_hydrogens    geom

_refine_ls_hydrogen_treatment     constr

_refine_ls_extinction_method      none

_refine_ls_extinction_coef        .

_refine_ls_number_reflns          9472

_refine_ls_number_parameters      445

_refine_ls_number_restraints      1

_refine_ls_R_factor_all           0.0950

_refine_ls_R_factor_gt            0.0449

_refine_ls_wR_factor_ref          0.1096

_refine_ls_wR_factor_gt           0.0918

_refine_ls_goodness_of_fit_ref    0.975

_refine_ls_restrained_S_all       0.975

_refine_ls_shift/su_max           0.017

_refine_ls_shift/su_mean          0.000

 

loop_

 _atom_site_label

 _atom_site_type_symbol

 _atom_site_fract_x

 _atom_site_fract_y

 _atom_site_fract_z

 _atom_site_U_iso_or_equiv

 _atom_site_adp_type

 _atom_site_occupancy

 _atom_site_site_symmetry_order  

 _atom_site_calc_flag

 _atom_site_refinement_flags_posn

 _atom_site_refinement_flags_adp

 _atom_site_refinement_flags_occupancy

 _atom_site_disorder_assembly

 _atom_site_disorder_group

Fe1 Fe 0.50991(2) 0.25085(2) 0.29791(2) 0.01394(8) Uani 1 1 d . . . . .

P1 P 0.64806(5) 0.17882(5) 0.35852(3) 0.01744(13) Uani 1 1 d . . . . .

P2 P 0.38224(5) 0.35470(5) 0.25167(3) 0.01506(13) Uani 1 1 d . . . . .

O1 O 0.50135(14) 0.10107(14) 0.19755(8) 0.0311(4) Uani 1 1 d . . . . .

N1 N 0.58923(15) 0.46109(14) 0.44534(8) 0.0188(4) Uani 1 1 d . . . . .

N2 N 0.56655(15) 0.53427(15) 0.40129(8) 0.0198(4) Uani 1 1 d . . . . .

C1 C 0.53400(16) 0.36854(17) 0.35978(10) 0.0148(5) Uani 1 1 d . . . . .

C2 C 0.56979(17) 0.36109(17) 0.42240(10) 0.0161(5) Uani 1 1 d . . . . .

C3 C 0.53193(17) 0.47852(17) 0.34997(10) 0.0161(5) Uani 1 1 d . . . . .

C4 C 0.6437(2) 0.4944(2) 0.50491(10) 0.0257(6) Uani 1 1 d . . . . .

H4A H 0.6809 0.5598 0.5005 0.039 Uiso 1 1 calc R U . . .

H4B H 0.6925 0.4396 0.5219 0.039 Uiso 1 1 calc R U . . .

H4C H 0.5945 0.5061 0.5324 0.039 Uiso 1 1 calc R U . . .

C5 C 0.58682(17) 0.26740(17) 0.46121(10) 0.0178(5) Uani 1 1 d . . . . .

C6 C 0.56176(18) 0.26509(19) 0.52014(10) 0.0220(5) Uani 1 1 d . . . . .

H6 H 0.5349 0.3264 0.5360 0.026 Uiso 1 1 calc R U . . .

C7 C 0.57575(19) 0.1748(2) 0.55534(11) 0.0259(6) Uani 1 1 d . . . . .

H7 H 0.5585 0.1745 0.5951 0.031 Uiso 1 1 calc R U . . .

C8 C 0.6147(2) 0.0851(2) 0.53277(11) 0.0271(6) Uani 1 1 d . . . . .

H8 H 0.6243 0.0231 0.5570 0.032 Uiso 1 1 calc R U . . .

C9 C 0.63982(18) 0.08549(19) 0.47466(11) 0.0240(5) Uani 1 1 d . . . . .

H9 H 0.6674 0.0238 0.4597 0.029 Uiso 1 1 calc R U . . .

C10 C 0.62512(17) 0.17525(18) 0.43784(10) 0.0193(5) Uani 1 1 d . . . . .

C11 C 0.49397(17) 0.53693(17) 0.29345(10) 0.0181(5) Uani 1 1 d . . . . .

C12 C 0.52772(19) 0.64041(18) 0.28717(11) 0.0220(5) Uani 1 1 d . . . . .

H12 H 0.5761 0.6705 0.3191 0.026 Uiso 1 1 calc R U . . .

C13 C 0.4923(2) 0.69970(19) 0.23557(11) 0.0251(6) Uani 1 1 d . . . . .

H13 H 0.5170 0.7691 0.2319 0.030 Uiso 1 1 calc R U . . .

C14 C 0.42057(19) 0.65693(19) 0.18933(11) 0.0242(5) Uani 1 1 d . . . . .

H14 H 0.3950 0.6973 0.1540 0.029 Uiso 1 1 calc R U . . .

C15 C 0.38602(19) 0.55457(18) 0.19471(10) 0.0218(5) Uani 1 1 d . . . . .

H15 H 0.3362 0.5262 0.1629 0.026 Uiso 1 1 calc R U . . .

C16 C 0.42292(17) 0.49242(17) 0.24575(10) 0.0167(5) Uani 1 1 d . . . . .

C17 C 0.67588(19) 0.03988(19) 0.34216(12) 0.0248(5) Uani 1 1 d . . . . .

H17 H 0.7266 0.0133 0.3775 0.030 Uiso 1 1 calc R U . . .

C18 C 0.5801(2) -0.03007(19) 0.33691(12) 0.0285(6) Uani 1 1 d . . . . .

H18A H 0.5325 -0.0125 0.2994 0.043 Uiso 1 1 calc R U . . .

H18B H 0.5466 -0.0182 0.3723 0.043 Uiso 1 1 calc R U . . .

H18C H 0.6002 -0.1041 0.3357 0.043 Uiso 1 1 calc R U . . .

C19 C 0.7253(2) 0.0301(2) 0.28511(13) 0.0380(7) Uani 1 1 d . . . . .

H19A H 0.7333 -0.0445 0.2757 0.057 Uiso 1 1 calc R U . . .

H19B H 0.7927 0.0641 0.2925 0.057 Uiso 1 1 calc R U . . .

H19C H 0.6815 0.0643 0.2506 0.057 Uiso 1 1 calc R U . . .

C20 C 0.77895(17) 0.23908(19) 0.36549(12) 0.0248(5) Uani 1 1 d . . . . .

H20 H 0.7973 0.2382 0.3237 0.030 Uiso 1 1 calc R U . . .

C21 C 0.7872(2) 0.3541(2) 0.38741(13) 0.0328(6) Uani 1 1 d . . . . .

H21A H 0.8547 0.3821 0.3837 0.049 Uiso 1 1 calc R U . . .

H21B H 0.7782 0.3574 0.4302 0.049 Uiso 1 1 calc R U . . .

H21C H 0.7338 0.3962 0.3623 0.049 Uiso 1 1 calc R U . . .

C22 C 0.86068(19) 0.1744(2) 0.40671(13) 0.0358(7) Uani 1 1 d . . . . .

H22A H 0.8653 0.1045 0.3889 0.054 Uiso 1 1 calc R U . . .

H22B H 0.8419 0.1674 0.4473 0.054 Uiso 1 1 calc R U . . .

H22C H 0.9271 0.2100 0.4104 0.054 Uiso 1 1 calc R U . . .

C23 C 0.26738(17) 0.36362(18) 0.28970(10) 0.0175(5) Uani 1 1 d . . . . .

H23 H 0.2417 0.2901 0.2924 0.021 Uiso 1 1 calc R U . . .

C24 C 0.29156(18) 0.40522(19) 0.35525(10) 0.0224(5) Uani 1 1 d . . . . .

H24A H 0.3139 0.4787 0.3548 0.034 Uiso 1 1 calc R U . . .

H24B H 0.3463 0.3628 0.3789 0.034 Uiso 1 1 calc R U . . .

H24C H 0.2300 0.4008 0.3740 0.034 Uiso 1 1 calc R U . . .

C25 C 0.17868(19) 0.42679(19) 0.25336(11) 0.0259(6) Uani 1 1 d . . . . .

H25A H 0.2034 0.4965 0.2439 0.039 Uiso 1 1 calc R U . . .

H25B H 0.1241 0.4346 0.2777 0.039 Uiso 1 1 calc R U . . .

H25C H 0.1518 0.3897 0.2153 0.039 Uiso 1 1 calc R U . . .

C26 C 0.31881(18) 0.31995(18) 0.17242(10) 0.0196(5) Uani 1 1 d . . . . .

H26 H 0.2653 0.3747 0.1593 0.023 Uiso 1 1 calc R U . . .

C27 C 0.3904(2) 0.3204(2) 0.12553(11) 0.0282(6) Uani 1 1 d . . . . .

H27A H 0.3501 0.3118 0.0845 0.042 Uiso 1 1 calc R U . . .

H27B H 0.4395 0.2625 0.1342 0.042 Uiso 1 1 calc R U . . .

H27C H 0.4275 0.3874 0.1278 0.042 Uiso 1 1 calc R U . . .

C28 C 0.26252(19) 0.21393(18) 0.17220(11) 0.0242(5) Uani 1 1 d . . . . .

H28A H 0.2317 0.1955 0.1302 0.036 Uiso 1 1 calc R U . . .

H28B H 0.2087 0.2196 0.1972 0.036 Uiso 1 1 calc R U . . .

H28C H 0.3114 0.1592 0.1891 0.036 Uiso 1 1 calc R U . . .

C30 C 0.50329(18) 0.15891(18) 0.23819(10) 0.0203(5) Uani 1 1 d . . . . .

C32 C 0.2805(2) 0.2346(2) 0.55727(13) 0.0421(8) Uani 1 1 d . . . . .

H32 H 0.3317 0.2804 0.5781 0.051 Uiso 1 1 calc R U . . .

C33 C 0.2858(2) 0.2010(2) 0.49987(12) 0.0337(6) Uani 1 1 d . . . . .

H33 H 0.3414 0.2227 0.4810 0.040 Uiso 1 1 calc R U . . .

C34 C 0.2127(2) 0.1368(2) 0.46908(13) 0.0395(7) Uani 1 1 d . . . . .

H34 H 0.2175 0.1144 0.4289 0.047 Uiso 1 1 calc R U . . .

C35 C 0.1332(2) 0.1046(3) 0.4949(2) 0.0587(11) Uani 1 1 d . . . . .

H35 H 0.0822 0.0599 0.4729 0.070 Uiso 1 1 calc R U . . .

C36 C 0.1259(3) 0.1367(3) 0.5535(2) 0.0706(14) Uani 1 1 d . . . . .

H36 H 0.0701 0.1142 0.5721 0.085 Uiso 1 1 calc R U . . .

C37 C 0.2015(3) 0.2025(3) 0.58510(15) 0.0585(11) Uani 1 1 d . . . . .

H37 H 0.1980 0.2247 0.6255 0.070 Uiso 1 1 calc R U . . .

C38 C 0.5190(2) 0.0811(2) 0.04122(14) 0.0403(7) Uani 1 1 d . . . . .

H38 H 0.5325 0.1371 0.0698 0.048 Uiso 1 1 calc R U . . .

C39 C 0.4530(2) 0.0014(2) 0.05067(13) 0.0377(7) Uani 1 1 d . . . . .

H39 H 0.4205 0.0028 0.0855 0.045 Uiso 1 1 calc R U . . .

C40 C 0.4344(2) -0.0797(2) 0.00983(13) 0.0365(7) Uani 1 1 d . . . . .

H40 H 0.3895 -0.1351 0.0165 0.044 Uiso 1 1 calc R U . . .

O2 O 0.37089(14) 0.13435(14) 0.36305(8) 0.0243(5) Uani 0.924(3) 1 d . . P A 1

C29 C 0.6094(2) 0.3271(2) 0.24743(12) 0.0220(6) Uani 0.924(3) 1 d . . P A 1

H29A H 0.6624 0.2777 0.2396 0.033 Uiso 0.924(3) 1 calc R U P A 1

H29B H 0.6418 0.3872 0.2708 0.033 Uiso 0.924(3) 1 calc R U P A 1

H29C H 0.5703 0.3518 0.2085 0.033 Uiso 0.924(3) 1 calc R U P A 1

C31 C 0.4270(2) 0.1816(4) 0.3390(2) 0.0150(8) Uani 0.924(3) 1 d . . P A 1

O2' O 0.6407(7) 0.3469(11) 0.2176(4) 0.0220(6) Uani 0.076(3) 1 d D . P A 2

C29' C 0.403(5) 0.169(6) 0.336(3) 0.0150(8) Uani 0.076(3) 1 d . . P A 2

H29D H 0.4305 0.0989 0.3489 0.023 Uiso 0.076(3) 1 calc R U P A 2

H29E H 0.3402 0.1611 0.3064 0.023 Uiso 0.076(3) 1 calc R U P A 2

H29F H 0.3885 0.2069 0.3721 0.023 Uiso 0.076(3) 1 calc R U P A 2

C31' C 0.5934(8) 0.3144(15) 0.2529(4) 0.0220(6) Uani 0.076(3) 1 d D . P A 2

 

loop_

 _atom_site_aniso_label

 _atom_site_aniso_U_11

 _atom_site_aniso_U_22

 _atom_site_aniso_U_33

 _atom_site_aniso_U_23

 _atom_site_aniso_U_13

 _atom_site_aniso_U_12

Fe1 0.01417(16) 0.01326(16) 0.01472(15) -0.00105(13) 0.00341(11) -0.00032(13)

P1 0.0137(3) 0.0162(3) 0.0223(3) -0.0007(2) 0.0028(2) 0.0011(2)

P2 0.0175(3) 0.0142(3) 0.0130(3) 0.0002(2) 0.0014(2) -0.0005(2)

O1 0.0399(11) 0.0291(10) 0.0238(9) -0.0092(8) 0.0041(8) 0.0064(8)

N1 0.0218(11) 0.0169(10) 0.0167(10) -0.0019(8) 0.0004(8) -0.0008(8)

N2 0.0234(11) 0.0161(10) 0.0187(10) -0.0010(8) 0.0007(8) -0.0003(8)

C1 0.0115(11) 0.0162(12) 0.0166(11) -0.0010(9) 0.0022(8) 0.0008(9)

C2 0.0132(11) 0.0184(12) 0.0164(11) -0.0012(9) 0.0019(9) -0.0005(9)

C3 0.0139(11) 0.0168(12) 0.0176(11) -0.0026(9) 0.0025(9) -0.0010(9)

C4 0.0308(14) 0.0247(14) 0.0196(12) -0.0051(10) -0.0013(10) -0.0027(11)

C5 0.0138(11) 0.0182(13) 0.0194(11) 0.0003(9) -0.0024(9) -0.0025(9)

C6 0.0208(12) 0.0262(14) 0.0177(11) -0.0010(10) 0.0001(9) -0.0019(10)

C7 0.0230(13) 0.0333(15) 0.0203(12) 0.0074(11) 0.0010(10) -0.0064(11)

C8 0.0302(15) 0.0235(14) 0.0242(13) 0.0104(11) -0.0044(11) -0.0034(11)

C9 0.0213(13) 0.0184(13) 0.0298(13) 0.0025(10) -0.0020(10) 0.0005(10)

C10 0.0147(12) 0.0215(12) 0.0201(12) 0.0012(9) -0.0011(9) -0.0024(10)

C11 0.0195(12) 0.0162(12) 0.0197(12) -0.0007(9) 0.0062(9) 0.0016(9)

C12 0.0245(13) 0.0157(12) 0.0245(12) -0.0015(10) 0.0008(10) -0.0032(10)

C13 0.0311(15) 0.0149(12) 0.0297(14) 0.0037(10) 0.0065(11) -0.0028(11)

C14 0.0315(14) 0.0197(13) 0.0213(12) 0.0058(10) 0.0046(10) 0.0032(11)

C15 0.0249(13) 0.0198(13) 0.0201(12) 0.0024(10) 0.0022(10) 0.0000(10)

C16 0.0199(12) 0.0139(11) 0.0172(11) 0.0007(9) 0.0060(9) 0.0012(9)

C17 0.0204(13) 0.0203(13) 0.0326(14) -0.0019(10) 0.0014(10) 0.0066(10)

C18 0.0314(15) 0.0158(12) 0.0364(15) -0.0020(11) 0.0007(12) 0.0015(11)

C19 0.0316(16) 0.0339(16) 0.0512(18) -0.0163(14) 0.0151(14) 0.0060(13)

C20 0.0135(12) 0.0282(14) 0.0329(13) -0.0003(11) 0.0049(10) -0.0022(11)

C21 0.0185(13) 0.0290(15) 0.0509(17) -0.0036(13) 0.0059(12) -0.0072(11)

C22 0.0154(13) 0.0393(17) 0.0504(18) 0.0008(14) -0.0009(12) 0.0009(12)

C23 0.0171(12) 0.0147(12) 0.0205(11) -0.0004(9) 0.0026(9) 0.0008(9)

C24 0.0213(13) 0.0273(14) 0.0198(12) -0.0006(10) 0.0068(10) 0.0044(10)

C25 0.0218(13) 0.0245(13) 0.0300(14) -0.0007(11) 0.0002(11) 0.0051(11)

C26 0.0248(13) 0.0182(12) 0.0143(11) 0.0002(9) -0.0006(9) 0.0014(10)

C27 0.0400(16) 0.0274(14) 0.0175(12) -0.0005(10) 0.0061(11) 0.0009(12)

C28 0.0264(14) 0.0221(13) 0.0214(12) -0.0020(10) -0.0031(10) -0.0022(11)

C30 0.0207(13) 0.0197(13) 0.0208(12) 0.0034(10) 0.0042(10) 0.0017(10)

C32 0.054(2) 0.0305(17) 0.0349(16) 0.0022(13) -0.0114(14) -0.0005(14)

C33 0.0318(16) 0.0338(16) 0.0356(16) 0.0096(12) 0.0065(12) 0.0037(13)

C34 0.0418(19) 0.0377(17) 0.0347(16) -0.0081(13) -0.0054(13) 0.0153(14)

C35 0.0263(18) 0.0307(18) 0.113(3) -0.0026(19) -0.006(2) 0.0015(14)

C36 0.047(2) 0.047(2) 0.133(4) 0.048(3) 0.059(3) 0.0250(19)

C37 0.097(3) 0.052(2) 0.0332(17) 0.0180(16) 0.031(2) 0.043(2)

C38 0.0392(18) 0.0374(17) 0.0465(18) -0.0190(14) 0.0134(14) -0.0087(14)

C39 0.0359(17) 0.0479(18) 0.0317(15) -0.0093(13) 0.0128(13) -0.0079(14)

C40 0.0328(16) 0.0341(16) 0.0431(17) -0.0033(13) 0.0084(13) -0.0110(13)

O2 0.0230(11) 0.0250(11) 0.0264(10) 0.0052(8) 0.0083(8) -0.0009(8)

C29 0.0211(14) 0.0251(14) 0.0220(13) -0.0033(11) 0.0097(10) -0.0026(11)

C31 0.013(2) 0.0146(17) 0.0154(12) -0.0045(12) -0.0034(15) 0.0028(15)

O2' 0.0211(14) 0.0251(14) 0.0220(13) -0.0033(11) 0.0097(10) -0.0026(11)

C29' 0.013(2) 0.0146(17) 0.0154(12) -0.0045(12) -0.0034(15) 0.0028(15)

C31' 0.0211(14) 0.0251(14) 0.0220(13) -0.0033(11) 0.0097(10) -0.0026(11)

 

_geom_special_details

;

 All esds (except the esd in the dihedral angle between two l.s. planes)

 are estimated using the full covariance matrix.  The cell esds are taken

 into account individually in the estimation of esds in distances, angles

 and torsion angles; correlations between esds in cell parameters are only

 used when they are defined by crystal symmetry.  An approximate (isotropic)

 treatment of cell esds is used for estimating esds involving l.s. planes.

;

 

loop_

 _geom_bond_atom_site_label_1

 _geom_bond_atom_site_label_2

 _geom_bond_distance

 _geom_bond_site_symmetry_2

 _geom_bond_publ_flag

Fe1 C30 1.759(2) . ?

Fe1 C31 1.779(4) . ?

Fe1 C31' 1.807(9) . ?

Fe1 C1 2.020(2) . ?

Fe1 C29' 2.06(7) . ?

Fe1 C29 2.110(2) . ?

Fe1 P2 2.2488(7) . ?

Fe1 P1 2.2687(7) . ?

P1 C10 1.841(2) . ?

P1 C17 1.854(2) . ?

P1 C20 1.877(2) . ?

P2 C16 1.844(2) . ?

P2 C26 1.868(2) . ?

P2 C23 1.868(2) . ?

O1 C30 1.162(3) . ?

N1 N2 1.346(3) . ?

N1 C2 1.377(3) . ?

N1 C4 1.457(3) . ?

N2 C3 1.354(3) . ?

C1 C2 1.393(3) . ?

C1 C3 1.415(3) . ?

C2 C5 1.465(3) . ?

C3 C11 1.471(3) . ?

C5 C6 1.406(3) . ?

C5 C10 1.411(3) . ?

C6 C7 1.383(3) . ?

C7 C8 1.382(4) . ?

C8 C9 1.389(3) . ?

C9 C10 1.398(3) . ?

C11 C12 1.404(3) . ?

C11 C16 1.408(3) . ?

C12 C13 1.384(3) . ?

C13 C14 1.384(3) . ?

C14 C15 1.392(3) . ?

C15 C16 1.399(3) . ?

C17 C19 1.530(3) . ?

C17 C18 1.537(3) . ?

C20 C22 1.531(3) . ?

C20 C21 1.540(3) . ?

C23 C24 1.530(3) . ?

C23 C25 1.533(3) . ?

C26 C27 1.526(3) . ?

C26 C28 1.540(3) . ?

C32 C33 1.359(4) . ?

C32 C37 1.368(5) . ?

C33 C34 1.357(4) . ?

C34 C35 1.348(5) . ?

C35 C36 1.385(5) . ?

C36 C37 1.397(6) . ?

C38 C39 1.378(4) . ?

C38 C40 1.383(4) 3_655 ?

C39 C40 1.368(4) . ?

C40 C38 1.383(4) 3_655 ?

O2 C31 1.157(5) . ?

O2' C31' 1.1600(3) . ?

 

loop_

 _geom_angle_atom_site_label_1

 _geom_angle_atom_site_label_2

 _geom_angle_atom_site_label_3

 _geom_angle

 _geom_angle_site_symmetry_1

 _geom_angle_site_symmetry_3

 _geom_angle_publ_flag

C30 Fe1 C31 95.97(16) . . ?

C30 Fe1 C31' 80.5(5) . . ?

C30 Fe1 C1 170.80(10) . . ?

C31 Fe1 C1 93.21(15) . . ?

C31' Fe1 C1 90.4(5) . . ?

C30 Fe1 C29' 91.6(19) . . ?

C31' Fe1 C29' 171.0(19) . . ?

C1 Fe1 C29' 97.6(19) . . ?

C30 Fe1 C29 81.84(11) . . ?

C31 Fe1 C29 177.63(17) . . ?

C1 Fe1 C29 88.98(10) . . ?

C30 Fe1 P2 96.35(8) . . ?

C31 Fe1 P2 92.45(15) . . ?

C31' Fe1 P2 88.2(5) . . ?

C1 Fe1 P2 83.88(6) . . ?

C29' Fe1 P2 88(2) . . ?

C29 Fe1 P2 88.68(8) . . ?

C30 Fe1 P1 96.26(8) . . ?

C31 Fe1 P1 90.10(14) . . ?

C31' Fe1 P1 90.1(4) . . ?

C1 Fe1 P1 83.05(6) . . ?

C29' Fe1 P1 95(2) . . ?

C29 Fe1 P1 89.26(8) . . ?

P2 Fe1 P1 166.80(3) . . ?

C10 P1 C17 103.64(11) . . ?

C10 P1 C20 103.59(11) . . ?

C17 P1 C20 101.12(11) . . ?

C10 P1 Fe1 109.16(8) . . ?

C17 P1 Fe1 115.83(8) . . ?

C20 P1 Fe1 121.51(8) . . ?

C16 P2 C26 104.28(10) . . ?

C16 P2 C23 104.23(10) . . ?

C26 P2 C23 99.94(10) . . ?

C16 P2 Fe1 112.61(8) . . ?

C26 P2 Fe1 118.12(8) . . ?

C23 P2 Fe1 115.85(7) . . ?

N2 N1 C2 111.42(17) . . ?

N2 N1 C4 118.23(18) . . ?

C2 N1 C4 129.49(19) . . ?

N1 N2 C3 104.52(18) . . ?

C2 C1 C3 102.42(19) . . ?

C2 C1 Fe1 128.01(16) . . ?

C3 C1 Fe1 129.11(16) . . ?

N1 C2 C1 108.44(19) . . ?

N1 C2 C5 122.21(19) . . ?

C1 C2 C5 129.4(2) . . ?

N2 C3 C1 113.16(19) . . ?

N2 C3 C11 118.1(2) . . ?

C1 C3 C11 128.7(2) . . ?

C6 C5 C10 118.9(2) . . ?

C6 C5 C2 121.9(2) . . ?

C10 C5 C2 119.1(2) . . ?

C7 C6 C5 120.9(2) . . ?

C8 C7 C6 120.1(2) . . ?

C7 C8 C9 120.0(2) . . ?

C8 C9 C10 121.1(2) . . ?

C9 C10 C5 119.0(2) . . ?

C9 C10 P1 123.45(18) . . ?

C5 C10 P1 117.50(17) . . ?

C12 C11 C16 119.0(2) . . ?

C12 C11 C3 119.4(2) . . ?

C16 C11 C3 121.6(2) . . ?

C13 C12 C11 121.6(2) . . ?

C14 C13 C12 119.4(2) . . ?

C13 C14 C15 119.8(2) . . ?

C14 C15 C16 121.6(2) . . ?

C15 C16 C11 118.5(2) . . ?

C15 C16 P2 121.94(17) . . ?

C11 C16 P2 119.57(16) . . ?

C19 C17 C18 110.9(2) . . ?

C19 C17 P1 111.63(18) . . ?

C18 C17 P1 112.14(16) . . ?

C22 C20 C21 108.5(2) . . ?

C22 C20 P1 112.17(17) . . ?

C21 C20 P1 115.30(17) . . ?

C24 C23 C25 109.57(19) . . ?

C24 C23 P2 113.54(16) . . ?

C25 C23 P2 113.81(16) . . ?

C27 C26 C28 111.1(2) . . ?

C27 C26 P2 114.31(17) . . ?

C28 C26 P2 110.38(15) . . ?

O1 C30 Fe1 177.1(2) . . ?

C33 C32 C37 119.9(3) . . ?

C34 C33 C32 120.9(3) . . ?

C35 C34 C33 120.7(3) . . ?

C34 C35 C36 119.9(3) . . ?

C35 C36 C37 119.2(3) . . ?

C32 C37 C36 119.4(3) . . ?

C39 C38 C40 120.1(3) . 3_655 ?

C40 C39 C38 120.0(3) . . ?

C39 C40 C38 119.9(3) . 3_655 ?

O2 C31 Fe1 176.7(3) . . ?

O2' C31' Fe1 170.9(13) . . ?

 

_refine_diff_density_max    0.406

_refine_diff_density_min   -0.402

_refine_diff_density_rms    0.074


_shelx_res_file

;

TITL

CELL  0.71073  13.2491  12.7152  22.2245   90.000  100.006   90.000

ZERR    4.000   0.0023   0.0022   0.0039    0.000    0.006    0.000

LATT  1

SYMM 1/2-X, 1/2+Y, 1/2-Z

SFAC C H FE N O P

UNIT 160 204 4 8 8 8

TEMP -173

SIZE 0.07 0.085 0.28

L.S. 50

BOND

ACTA

OMIT -7 2 5

OMIT 9 1 3

OMIT 3 11 15

OMIT -5 4 13

OMIT -16 1 11

OMIT 12 8 13

LIST 6

FMAP 2

EADP C29 O2'

EADP C29 C31'

EADP C31 C29'

DFIX 1.16 0.0002 C31' O2'

PLAN 20

WGHT    0.048600    1.129100

FVAR       0.10722   0.92443

FE1   3    0.509909    0.250845    0.297907    11.00000    0.01417    0.01326 =

         0.01472   -0.00105    0.00341   -0.00032

P1    6    0.648064    0.178825    0.358521    11.00000    0.01370    0.01622 =

         0.02228   -0.00074    0.00278    0.00114

P2    6    0.382244    0.354704    0.251669    11.00000    0.01750    0.01425 =

         0.01301    0.00020    0.00142   -0.00052

O1    5    0.501353    0.101069    0.197548    11.00000    0.03985    0.02907 =

         0.02380   -0.00919    0.00407    0.00641

N1    4    0.589229    0.461087    0.445337    11.00000    0.02185    0.01686 =

         0.01671   -0.00186    0.00040   -0.00080

N2    4    0.566552    0.534275    0.401293    11.00000    0.02344    0.01612 =

         0.01866   -0.00100    0.00071   -0.00027

C1    1    0.534005    0.368538    0.359780    11.00000    0.01146    0.01623 =

         0.01664   -0.00105    0.00218    0.00081

C2    1    0.569788    0.361093    0.422402    11.00000    0.01316    0.01842 =

         0.01639   -0.00124    0.00191   -0.00050

C3    1    0.531935    0.478516    0.349972    11.00000    0.01386    0.01681 =

         0.01755   -0.00256    0.00252   -0.00102

C4    1    0.643739    0.494364    0.504914    11.00000    0.03077    0.02473 =

         0.01960   -0.00505   -0.00125   -0.00269

AFIX 137

H4A   2    0.680874    0.559774    0.500475    11.00000   -1.50000

H4B   2    0.692488    0.439573    0.521909    11.00000   -1.50000

H4C   2    0.594532    0.506134    0.532444    11.00000   -1.50000

AFIX   0

C5    1    0.586820    0.267404    0.461211    11.00000    0.01381    0.01823 =

         0.01937    0.00026   -0.00239   -0.00247

C6    1    0.561764    0.265094    0.520140    11.00000    0.02080    0.02624 =

         0.01771   -0.00096    0.00014   -0.00186

AFIX  43

H6    2    0.534855    0.326391    0.536000    11.00000   -1.20000

AFIX   0

C7    1    0.575748    0.174814    0.555341    11.00000    0.02303    0.03329 =

         0.02032    0.00740    0.00096   -0.00635

AFIX  43

H7    2    0.558536    0.174502    0.595091    11.00000   -1.20000

AFIX   0

C8    1    0.614720    0.085068    0.532775    11.00000    0.03016    0.02350 =

         0.02424    0.01042   -0.00443   -0.00342

AFIX  43

H8    2    0.624328    0.023138    0.557007    11.00000   -1.20000

AFIX   0

C9    1    0.639820    0.085492    0.474656    11.00000    0.02134    0.01843 =

         0.02980    0.00248   -0.00199    0.00050

AFIX  43

H9    2    0.667426    0.023793    0.459670    11.00000   -1.20000

AFIX   0

C10   1    0.625121    0.175251    0.437841    11.00000    0.01467    0.02152 =

         0.02014    0.00121   -0.00114   -0.00238

C11   1    0.493970    0.536933    0.293452    11.00000    0.01946    0.01615 =

         0.01969   -0.00068    0.00625    0.00158

C12   1    0.527724    0.640408    0.287172    11.00000    0.02445    0.01571 =

         0.02454   -0.00147    0.00083   -0.00317

AFIX  43

H12   2    0.576063    0.670466    0.319126    11.00000   -1.20000

AFIX   0

C13   1    0.492303    0.699701    0.235570    11.00000    0.03107    0.01493 =

         0.02968    0.00373    0.00651   -0.00282

AFIX  43

H13   2    0.517019    0.769138    0.231932    11.00000   -1.20000

AFIX   0

C14   1    0.420570    0.656929    0.189332    11.00000    0.03149    0.01969 =

         0.02130    0.00576    0.00460    0.00319

AFIX  43

H14   2    0.394983    0.697342    0.154017    11.00000   -1.20000

AFIX   0

C15   1    0.386023    0.554568    0.194705    11.00000    0.02486    0.01983 =

         0.02007    0.00235    0.00225    0.00004

AFIX  43

H15   2    0.336178    0.526201    0.162944    11.00000   -1.20000

AFIX   0

C16   1    0.422921    0.492419    0.245750    11.00000    0.01989    0.01393 =

         0.01721    0.00072    0.00602    0.00123

C17   1    0.675876    0.039877    0.342160    11.00000    0.02039    0.02025 =

         0.03260   -0.00187    0.00145    0.00664

AFIX  13

H17   2    0.726627    0.013297    0.377509    11.00000   -1.20000

AFIX   0

C18   1    0.580144   -0.030067    0.336910    11.00000    0.03141    0.01579 =

         0.03643   -0.00203    0.00073    0.00153

AFIX 137

H18A  2    0.532521   -0.012469    0.299399    11.00000   -1.50000

H18B  2    0.546625   -0.018230    0.372314    11.00000   -1.50000

H18C  2    0.600240   -0.104102    0.335671    11.00000   -1.50000

AFIX   0

C19   1    0.725281    0.030063    0.285109    11.00000    0.03156    0.03391 =

         0.05123   -0.01627    0.01514    0.00603

AFIX 137

H19A  2    0.733287   -0.044455    0.275708    11.00000   -1.50000

H19B  2    0.792675    0.064080    0.292518    11.00000   -1.50000

H19C  2    0.681530    0.064278    0.250552    11.00000   -1.50000

AFIX   0

C20   1    0.778946    0.239082    0.365487    11.00000    0.01355    0.02819 =

         0.03295   -0.00027    0.00493   -0.00220

AFIX  13

H20   2    0.797293    0.238219    0.323703    11.00000   -1.20000

AFIX   0

C21   1    0.787161    0.354130    0.387409    11.00000    0.01848    0.02904 =

         0.05086   -0.00356    0.00594   -0.00723

AFIX 137

H21A  2    0.854726    0.382093    0.383679    11.00000   -1.50000

H21B  2    0.778207    0.357370    0.430223    11.00000   -1.50000

H21C  2    0.733781    0.396153    0.362277    11.00000   -1.50000

AFIX   0

C22   1    0.860685    0.174410    0.406710    11.00000    0.01545    0.03928 =

         0.05038    0.00079   -0.00087    0.00089

AFIX 137

H22A  2    0.865342    0.104454    0.388888    11.00000   -1.50000

H22B  2    0.841939    0.167417    0.447281    11.00000   -1.50000

H22C  2    0.927099    0.209959    0.410352    11.00000   -1.50000

AFIX   0

C23   1    0.267375    0.363619    0.289704    11.00000    0.01709    0.01470 =

         0.02051   -0.00038    0.00255    0.00082

AFIX  13

H23   2    0.241653    0.290128    0.292395    11.00000   -1.20000

AFIX   0

C24   1    0.291558    0.405221    0.355247    11.00000    0.02127    0.02727 =

         0.01981   -0.00064    0.00683    0.00444

AFIX 137

H24A  2    0.313857    0.478661    0.354800    11.00000   -1.50000

H24B  2    0.346296    0.362820    0.378895    11.00000   -1.50000

H24C  2    0.230006    0.400823    0.374016    11.00000   -1.50000

AFIX   0

C25   1    0.178683    0.426793    0.253362    11.00000    0.02181    0.02447 =

         0.02995   -0.00069    0.00022    0.00509

AFIX 137

H25A  2    0.203364    0.496476    0.243874    11.00000   -1.50000

H25B  2    0.124138    0.434556    0.277701    11.00000   -1.50000

H25C  2    0.151831    0.389746    0.215273    11.00000   -1.50000

AFIX   0

C26   1    0.318812    0.319947    0.172415    11.00000    0.02482    0.01822 =

         0.01427    0.00021   -0.00061    0.00136

AFIX  13

H26   2    0.265345    0.374706    0.159275    11.00000   -1.20000

AFIX   0

C27   1    0.390390    0.320443    0.125528    11.00000    0.04004    0.02742 =

         0.01747   -0.00055    0.00605    0.00088

AFIX 137

H27A  2    0.350138    0.311796    0.084460    11.00000   -1.50000

H27B  2    0.439495    0.262454    0.134165    11.00000   -1.50000

H27C  2    0.427504    0.387396    0.127848    11.00000   -1.50000

AFIX   0

C28   1    0.262522    0.213926    0.172200    11.00000    0.02644    0.02208 =

         0.02142   -0.00203   -0.00307   -0.00223

AFIX 137

H28A  2    0.231674    0.195541    0.130200    11.00000   -1.50000

H28B  2    0.208681    0.219620    0.197195    11.00000   -1.50000

H28C  2    0.311397    0.159160    0.189067    11.00000   -1.50000

AFIX   0

C30   1    0.503294    0.158907    0.238191    11.00000    0.02074    0.01966 =

         0.02075    0.00340    0.00423    0.00171

C32   1    0.280509    0.234620    0.557268    11.00000    0.05407    0.03050 =

         0.03492    0.00217   -0.01144   -0.00048

AFIX  43

H32   2    0.331659    0.280388    0.578052    11.00000   -1.20000

AFIX   0

C33   1    0.285789    0.200989    0.499868    11.00000    0.03185    0.03378 =

         0.03559    0.00958    0.00655    0.00372

AFIX  43

H33   2    0.341443    0.222682    0.481024    11.00000   -1.20000

AFIX   0

C34   1    0.212665    0.136843    0.469083    11.00000    0.04183    0.03772 =

         0.03473   -0.00813   -0.00544    0.01529

AFIX  43

H34   2    0.217546    0.114438    0.428911    11.00000   -1.20000

AFIX   0

C35   1    0.133181    0.104590    0.494915    11.00000    0.02630    0.03072 =

         0.11276   -0.00256   -0.00572    0.00147

AFIX  43

H35   2    0.082244    0.059901    0.472929    11.00000   -1.20000

AFIX   0

C36   1    0.125873    0.136678    0.553535    11.00000    0.04680    0.04725 =

         0.13322    0.04803    0.05878    0.02504

AFIX  43

H36   2    0.070129    0.114200    0.572067    11.00000   -1.20000

AFIX   0

C37   1    0.201457    0.202504    0.585100    11.00000    0.09733    0.05173 =

         0.03321    0.01801    0.03061    0.04256

AFIX  43

H37   2    0.197997    0.224749    0.625498    11.00000   -1.20000

AFIX   0

C38   1    0.519010    0.081111    0.041223    11.00000    0.03916    0.03736 =

         0.04648   -0.01901    0.01345   -0.00871

AFIX  43

H38   2    0.532502    0.137067    0.069815    11.00000   -1.20000

AFIX   0

C39   1    0.453006    0.001426    0.050672    11.00000    0.03589    0.04794 =

         0.03174   -0.00927    0.01285   -0.00789

AFIX  43

H39   2    0.420460    0.002845    0.085529    11.00000   -1.20000

AFIX   0

C40   1    0.434376   -0.079726    0.009827    11.00000    0.03283    0.03413 =

         0.04307   -0.00326    0.00837   -0.01102

AFIX  43

H40   2    0.389453   -0.135074    0.016528    11.00000   -1.20000

AFIX   0

PART 1

O2    5    0.370891    0.134349    0.363051    21.00000    0.02297    0.02502 =

         0.02636    0.00516    0.00833   -0.00089

C29   1    0.609407    0.327083    0.247429    21.00000    0.02112    0.02506 =

         0.02203   -0.00328    0.00969   -0.00257

AFIX 137

H29A  2    0.662389    0.277680    0.239573    21.00000   -1.50000

H29B  2    0.641774    0.387214    0.270776    21.00000   -1.50000

H29C  2    0.570282    0.351771    0.208486    21.00000   -1.50000

AFIX   0

C31   1    0.427022    0.181599    0.338993    21.00000    0.01298    0.01463 =

         0.01539   -0.00449   -0.00340    0.00277

PART 2

O2'   5    0.640681    0.346885    0.217633   -21.00000    0.02112    0.02506 =

         0.02203   -0.00328    0.00969   -0.00257

C29'  1    0.403324    0.168665    0.336372   -21.00000    0.01298    0.01463 =

         0.01539   -0.00449   -0.00340    0.00277

AFIX 137

H29D  2    0.430516    0.098871    0.348939   -21.00000   -1.50000

H29E  2    0.340170    0.161107    0.306356   -21.00000   -1.50000

H29F  2    0.388537    0.206888    0.372134   -21.00000   -1.50000

AFIX   0

C31'  1    0.593425    0.314432    0.252861   -21.00000    0.02112    0.02506 =

         0.02203   -0.00328    0.00969   -0.00257

PART 0

HKLF 4


END


WGHT      0.0419      1.1390


Q1    1   0.5221  0.5758  0.2878  11.00000  0.05    0.41

Q2    1   0.6525  0.1030  0.3586  11.00000  0.05    0.40

Q3    1   0.5585  0.6004  0.4017  11.00000  0.05    0.38

Q4    1   0.3830  0.1533  0.2501  11.00000  0.05    0.37

Q5    1   0.6052  0.3632  0.1514  11.00000  0.05    0.37

Q6    1   0.4313  0.2980  0.2630  11.00000  0.05    0.37

Q7    1   0.3993  0.4235  0.2447  11.00000  0.05    0.36

Q8    1   0.5222  0.1819  0.2777  11.00000  0.05    0.35

Q9    1   0.7246  0.2219  0.3679  11.00000  0.05    0.35

Q10   1   0.6425  0.1812  0.4036  11.00000  0.05    0.35

Q11   1   0.5427  0.3591  0.3883  11.00000  0.05    0.35

Q12   1   0.2385  0.1852  0.4824  11.00000  0.05    0.33

Q13   1   0.4986  0.1816  0.3072  11.00000  0.05    0.33

Q14   1   0.6030  0.2188  0.4480  11.00000  0.05    0.33

Q15   1   0.2784  0.2184  0.5274  11.00000  0.05    0.33

Q16   1   0.5921  0.2040  0.3282  11.00000  0.05    0.33

Q17   1   0.5074  0.3254  0.3356  11.00000  0.05    0.32

Q18   1   0.2857  0.3888  0.3187  11.00000  0.05    0.32

Q19   1   0.5012  0.5118  0.3232  11.00000  0.05    0.32

Q20   1   0.4999  0.3156  0.2610  11.00000  0.05    0.32

;

_shelx_res_checksum   91452


_shelx_hkl_file

;

   1   0   0   -0.02    0.02

   1   0   0   -0.02    0.03

   1   0   0   -0.02    0.08

  -1   0   0   -0.11    0.12

  -1   0   0    0.04    0.05

  -1   0   0    0.05    0.22

  -1   0   0    0.24    0.20

   1   0   0    0.30    0.28

  -2   0   0  285.71    9.25

   2   0   0  281.37    9.33

   2   0   0  262.04    9.24

   2   0   0  285.70    9.35

  -2   0   0  283.55    9.35

  -2   0   0  276.84    9.31

  -2   0   0  279.02    9.42

   2   0   0  281.03    9.43

   3   0   0    0.81    0.49

   3   0   0   -0.23    0.69

  -3   0   0    1.33    0.80

  -3   0   0    0.08    0.65

   3   0   0    0.09    0.82

  -3   0   0    1.28    0.68

  -3   0   0   -1.11    0.81

   3   0   0   -0.26    0.71

   4   0   0    4.64    0.68

  -4   0   0    3.69    1.10

   4   0   0    4.33    1.08

  -4   0   0    4.81    1.02

  -4   0   0    4.84    0.86

  -4   0   0    3.14    0.83

   4   0   0    3.98    1.05

  -5   0   0   -0.12    0.84

  -5   0   0   -0.74    0.89

   5   0   0    0.51    0.97

  -5   0   0    0.01    0.77

  -5   0   0   -0.91    1.02

   5   0   0   -0.18    0.82

   5   0   0   -0.41    0.61

   5   0   0   -1.89    0.93

  -6   0   0   11.46    1.67

   6   0   0    8.55    1.26

  -6   0   0    9.03    1.30

   6   0   0    7.68    1.30

   6   0   0    7.48    0.95

  -6   0   0   10.49    1.40

  -6   0   0    9.11    1.29

   6   0   0    9.10    1.48

   7   0   0   -0.11    1.08

   7   0   0   -0.44    0.70

   7   0   0   -0.18    1.05

  -7   0   0    0.63    1.30

  -7   0   0    0.22    0.96

  -7   0   0    1.31    1.02

   8   0   0  141.12    5.89

  -8   0   0  142.30    6.20

   8   0   0  143.98    5.99

   8   0   0  153.13    5.54

   9   0   0   -0.09    0.68

   9   0   0   -2.22    1.19

   9   0   0    0.52    1.25

  -9   0   0    0.11    1.53

 -10   0   0   33.92    3.22

  10   0   0   38.42    2.20

  10   0   0   34.26    2.66

  10   0   0   29.96    2.64

  11   0   0   -0.92    1.32

  11   0   0   -1.48    1.47

 -11   0   0   -3.52    1.74

  11   0   0    0.76    0.78

  12   0   0   -3.37    1.55

 -12   0   0   -0.11    2.05

  12   0   0    1.39    0.80

  13   0   0    0.58    0.77

  13   0   0    1.58    1.72

 -13   0   0    3.50    2.28

 -14   0   0   63.14    4.99

  14   0   0   60.19    4.48

 -15   0   0    0.50    2.30

  15   0   0    4.53    2.15

 -16   0   0    5.23    2.73

  16   0   0    1.51    2.22

  17   0   0   -1.53    2.13

 -17   0   0    2.22    2.83

   0  -1   0    0.18    0.20

   0  -1   0    0.11    0.14

   0  -1   0    0.01    0.05

   0   1   0   -0.03    0.09

   0   1   0   -0.03    0.36

   0   1   0    0.00    0.02

   0   1   0   -0.03    0.02

   2  -1   0  103.92    3.81

  -2  -1   0  107.78    3.74

   2  -1   0  104.84    3.80

  -2  -1   0  102.53    3.81

  -2  -1   0  101.05    3.71

  -2  -1   0  104.25    3.61

  -2  -1   0  101.34    3.61

   2  -1   0  103.76    3.68

   2   1   0  101.22    3.71

   2   1   0   97.75    3.72

   2   1   0  104.80    3.62

  -2   1   0  104.97    3.70

  -2   1   0  103.34    3.83

   2   1   0  101.91    3.59

   2   1   0  106.62    3.85

  -2   1   0  106.72    3.74

   3  -1   0   -0.17    0.89

  -3  -1   0   -0.44    0.90

  -3  -1   0   -0.29    0.57

  -3  -1   0    0.07    0.70

  -3  -1   0   -0.40    0.53

   3  -1   0    0.18    0.84

   3  -1   0   -0.82    0.51

  -3  -1   0   -0.19    0.43

   3   1   0   -0.13    0.71

  -3   1   0    1.43    0.75

  -3   1   0    0.13    0.94

   3   1   0   -0.41    0.56

  -3   1   0    0.73    0.65

   3   1   0    0.73    0.44

   3   1   0    0.37    0.61

   3   1   0    0.24    0.82

  -3   1   0    0.69    0.53

  -3   1   0    0.12    0.74

  -4  -1   0  154.01    5.38

  -4  -1   0  157.10    5.14

  -4  -1   0  145.68    5.59

   4  -1   0  142.57    5.51

  -4  -1   0  140.64    5.28

   4  -1   0  146.95    5.33

   4  -1   0  148.05    5.37

   4  -1   0  145.68    5.52

  -4  -1   0  145.62    5.36

  -4  -1   0  149.62    5.12

   4   1   0  151.92    5.60

   4   1   0  140.40    5.31

   4   1   0  148.07    5.11

  -4   1   0  140.80    5.29

  -4   1   0  148.08    5.42

  -4   1   0  145.33    5.43

  -4   1   0  142.98    5.01

   4   1   0  147.26    5.38

  -4   1   0  145.64    5.62

   5  -1   0   52.86    2.85

   5  -1   0   52.46    2.57

  -5  -1   0   49.21    2.07

   5  -1   0   52.11    2.54

  -5  -1   0   49.77    2.82

  -5  -1   0   50.23    2.57

  -5  -1   0   52.86    2.53

   5  -1   0   56.91    2.72

  -5  -1   0   55.21    2.24

  -5  -1   0   54.51    2.47

  -5   1   0   53.52    2.69

   5   1   0   50.41    2.73

   5   1   0   53.05    2.19

  -5   1   0   52.80    2.50

  -5   1   0   47.72    2.77

   5   1   0   50.18    2.55

   5   1   0   54.15    2.68

  -5   1   0   48.65    2.54

  -6  -1   0   -0.42    0.51

  -6  -1   0   -0.63    0.97

  -6  -1   0    1.56    0.88

   6  -1   0    0.88    1.04

  -6  -1   0   -1.18    0.95

  -6  -1   0   -0.80    1.34

  -6  -1   0    1.81    0.65

   6  -1   0   -0.36    1.04

   6  -1   0    1.63    0.89

   6  -1   0    0.77    1.13

  -6   1   0    0.16    0.93

   6   1   0    0.13    0.56

   6   1   0    0.21    1.07

  -6   1   0   -1.72    1.31

   6   1   0    0.34    0.97

  -6   1   0    1.16    0.88

   6   1   0    1.27    1.12

  -7  -1   0    6.26    1.52

   7  -1   0    6.80    1.06

  -7  -1   0    6.44    1.15

   7  -1   0    6.36    1.22

   7  -1   0    6.43    1.37

  -7   1   0    6.52    1.18

   7   1   0    6.17    0.79

   7   1   0    6.38    1.27

   7   1   0    8.58    1.37

  -7   1   0    6.41    1.58

   8  -1   0   72.12    3.56

   8  -1   0   80.91    3.52

   8  -1   0   68.30    3.85

  -8  -1   0   71.56    4.04

   8   1   0   74.11    3.65

   8   1   0   81.43    3.79

   8   1   0   78.79    3.13

  -8   1   0   73.87    4.13

   9  -1   0    6.49    1.60

   9  -1   0    6.62    1.15

  -9  -1   0    8.35    1.92

   9   1   0    6.35    0.85

   9   1   0    5.19    1.35

   9   1   0    7.54    1.50

  -9   1   0    7.75    1.95

  10  -1   0    0.49    1.44

  10  -1   0    0.92    0.91

 -10  -1   0   -0.02    1.61

  10   1   0    1.19    0.69

  10   1   0    0.40    1.35

  10   1   0    1.05    1.46

 -10   1   0    0.31    1.61

  11  -1   0   -0.44    0.88

 -11  -1   0    1.70    1.79

  11  -1   0    0.69    1.67

  11   1   0   -0.66    1.47

  11   1   0   -0.35    0.63

  11   1   0   -0.33    1.40

 -11   1   0    1.41    1.91

 -12  -1   0    3.82    2.25

  12  -1   0    3.33    1.05

  12  -1   0    1.47    1.68

  12   1   0    1.68    0.70

  12   1   0    5.27    1.71

  12   1   0    4.86    1.78

 -12   1   0    1.52    1.99

  13  -1   0    6.88    2.19

  13  -1   0    6.86    1.20

 -13  -1   0    3.13    2.16

 -13   1   0    1.09    2.28

  13   1   0    4.51    1.92

  13   1   0    8.17    2.14

  14  -1   0   11.78    2.44

 -14  -1   0   19.45    3.41

 -14   1   0   16.38    3.09

  14   1   0   16.64    2.58

  15  -1   0    0.46    2.07

 -15  -1   0    0.86    2.28

 -15   1   0    1.94    2.32

  15   1   0   -1.04    1.90

  16  -1   0   21.83    3.21

 -16  -1   0   24.21    3.91

  16   1   0   21.83    3.11

 -16   1   0   30.70    3.96

 -17  -1   0    1.29    2.67

  17  -1   0    0.51    2.42

  17   1   0    0.20    2.18

 -17   1   0    0.30    2.45

   0  -2   0  192.72    6.96

   0  -2   0  207.88    6.63

   0  -2   0  186.32    6.40

   0  -2   0  193.47    6.51

   0   2   0  200.59    6.51

   0   2   0  188.47    6.40

   0   2   0  193.74    6.96

   0   2   0  196.08    6.61

   0   2   0  201.95    6.58

   1  -2   0   38.20    1.49

  -1  -2   0   36.96    2.11

  -1  -2   0   37.89    1.63

   1  -2   0   36.79    1.75

  -1  -2   0   35.15    1.62

  -1  -2   0   37.80    1.41

   1  -2   0   38.92    1.60

  -1  -2   0   35.98    1.59

   1  -2   0   35.64    2.08

   1   2   0   38.29    2.10

  -1   2   0   39.05    1.60

  -1   2   0   37.47    1.47

   1   2   0   37.33    1.63

  -1   2   0   34.54    1.69

  -1   2   0   38.39    1.54

   1   2   0   38.77    1.69

  -1   2   0   36.79    2.06

  -2  -2   0    0.99    0.41

  -2  -2   0    1.17    0.70

   2  -2   0    0.88    0.73

   2  -2   0   -0.65    0.89

  -2  -2   0   -1.60    0.90

   2  -2   0    1.67    0.77

  -2  -2   0    0.53    0.75

  -2   2   0    0.90    0.87

   2   2   0    1.26    0.74

  -2   2   0    0.83    0.59

  -2   2   0    1.19    0.77

   2   2   0    1.26    0.41

   2   2   0    0.78    0.90

  -2   2   0    0.58    0.63

   2   2   0    0.05    0.67

   3  -2   0    1.96    0.94

  -3  -2   0    3.39    1.01

   3  -2   0    2.36    0.87

  -3  -2   0   -0.26    0.91

  -3  -2   0    2.13    0.83

  -3  -2   0    1.86    0.56

  -3  -2   0    2.17    0.62

   3  -2   0    3.22    1.00

   3   2   0    2.19    0.90

   3   2   0    1.42    0.56

   3   2   0    2.27    0.84

  -3   2   0    1.13    0.78

  -3   2   0    1.87    0.87

  -3   2   0    1.95    0.99

  -4  -2   0   79.04    3.19

  -4  -2   0   78.34    3.02

   4  -2   0   79.63    3.50

  -4  -2   0   80.99    3.50

  -4  -2   0   82.04    3.35

   4  -2   0   79.82    3.41

  -4  -2   0   78.87    3.08

   4  -2   0   75.54    3.22

  -4  -2   0   79.40    3.29

   4   2   0   79.69    3.26

  -4   2   0   79.91    3.21

  -4   2   0   76.84    3.11

   4   2   0   77.36    3.31

   4   2   0   75.91    3.07

  -4   2   0   78.00    3.26

  -4   2   0   73.65    3.40

  -5  -2   0   71.18    3.54

  -5  -2   0   77.57    3.27

   5  -2   0   72.23    3.55

  -5  -2   0   76.85    2.98

   5  -2   0   78.51    3.14

  -5  -2   0   73.59    3.12

  -5  -2   0   73.33    3.28

   5  -2   0   76.24    3.49

  -5  -2   0   74.67    3.19

  -5   2   0   75.73    3.32

   5   2   0   74.99    3.17

   5   2   0   77.27    3.68

  -5   2   0   75.74    3.10

   5   2   0   72.35    3.33

  -5   2   0   74.72    3.05

   5   2   0   79.86    3.19

  -5   2   0   70.10    3.63

   6  -2   0   36.13    2.47

  -6  -2   0   30.68    1.94

  -6  -2   0   32.05    1.72

  -6  -2   0   30.55    2.46

  -6  -2   0   33.03    2.12

   6  -2   0   30.87    1.78

   6  -2   0   29.34    2.46

  -6  -2   0   30.54    2.07

  -6  -2   0   25.64    1.85

   6  -2   0   29.30    2.30

  -6   2   0   26.56    1.92

   6   2   0   28.51    2.13

  -6   2   0   28.28    2.43

   6   2   0   29.32    2.32

   6   2   0   33.17    2.10

   6   2   0   31.01    1.69

  -6   2   0   29.37    2.09

   7  -2   0    1.63    0.65

   7  -2   0    2.76    1.20

  -7  -2   0    0.69    0.93

  -7  -2   0    0.79    1.39

  -7  -2   0    2.05    0.63

  -7  -2   0    0.77    0.83

  -7  -2   0    0.26    0.82

   7  -2   0    2.32    1.03

  -7   2   0   -0.66    0.89

   7   2   0    1.55    1.18

  -7   2   0    3.36    1.56

   7   2   0    1.07    0.96

   7   2   0    1.81    0.62

  -8  -2   0   70.38    2.88

   8  -2   0   75.26    3.63

   8  -2   0   72.45    3.80

  -8  -2   0   73.06    3.96

  -8  -2   0   71.88    2.98

  -8  -2   0   65.39    3.38

   8   2   0   74.63    3.54

  -8   2   0   66.78    3.86

   8   2   0   73.80    3.64

   8   2   0   79.66    3.02

   9  -2   0   22.07    2.18

   9  -2   0   13.71    2.02

  -9  -2   0   19.12    2.36

  -9   2   0   18.66    2.35

   9   2   0   23.27    2.03

   9   2   0   23.12    2.19

 -10  -2   0   12.95    2.31

  10  -2   0   16.83    2.28

  10  -2   0   13.77    1.62

 -10   2   0   21.44    2.73

  10   2   0   16.15    1.98

  10   2   0   13.84    1.97

 -11  -2   0   -0.31    1.80

  11  -2   0   -0.22    1.63

  11  -2   0    0.48    1.05

  11   2   0   -1.41    1.37

 -11   2   0    0.96    1.97

  11   2   0    0.42    1.39

  12  -2   0    3.34    1.81

  12  -2   0    3.61    1.24

 -12  -2   0    4.11    2.21

 -12   2   0    6.41    2.30

  12   2   0    3.73    1.69

  12   2   0    5.52    1.78

  13  -2   0   -0.28    1.94

  13  -2   0    0.38    1.11

 -13  -2   0   -1.15    2.12

  13   2   0    0.33    1.65

  13   2   0   -0.70    1.55

 -13   2   0    1.34    2.29

 -14  -2   0   20.11    3.39

  14  -2   0   20.97    3.03

  14   2   0   17.10    2.63

 -14   2   0   17.50    3.26

  14   2   0   16.18    2.57

 -15  -2   0    3.09    2.70

  15  -2   0   -0.60    2.07

  15   2   0    2.25    1.92

  15   2   0   -1.50    1.86

 -15   2   0   -0.31    2.32

  16  -2   0   -2.43    2.16

 -16  -2   0    2.72    2.59

 -16   2   0   -2.63    2.38

  16   2   0   -0.15    2.04

 -17  -2   0    0.27    2.44

  17  -2   0    1.47    2.36

  17   2   0   -1.46    2.05

 -17   2   0    3.59    2.97

   0  -3   0    1.31    0.68

   0  -3   0   -1.11    1.20

   0  -3   0    0.14    0.47

   0   3   0   -0.41    0.48

   0   3   0   -0.04    1.09

   0   3   0    0.04    0.61

   0   3   0    1.30    0.69

   0   3   0   -0.30    0.26

   1  -3   0   15.62    1.32

  -1  -3   0   15.59    1.25

   1  -3   0   16.55    1.82

   1  -3   0   16.73    1.00

  -1  -3   0   16.96    1.16

  -1  -3   0   14.25    1.16

  -1  -3   0   16.31    1.87

   1  -3   0   14.90    1.14

   1   3   0   14.31    1.09

  -1   3   0   14.65    0.98

   1   3   0   17.47    1.82

   1   3   0   16.95    1.29

  -1   3   0   14.34    1.16

  -1   3   0   12.44    0.96

  -1   3   0   15.65    1.72

   2  -3   0   47.78    2.34

   2  -3   0   46.76    2.75

  -2  -3   0   46.22    2.83

  -2  -3   0   43.48    2.22

  -2  -3   0   47.97    2.18

  -2  -3   0   45.80    1.81

  -2   3   0   50.09    2.00

  -2   3   0   45.09    2.62

   2   3   0   47.24    2.66

   2   3   0   45.07    2.26

   2   3   0   48.94    2.27

  -2   3   0   46.83    2.35

  -2   3   0   49.13    2.06

  -2   3   0   48.04    2.10

  -3  -3   0   17.47    1.34

   3  -3   0   11.89    1.57

  -3  -3   0   11.81    0.96

   3  -3   0    9.29    1.20

  -3  -3   0   11.17    0.90

  -3  -3   0   12.44    1.64

   3  -3   0   13.39    1.31

   3   3   0   10.83    1.44

  -3   3   0   10.99    1.13

  -3   3   0   12.95    1.47

   3   3   0   11.44    0.97

  -3   3   0   11.64    1.28

   3   3   0   13.93    1.33

   3   3   0   11.20    1.19

  -3   3   0   13.51    1.08

   4  -3   0   29.86    2.03

  -4  -3   0   28.16    1.84

  -4  -3   0   30.98    1.77

  -4  -3   0   27.20    2.12

  -4  -3   0   25.94    1.64

   4  -3   0   28.21    2.17

  -4  -3   0   27.16    2.19

   4  -3   0   32.29    2.25

  -4  -3   0   32.04    1.57

   4   3   0   28.53    2.06

   4   3   0   29.31    1.58

  -4   3   0   26.95    2.16

  -4   3   0   29.37    1.80

  -4   3   0   29.72    2.05

   4   3   0   30.68    1.94

  -5  -3   0    0.99    0.69

  -5  -3   0    0.74    0.97

  -5  -3   0   -0.16    0.80

  -5  -3   0   -1.23    1.14

  -5  -3   0   -0.59    1.25

   5  -3   0    0.53    1.22

  -5  -3   0    0.48    0.70

   5  -3   0   -1.89    1.15

   5  -3   0   -0.05    1.15

  -5   3   0    1.69    1.05

  -5   3   0    1.86    1.32

   5   3   0    0.02    1.01

   5   3   0    0.22    0.72

   5   3   0    0.81    1.03

  -5   3   0    1.18    1.01

  -5   3   0   -0.41    0.78

  -6  -3   0   -0.19    0.72

   6  -3   0   -0.35    1.09

  -6  -3   0   -0.94    1.06

  -6  -3   0    0.62    1.36

  -6  -3   0    1.11    0.67

  -6  -3   0    0.17    0.90

   6  -3   0    0.67    1.27

   6  -3   0    1.15    1.20

  -6   3   0    1.06    0.85

   6   3   0    0.52    0.93

  -6   3   0    1.17    0.91

   6   3   0    0.04    1.13

   6   3   0    0.75    0.82

  -6   3   0    1.09    1.11

  -6   3   0    0.39    1.37

  -7  -3   0   13.44    1.29

   7  -3   0   12.09    1.63

   7  -3   0   13.57    1.43

  -7  -3   0   11.60    1.23

  -7  -3   0   13.14    1.42

  -7  -3   0   13.61    2.02

  -7  -3   0   13.98    1.57

  -7   3   0   11.96    1.79

   7   3   0   12.74    1.35

  -7   3   0   11.92    1.32

   7   3   0   15.88    1.75

   8  -3   0    4.19    1.38

   8  -3   0    4.92    1.33

  -8  -3   0    4.82    1.72

  -8  -3   0    6.45    0.83

  -8  -3   0    3.34    1.09

   8  -3   0    4.02    1.00

  -8  -3   0    2.86    0.96

   8   3   0    5.92    1.36

   8   3   0    4.70    1.14

  -8   3   0    2.93    1.58

   9  -3   0    6.47    1.62

  -9  -3   0    3.61    1.70

   9  -3   0    6.05    0.85

   9  -3   0    4.40    1.31

  -9  -3   0    5.41    1.15

  -9  -3   0    5.50    0.83

  -9   3   0    5.80    1.86

   9   3   0    6.42    1.63

   9   3   0    3.98    1.25

 -10  -3   0   -0.32    1.60

  10  -3   0    1.56    1.53

 -10  -3   0    1.08    0.89

  10  -3   0    1.74    1.26

  10   3   0    2.70    1.30

 -10   3   0    2.47    1.78

  10   3   0    0.16    1.36

 -11  -3   0    0.17    1.75

  11  -3   0   -0.48    1.62

  11  -3   0    0.25    1.21

  11   3   0   -1.13    1.29

 -11   3   0   -0.21    1.91

  11   3   0    0.79    1.62

 -12  -3   0    6.56    2.37

  12  -3   0    3.60    1.36

  12  -3   0    3.33    2.12

  12   3   0    4.84    1.69

 -12   3   0    3.74    2.20

  12   3   0    3.89    1.76

  13  -3   0   28.94    2.88

  13  -3   0   29.01    3.28

 -13  -3   0   26.30    3.43

 -13   3   0   34.18    3.86

  13   3   0   29.11    2.81

  13   3   0   26.30    2.96

 -14  -3   0    5.26    2.43

  14  -3   0    1.32    1.78

  14  -3   0   -0.49    2.00

 -14   3   0   -1.59    2.41

  14   3   0    5.07    1.92

  14   3   0    2.19    1.88

  15  -3   0    2.43    2.34

 -15  -3   0   10.82    2.78

  15   3   0    5.79    2.30

  15   3   0    7.77    2.20

 -15   3   0    5.87    2.89

  16  -3   0   10.10    2.84

 -16  -3   0   13.62    3.24

  16   3   0    9.75    2.36

  16   3   0   12.02    2.60

 -16   3   0    8.16    2.97

 -17  -3   0   14.58    3.29

  17  -3   0    7.00    2.87

  17   3   0   10.26    2.46

 -17   3   0    9.78    3.41

   0  -4   0    0.15    1.41

   0  -4   0    1.09    0.56

   0   4   0    0.23    0.69

   0   4   0    1.43    0.80

   0   4   0    1.07    0.29

   0   4   0    1.31    1.22

   0   4   0    1.86    0.58

   1  -4   0   18.76    1.61

  -1  -4   0   15.35    1.26

   1  -4   0   22.37    1.40

  -1  -4   0   16.44    2.09

   1  -4   0   16.88    1.13

  -1  -4   0   18.31    1.29

  -1   4   0   16.52    1.11

  -1   4   0   18.43    1.03

  -1   4   0   18.46    1.97

   1   4   0   17.21    1.30

  -1   4   0   18.31    1.38

   1   4   0   17.08    1.94

   1   4   0   18.75    1.50

   1   4   0   18.57    1.45

  -2  -4   0   53.31    2.35

  -2  -4   0   51.97    2.00

  -2  -4   0   53.48    1.91

   2  -4   0   48.74    2.12

  -2  -4   0   55.81    3.30

   2  -4   0   47.75    3.17

   2  -4   0   49.01    2.50

  -2  -4   0   52.90    2.46

  -2   4   0   50.53    2.14

  -2   4   0   53.46    2.65

   2   4   0   50.34    2.43

  -2   4   0   49.52    2.35

   2   4   0   53.23    3.04

  -2   4   0   51.71    2.21

  -2   4   0   47.71    2.99

   2   4   0   54.46    2.53

  -3  -4   0   57.56    2.71

  -3  -4   0   57.04    2.64

   3  -4   0   57.95    2.76

   3  -4   0   55.36    3.27

   3  -4   0   58.24    2.84

  -3  -4   0   53.14    3.16

  -3  -4   0   60.25    2.24

  -3  -4   0   57.51    2.20

   3   4   0   53.10    2.67

  -3   4   0   55.92    2.87

  -3   4   0   56.10    2.53

  -3   4   0   53.84    2.42

   3   4   0   53.88    3.12

   3   4   0   53.98    2.73

  -3   4   0   54.62    2.52

  -3   4   0   56.02    3.12

   4  -4   0  225.88    8.67

   4  -4   0  222.52    8.37

   4  -4   0  227.75    8.36

  -4  -4   0  234.66    8.24

  -4  -4   0  229.55    7.91

  -4  -4   0  231.58    7.83

  -4  -4   0  223.31    8.74

  -4   4   0  234.84    8.17

  -4   4   0  236.73    8.64

   4   4   0  231.76    8.68

  -4   4   0  227.34    8.03

  -4   4   0  222.21    8.38

   4   4   0  234.92    7.82

   4   4   0  218.73    8.26

   5  -4   0   78.87    3.99

  -5  -4   0   78.91    3.58

   5  -4   0   84.35    3.95

  -5  -4   0   78.92    3.26

  -5  -4   0   70.75    3.93

  -5  -4   0   80.28    3.45

   5  -4   0   82.41    3.89

  -5  -4   0   81.59    3.19

  -5  -4   0   78.27    4.08

  -5   4   0   81.97    3.84

   5   4   0   76.04    3.85

  -5   4   0   80.22    3.84

   5   4   0   83.22    3.20

  -5   4   0   78.11    3.55

  -5   4   0   80.29    3.47

   5   4   0   80.78    3.75

  -6  -4   0    4.02    0.86

   6  -4   0    3.76    1.38

  -6  -4   0    2.39    1.35

  -6  -4   0    1.83    1.39

  -6  -4   0    3.85    1.00

  -6  -4   0    2.99    0.83

   6  -4   0    3.40    1.44

   6   4   0    4.73    1.29

   6   4   0    5.66    1.34

   6   4   0    2.70    0.82

  -6   4   0    4.65    1.22

  -6   4   0    4.13    1.37

  -6   4   0    3.42    0.95

  -7  -4   0    6.87    1.50

  -7  -4   0    8.02    1.79

   7  -4   0    7.92    1.63

  -7  -4   0    9.62    1.04

   7  -4   0    8.40    1.53

  -7  -4   0    8.38    1.09

  -7  -4   0    8.15    1.28

  -7   4   0    7.89    1.20

  -7   4   0   10.54    1.82

  -7   4   0   10.87    1.47

   7   4   0   10.24    1.61

   7   4   0    8.33    1.12

  -8  -4   0    9.62    1.61

   8  -4   0    9.98    1.53

  -8  -4   0   10.66    1.93

   8  -4   0    7.27    1.58

  -8  -4   0    9.54    1.04

  -8  -4   0    8.49    1.19

  -8   4   0   10.68    1.97

   8   4   0   10.91    1.31

   8   4   0    7.58    1.53

  -9  -4   0   32.28    2.97

   9  -4   0   29.46    2.94

  -9  -4   0   25.29    2.33

  -9  -4   0   27.91    1.83

   9  -4   0   29.33    2.17

   9  -4   0   24.07    2.47

   9   4   0   29.68    2.29

  -9   4   0   30.86    2.95

   9   4   0   24.30    2.38

  10  -4   0    7.85    1.71

  10  -4   0    7.55    1.88

  10  -4   0   10.18    1.28

 -10  -4   0    7.78    1.55

 -10  -4   0    8.87    1.02

 -10  -4   0    8.64    2.32

 -10   4   0   10.13    2.30

  10   4   0    9.66    1.56

  10   4   0    7.29    1.79

  11  -4   0   -0.01    1.36

  11  -4   0   -1.93    1.53

 -11  -4   0   -1.00    1.11

 -11  -4   0   -1.12    1.89

  11   4   0    0.41    1.23

  11   4   0   -2.21    1.33

 -11   4   0   -1.68    1.94

  12  -4   0   47.71    4.10

 -12  -4   0   51.97    4.37

  12  -4   0   43.22    3.53

  12   4   0   44.30    3.34

 -12   4   0   47.53    4.22

  12   4   0   48.70    3.61

  13  -4   0    0.06    2.10

 -13  -4   0    1.11    2.21

  13  -4   0    0.65    1.34

  13   4   0    1.84    1.54

  13   4   0   -0.63    1.84

 -13   4   0    2.51    2.33

  14  -4   0    4.56    1.64

  14  -4   0    6.43    2.47

 -14  -4   0    8.85    2.77

  14   4   0    8.69    1.99

  14   4   0    8.34    2.22

 -14   4   0    4.02    2.53

  15  -4   0    0.67    2.19

 -15  -4   0   -0.39    2.22

  15   4   0    1.31    1.66

 -15   4   0    0.30    2.31

  15   4   0    0.15    1.99

  16  -4   0   -2.36    2.35

 -16  -4   0    5.13    2.75

  16   4   0   -0.03    2.03

 -16   4   0    0.27    2.50

  16   4   0   -0.22    1.74

  17  -4   0   -0.07    2.57

 -17  -4   0   -1.68    2.59

 -17   4   0   -3.30    2.64

  17   4   0    0.85    2.11

  17   4   0   -1.81    1.90

 -17   4   0    0.70    2.47

   0  -5   0   -2.45    1.52

   0  -5   0   -0.87    0.58

   0   5   0   -0.29    1.23

   0   5   0    0.02    0.58

   0   5   0   -0.67    0.76

   0   5   0   -0.29    0.28

   0   5   0   -1.07    0.79

  -1  -5   0   44.52    3.27

  -1  -5   0   47.10    2.18

   1  -5   0   45.13    3.28

   1  -5   0   48.48    2.52

   1  -5   0   46.32    2.06

  -1  -5   0   47.55    2.37

  -1   5   0   51.26    3.09

   1   5   0   49.74    2.43

   1   5   0   48.69    2.23

   1   5   0   46.38    3.04

  -1   5   0   47.92    1.93

  -1   5   0   48.60    2.03

  -1   5   0   51.33    2.39

   1   5   0   46.27    2.43

  -2  -5   0   60.09    2.32

   2  -5   0   54.75    2.40

   2  -5   0   58.39    3.64

  -2  -5   0   60.61    2.81

  -2  -5   0   54.49    3.79

  -2  -5   0   62.21    2.07

   2  -5   0   57.28    2.88

  -2  -5   0   57.29    2.06

  -2  -5   0   55.69    2.64

   2   5   0   62.05    2.81

  -2   5   0   61.76    3.54

   2   5   0   58.38    3.55

  -2   5   0   61.45    2.47

   2   5   0   57.88    2.88

  -2   5   0   59.02    2.73

  -2   5   0   62.25    2.45

  -3  -5   0   18.29    1.07

  -3  -5   0   16.83    1.11

  -3  -5   0   15.03    1.42

   3  -5   0   14.16    1.53

   3  -5   0   17.28    2.53

  -3  -5   0   13.76    1.44

  -3  -5   0   18.41    2.60

   3  -5   0   19.16    1.72

   3   5   0   16.52    1.62

   3   5   0   15.34    2.06

  -3   5   0   16.88    1.72

  -3   5   0   17.76    2.12

  -3   5   0   16.78    1.42

  -3   5   0   16.98    1.51

   3   5   0   18.89    1.66

  -3   5   0   19.73    1.42

  -4  -5   0   -1.32    0.92

   4  -5   0   -0.02    1.16

   4  -5   0    0.43    1.08

  -4  -5   0   -2.28    1.67

  -4  -5   0    0.50    0.53

  -4  -5   0   -1.06    0.89

   4  -5   0   -1.47    1.55

  -4  -5   0   -0.71    0.58

  -4   5   0    1.12    0.82

  -4   5   0    0.48    1.32

   4   5   0    0.59    1.04

  -4   5   0    0.51    1.07

   4   5   0    0.89    1.25

   4   5   0    1.73    1.14

  -4   5   0    0.04    0.77

  -4   5   0   -0.17    0.95

  -5  -5   0   -1.40    0.65

   5  -5   0    1.46    1.19

  -5  -5   0    0.03    0.57

   5  -5   0    0.85    1.58

  -5  -5   0   -2.03    1.52

  -5  -5   0    0.65    0.81

  -5   5   0   -0.05    0.88

  -5   5   0   -1.51    1.11

  -5   5   0    0.04    1.01

  -5   5   0    0.00    1.15

  -5   5   0   -0.28    0.86

   5   5   0   -0.14    1.11

   5   5   0    0.45    0.62

   5   5   0   -0.18    1.18

   6  -5   0    1.27    1.29

  -6  -5   0   -0.35    0.76

  -6  -5   0    0.13    0.67

   6  -5   0    1.61    1.54

  -6  -5   0    1.55    0.83

  -6  -5   0    0.69    1.28

  -6  -5   0   -0.62    1.44

   6   5   0    1.84    1.21

   6   5   0    0.95    0.71

   6   5   0    1.65    1.23

  -6   5   0    0.95    1.36

  -6   5   0    0.54    0.94

  -6   5   0    2.67    1.27

  -7  -5   0   10.28    1.21

  -7  -5   0   11.66    1.39

   7  -5   0   10.50    1.90

  -7  -5   0    8.08    1.06

  -7  -5   0   11.68    1.96

   7  -5   0    8.71    1.79

  -7  -5   0   11.14    1.89

  -7   5   0   12.91    1.57

  -7   5   0   10.29    1.60

   7   5   0   11.49    1.77

  -7   5   0   11.14    1.91

   7   5   0   11.15    1.73

  -7   5   0   10.64    1.31

   7   5   0   12.61    1.22

  -8  -5   0    4.68    0.92

  -8  -5   0    3.48    1.74

  -8  -5   0    2.17    0.90

   8  -5   0    3.03    1.62

   8  -5   0    4.71    1.62

  -8  -5   0    3.13    1.59

   8   5   0    3.55    1.01

  -8   5   0    6.77    1.81

  -8   5   0    3.04    1.33

  -8   5   0    3.74    1.29

   8   5   0    3.85    1.39

   9  -5   0    0.48    1.42

   9  -5   0    1.41    1.55

  -9  -5   0   -1.19    0.86

  -9  -5   0    0.20    1.61

  -9  -5   0   -0.57    0.68

   9  -5   0    1.01    1.64

  -9  -5   0   -0.64    1.44

  -9   5   0    1.85    1.76

   9   5   0   -2.41    1.30

   9   5   0    0.06    0.97

  10  -5   0   34.12    2.65

 -10  -5   0   28.99    2.83

 -10  -5   0   31.82    3.36

  10  -5   0   28.35    2.84

 -10  -5   0   36.95    2.16

  10  -5   0   39.18    3.36

 -10   5   0   33.03    3.15

  10   5   0   36.41    3.14

  10   5   0   34.23    2.57

  11  -5   0   19.06    1.94

  11  -5   0   16.48    2.36

 -11  -5   0   21.68    2.98

  11  -5   0   21.82    2.85

 -11  -5   0   20.94    2.35

 -11   5   0   15.70    2.68

  11   5   0   22.39    2.67

  11   5   0   20.83    2.05

  12  -5   0   38.80    3.71

 -12  -5   0   46.94    4.33

  12  -5   0   43.21    3.82

 -12   5   0   50.01    4.37

  12   5   0   47.81    3.24

  12   5   0   39.42    3.53

  13  -5   0   -0.31    1.52

 -13  -5   0    4.72    2.35

  13  -5   0   -1.62    1.82

  13   5   0    0.40    1.45

  13   5   0   -0.15    1.90

 -13   5   0    0.15    2.37

  14  -5   0   -0.52    1.51

  14  -5   0   -0.71    2.13

 -14  -5   0    0.82    2.21

  14   5   0    2.95    1.96

 -14   5   0    1.51    2.30

  14   5   0   -1.76    1.47

 -14   5   0   -0.37    1.96

  15  -5   0   -1.04    2.32

 -15  -5   0    4.09    2.61

 -15   5   0   -0.85    2.51

  15   5   0    0.42    1.94

  15   5   0   -2.60    1.58

 -15   5   0    1.65    2.14

 -16  -5   0   -0.54    2.66

  16  -5   0   -0.67    2.47

 -16   5   0   -1.22    2.57

 -16   5   0    0.73    2.36

  16   5   0   -2.13    1.72

  16   5   0    2.80    2.38

   0  -6   0   44.87    3.70

   0  -6   0   47.96    2.22

   0   6   0   46.36    3.29

   0   6   0   52.82    2.27

   0   6   0   50.36    1.75

   0   6   0   47.26    2.40

   0   6   0   50.01    2.58

   1  -6   0    0.44    0.65

  -1  -6   0    1.05    0.75

   1  -6   0   -0.37    0.95

   1  -6   0   -0.42    1.96

  -1  -6   0   -0.89    1.88

  -1   6   0    1.14    0.65

   1   6   0    0.33    0.99

  -1   6   0   -0.13    0.99

   1   6   0   -0.12    1.43

   1   6   0   -0.62    0.91

  -1   6   0    0.25    0.83

  -1   6   0    0.88    1.46

  -1   6   0    0.69    0.48

  -2  -6   0   14.77    1.43

   2  -6   0   11.90    2.59

  -2  -6   0   10.87    2.51

   2  -6   0   12.97    1.06

   2  -6   0   10.86    1.56

  -2  -6   0   14.19    1.28

  -2   6   0   12.52    2.20

   2   6   0   12.61    1.58

   2   6   0   12.85    1.43

  -2   6   0   12.86    1.02

  -2   6   0   11.88    1.40

  -2   6   0   14.06    1.07

   2   6   0   10.91    2.02

  -3  -6   0   -0.53    0.39

  -3  -6   0   -2.99    1.90

   3  -6   0    0.55    1.02

  -3  -6   0    0.24    0.48

  -3  -6   0   -0.21    0.86

   3  -6   0    1.04    1.12

  -3  -6   0    0.23    0.98

   3  -6   0   -2.89    1.84

   3   6   0    0.16    1.08

   3   6   0   -0.59    1.35

  -3   6   0    0.97    1.00

  -3   6   0    0.52    1.43

  -3   6   0    0.36    0.71

   3   6   0   -1.53    1.02

  -3   6   0   -0.47    0.68

   4  -6   0  231.62    8.28

  -4  -6   0  218.93    7.46

  -4  -6   0  209.01    8.97

  -4  -6   0  214.66    7.97

  -4  -6   0  211.84    7.45

   4  -6   0  217.64    8.96

   4   6   0  223.63    8.12

  -4   6   0  224.21    7.86

  -4   6   0  218.21    8.77

   4   6   0  208.96    8.75

  -4   6   0  219.07    7.68

  -4   6   0  225.66    7.97

  -4   6   0  229.32    8.38

   4   6   0  199.68    8.09

   5  -6   0   23.64    2.19

  -5  -6   0   21.39    1.43

   5  -6   0   22.29    2.72

  -5  -6   0   22.99    1.41

  -5  -6   0   26.32    2.95

  -5   6   0   23.07    1.94

  -5   6   0   27.02    1.89

  -5   6   0   21.88    2.25

   5   6   0   27.23    2.19

  -5   6   0   24.64    2.64

   5   6   0   22.07    2.38

  -5   6   0   22.44    1.77

  -6  -6   0   29.68    1.82

   6  -6   0   28.88    3.11

  -6  -6   0   30.80    1.73

  -6  -6   0   35.26    3.00

  -6  -6   0   34.59    2.33

   6  -6   0   35.21    2.66

  -6  -6   0   30.84    3.08

  -6   6   0   30.45    2.09

  -6   6   0   31.45    2.56

   6   6   0   29.74    2.73

   6   6   0   34.84    1.77

  -6   6   0   30.41    2.27

   6   6   0   29.40    2.43

  -6   6   0   29.84    2.72

  -7  -6   0   14.69    2.13

  -7  -6   0   11.03    1.12

  -7  -6   0   11.91    1.41

   7  -6   0   12.48    2.22

  -7  -6   0   13.10    1.41

   7  -6   0   11.83    2.01

  -7  -6   0   11.85    2.19

   7   6   0   15.18    2.15

  -7   6   0   11.90    1.91

   7   6   0   12.50    1.91

   7   6   0   11.12    1.14

  -7   6   0   13.37    2.05

  -7   6   0   10.51    1.48

  -8  -6   0    5.63    1.04

  -8  -6   0    6.87    2.02

  -8  -6   0    5.78    1.78

  -8  -6   0    6.65    1.14

   8  -6   0    4.05    1.93

   8  -6   0    9.22    1.96

  -8   6   0    7.50    1.97

   8   6   0    7.54    1.08

  -8   6   0    7.78    1.71

  -8   6   0    9.07    1.49

   8   6   0    4.04    1.52

  -9  -6   0   -0.17    1.74

   9  -6   0    0.37    1.73

  -9  -6   0    0.54    0.83

  -9  -6   0    0.10    1.71

   9  -6   0    0.46    1.73

  -9   6   0    0.89    1.63

   9   6   0    1.25    1.41

   9   6   0   -1.55    0.88

  -9   6   0   -0.67    1.23

  10  -6   0   39.17    3.98

  10  -6   0   30.38    3.22

 -10  -6   0   37.34    3.68

 -10  -6   0   30.75    3.21

  10  -6   0   29.57    3.08

 -10   6   0   31.48    3.19

  10   6   0   35.93    2.47

  10   6   0   31.63    2.96

 -10   6   0   30.64    2.73

  11  -6   0    8.42    2.40

 -11  -6   0    7.83    2.16

  11  -6   0    5.95    2.07

  11  -6   0    7.80    1.83

 -11  -6   0    5.95    2.22

  11   6   0   13.23    2.30

 -11   6   0    7.02    2.34

 -11   6   0   10.49    2.02

  11   6   0    7.66    1.47

 -12  -6   0   11.31    2.86

  12  -6   0    8.53    2.37

  12  -6   0    5.60    2.09

 -12   6   0    8.31    2.46

  12   6   0   10.41    2.36

  12   6   0    9.03    1.68

 -12   6   0   15.95    2.34

 -13  -6   0    9.62    2.92

  13  -6   0    2.60    1.85

  13  -6   0    4.43    2.20

 -13   6   0    3.54    2.04

  13   6   0    5.85    2.09

 -13   6   0    4.95    2.62

  13   6   0    7.79    1.70

 -14  -6   0    4.21    2.66

  14  -6   0    0.92    2.30

  14  -6   0   -2.45    1.57

  14   6   0    1.10    1.40

  14   6   0    3.16    2.10

 -14   6   0   -1.06    1.87

 -14   6   0    1.28    2.52

 -15  -6   0    3.21    2.43

  15  -6   0   -2.67    2.31

 -15   6   0   -0.72    1.98

  15   6   0   -0.40    1.83

  15   6   0    0.93    2.17

 -15   6   0   -2.10    2.46

 -16  -6   0    6.11    2.91

  16  -6   0    2.33    2.69

  16   6   0    2.54    2.18

 -16   6   0    2.56    2.34

 -16   6   0    3.66    2.83

   0  -7   0   -0.46    0.61

   0  -7   0   -2.23    1.85

   0   7   0   -1.02    0.86

   0   7   0    0.27    0.69

   0   7   0    0.44    1.01

   1  -7   0   34.58    3.54

   1  -7   0   44.90    2.01

  -1  -7   0   33.71    3.55

  -1  -7   0   39.28    2.08

   1   7   0   36.78    2.39

  -1   7   0   42.63    1.70

   1   7   0   41.16    2.40

  -1   7   0   38.56    1.97

  -1   7   0   40.65    2.26

  -1   7   0   44.76    2.44

  -2  -7   0   -0.14    0.89

  -2  -7   0    0.86    2.03

   2  -7   0   -0.99    1.98

  -2  -7   0    1.10    0.80

   2  -7   0    1.68    0.68

  -2   7   0    1.06    0.58

   2   7   0    0.81    1.02

   2   7   0    1.60    1.05

  -2   7   0    0.69    1.02

  -2   7   0    1.20    0.65

   3  -7   0    5.00    1.37

   3  -7   0    5.50    2.21

  -3  -7   0    6.06    0.68

   3  -7   0    5.51    0.84

  -3  -7   0    3.81    2.24

  -3  -7   0    5.53    1.07

  -3   7   0    4.94    0.88

  -3   7   0    6.01    1.24

   3   7   0    7.97    1.50

  -3   7   0    6.42    0.89

   3   7   0    6.67    1.37

   4  -7   0   44.08    2.93

   4  -7   0   48.87    3.87

  -4  -7   0   44.46    2.52

  -4  -7   0   43.54    1.91

  -4  -7   0   41.41    3.81

  -4  -7   0   40.61    1.79

   4   7   0   41.57    2.75

  -4   7   0   46.26    2.26

  -4   7   0   45.24    2.64

   4   7   0   42.63    2.80

  -4   7   0   45.29    2.29

   5  -7   0    9.79    1.76

  -5  -7   0    6.42    0.85

   5  -7   0    6.07    2.18

  -5  -7   0    6.53    0.76

  -5  -7   0    5.19    2.26

   5   7   0    9.17    1.73

  -5   7   0    6.78    1.57

  -5   7   0    6.50    1.08

   5   7   0    8.96    1.61

  -5   7   0    4.96    1.11

  -5   7   0    6.19    1.33

  -6  -7   0    8.02    0.89

   6  -7   0    5.63    1.65

  -6  -7   0    9.78    2.37

   6  -7   0    9.32    2.39

  -6  -7   0    5.83    0.97

  -6  -7   0    8.28    1.36

   6   7   0    7.81    1.54

  -6   7   0    8.64    1.84

  -6   7   0    8.09    1.21

  -6   7   0    6.47    1.43

   7  -7   0   -0.54    1.53

  -7  -7   0    0.79    0.97

   7  -7   0   -1.20    1.94

  -7  -7   0   -0.14    1.54

  -7  -7   0    0.21    0.68

  -7  -7   0    1.07    1.92

  -7  -7   0   -0.60    0.81

   7   7   0    0.08    1.27

  -7   7   0    1.17    1.10

  -7   7   0   -1.11    1.19

  -7   7   0   -0.58    1.35

  -8  -7   0    2.38    2.04

   8  -7   0    2.91    1.79

  -8  -7   0   -2.58    0.89

  -8  -7   0   -0.36    1.54

  -8  -7   0    0.35    0.81

  -8  -7   0    0.84    0.99

   8  -7   0   -0.92    1.99

   8   7   0    1.96    0.83

  -8   7   0   -0.88    1.29

  -8   7   0    1.35    1.16

  -8   7   0    1.98    1.77

   8   7   0    2.07    1.52

  -9  -7   0   -0.08    1.93

   9  -7   0    1.81    1.76

  -9  -7   0    0.93    1.88

   9  -7   0    0.07    2.00

  -9   7   0   -0.30    1.65

   9   7   0   -0.12    0.83

  -9   7   0    1.91    1.49

  -9   7   0    1.29    1.28

   9   7   0   -1.89    1.52

 -10  -7   0    1.16    1.79

 -10  -7   0    1.09    1.98

  10  -7   0   -0.31    1.99

  10  -7   0    1.18    1.76

 -10   7   0   -1.00    1.83

  10   7   0    0.29    0.97

  10   7   0    1.64    1.69

 -10   7   0   -1.21    1.34

  11  -7   0    2.05    2.22

 -11  -7   0    1.04    2.08

 -11  -7   0    5.46    2.43

  11  -7   0    3.41    2.16

  11  -7   0    1.98    2.05

 -11   7   0    7.36    1.84

  11   7   0    1.38    1.81

  11   7   0    5.21    1.27

 -11   7   0    4.14    2.27

  12  -7   0    6.54    2.31

  12  -7   0   14.69    2.85

 -12  -7   0   12.13    2.77

  12   7   0    9.95    1.58

 -12   7   0    8.10    2.50

  12   7   0    9.76    2.26

 -12   7   0    8.25    1.99

  13  -7   0   -4.12    1.80

  13  -7   0   -1.71    2.16

 -13  -7   0   -0.24    2.05

 -13   7   0   -2.11    1.68

 -13   7   0    3.60    2.51

  13   7   0    0.50    1.29

  13   7   0    2.19    2.11

 -14  -7   0    2.54    2.34

  14  -7   0   -4.04    1.73

  14  -7   0    1.91    2.16

 -14   7   0   -0.96    1.82

 -14   7   0   -2.83    2.22

  14   7   0   -2.19    1.78

 -15  -7   0    1.09    2.38

  15  -7   0   -0.96    2.42

 -15   7   0   -0.34    2.40

 -15   7   0   -0.05    2.00

  15   7   0    5.00    2.42

 -16  -7   0    8.79    3.14

  16  -7   0    2.87    2.87

 -16   7   0    5.17    2.41

  16   7   0    0.54    2.18

 -16   7   0    6.07    3.02

   0  -8   0   36.30    3.66

   0  -8   0   38.35    2.04

   0   8   0   41.24    2.09

   0   8   0   40.39    2.50

   0   8   0   38.16    2.38

   1  -8   0    6.03    2.36

  -1  -8   0    6.62    2.37

  -1  -8   0    6.49    0.98

   1  -8   0    7.45    0.94

  -1   8   0    8.60    0.97

  -1   8   0    7.28    1.41

  -1   8   0    9.26    0.77

  -1   8   0    8.50    1.26

   1   8   0    8.68    1.45

   1   8   0    7.37    1.33

  -2  -8   0   50.08    4.41

   2  -8   0   54.16    2.43

   2  -8   0   52.11    4.19

  -2  -8   0   53.53    2.66

   2   8   0   56.31    3.02

  -2   8   0   54.50    2.43

   2   8   0   56.63    3.10

  -2   8   0   49.72    2.69

  -2   8   0   53.83    2.29

  -2   8   0   58.99    2.96

  -3  -8   0    1.44    2.06

  -3  -8   0    1.67    0.96

   3  -8   0    1.96    2.28

   3  -8   0    2.70    0.75

   3  -8   0   -0.69    1.22

  -3  -8   0    1.64    0.57

  -3   8   0    3.80    0.80

   3   8   0    1.21    1.21

  -3   8   0    2.64    0.76

  -3   8   0    2.21    1.16

   3   8   0    3.61    1.19

  -4  -8   0   95.16    3.47

   4  -8   0   89.00    5.36

  -4  -8   0   87.27    3.18

  -4  -8   0   94.09    5.76

  -4  -8   0   89.46    3.19

   4  -8   0   96.56    4.55

   4   8   0   95.31    4.45

  -4   8   0  103.11    3.83

  -4   8   0   92.33    4.19

   4   8   0   89.95    4.42

  -4   8   0   96.75    3.89

  -5  -8   0    3.50    0.66

   5  -8   0    3.82    2.32

   5  -8   0    2.45    1.54

  -5  -8   0    2.68    0.63

  -5  -8   0    5.27    2.39

  -5   8   0    3.96    1.33

   5   8   0    6.90    1.67

  -5   8   0    5.46    1.03

   5   8   0    5.49    1.50

  -5   8   0    3.02    1.01

  -6  -8   0    2.14    2.32

  -6  -8   0    0.21    0.71

  -6  -8   0    1.29    0.63

   6  -8   0    0.73    2.22

   6  -8   0   -1.16    1.54

  -6   8   0    2.55    1.27

  -6   8   0    0.97    1.50

   6   8   0    0.67    1.37

  -6   8   0    1.43    0.98

  -7  -8   0    1.17    0.87

   7  -8   0    1.68    2.30

  -7  -8   0    1.90    0.74

  -7  -8   0    2.52    2.24

   7  -8   0    2.07    1.78

  -7  -8   0    2.51    1.86

  -7   8   0    0.64    1.54

  -7   8   0    1.41    1.10

  -7   8   0    0.53    1.33

   7   8   0    3.09    1.65

   8  -8   0   16.21    2.47

  -8  -8   0   15.34    2.52

  -8  -8   0   22.36    3.36

  -8  -8   0   18.14    1.77

   8  -8   0   19.06    3.20

  -8   8   0   19.84    1.92

  -8   8   0   19.50    2.65

  -8   8   0   20.35    2.17

   8   8   0   17.63    2.34

  -9  -8   0    6.01    2.26

   9  -8   0    3.97    2.51

  -9  -8   0    7.76    2.50

   9  -8   0    3.25    1.84

   9   8   0    4.21    1.92

  -9   8   0    3.87    1.62

  -9   8   0    5.85    1.53

  -9   8   0    3.86    2.03

 -10  -8   0    9.12    2.52

  10  -8   0    9.55    2.71

  10  -8   0   11.10    2.46

 -10  -8   0   13.26    2.81

  10   8   0    9.32    2.32

  10   8   0    9.76    1.31

 -10   8   0    6.83    1.75

 -10   8   0    7.81    2.25

 -10   8   0    9.40    1.94

  11  -8   0   -5.76    2.19

 -11  -8   0   -2.65    2.02

  11  -8   0    2.48    2.29

  11  -8   0   -5.16    2.18

 -11  -8   0   -2.45    2.07

 -11   8   0    3.88    2.18

  11   8   0    2.49    1.99

  11   8   0   -0.79    0.98

 -11   8   0   -0.85    1.58

 -11   8   0   -0.26    1.45

  12  -8   0   -3.99    2.05

 -12  -8   0    2.22    2.24

  12  -8   0   -3.24    2.16

 -12   8   0   -0.36    1.97

  12   8   0    0.71    1.85

 -12   8   0   -0.37    1.59

  12   8   0    0.36    1.83

 -12   8   0   -4.86    1.57

  13  -8   0   -2.61    1.95

 -13  -8   0    1.26    2.41

  13  -8   0   -2.77    2.16

  13   8   0    1.31    1.87

 -13   8   0   -0.63    1.88

 -13   8   0   -0.43    1.72

 -13   8   0   -3.09    2.10

  14  -8   0   -2.17    2.28

 -14  -8   0    0.44    2.45

  14  -8   0   -5.78    1.94

  14   8   0    0.97    2.21

 -14   8   0    3.60    2.06

 -14   8   0   -1.76    2.52

  15  -8   0   -0.28    2.50

 -15  -8   0    2.24    2.62

 -15   8   0    4.96    2.18

 -15   8   0    2.87    2.84

  15   8   0    1.40    2.21

   0  -9   0    0.99    2.37

   0  -9   0   -0.79    0.68

   0   9   0   -0.31    1.07

   0   9   0   -0.87    0.95

   0   9   0    0.38    0.76

  -1  -9   0    0.48    0.78

   1  -9   0    0.13    0.71

   1  -9   0   -0.03    2.28

  -1  -9   0    3.39    2.34

   1   9   0    1.84    1.11

  -1   9   0   -0.15    1.16

  -1   9   0    1.26    1.01

   1   9   0    2.84    1.37

  -1   9   0    1.46    0.42

  -1   9   0    1.70    0.78

   2  -9   0   18.65    1.50

   2  -9   0   16.87    3.19

  -2  -9   0   24.51    3.72

  -2  -9   0   20.54    1.64

  -2   9   0   19.07    1.25

   2   9   0   21.59    1.98

  -2   9   0   21.40    2.05

  -2   9   0   20.34    1.79

   2   9   0   19.31    2.09

  -2   9   0   18.21    1.51

  -3  -9   0    2.34    2.38

   3  -9   0    3.16    1.51

  -3  -9   0    2.68    0.66

  -3  -9   0    2.06    1.14

   3  -9   0    3.57    2.72

   3  -9   0    3.03    0.82

  -3   9   0    1.47    1.21

   3   9   0    2.74    1.38

   3   9   0    2.83    1.42

  -3   9   0    2.30    0.72

  -3   9   0    3.83    0.84

  -3   9   0    2.31    1.07

  -4  -9   0    3.21    0.65

   4  -9   0    5.35    2.74

   4  -9   0    2.63    1.61

  -4  -9   0    6.30    2.77

  -4   9   0    2.73    1.30

   4   9   0    3.23    1.45

  -4   9   0    3.55    0.94

   4   9   0    3.51    1.46

  -4   9   0    4.52    0.98

   5  -9   0    1.94    1.65

  -5  -9   0    2.36    2.57

  -5  -9   0    1.41    0.42

   5  -9   0    4.15    2.52

  -5  -9   0    2.59    0.47

  -5  -9   0    2.63    0.64

  -5   9   0    2.40    1.36

   5   9   0    2.38    1.47

  -5   9   0    1.27    0.95

   5   9   0    3.04    1.61

   6  -9   0   33.95    3.01

  -6  -9   0   36.33    1.82

  -6  -9   0   38.11    4.29

   6  -9   0   43.89    4.42

  -6  -9   0   36.65    1.79

  -6   9   0   45.06    2.46

  -6   9   0   34.85    2.77

   6   9   0   36.87    2.92

  -7  -9   0   -1.28    2.37

   7  -9   0   -0.08    2.51

   7  -9   0   -0.08    1.87

  -7   9   0    1.06    1.61

  -7   9   0    0.41    1.10

  -7   9   0    0.08    1.31

   7   9   0    1.63    1.67

   8  -9   0    4.79    2.77

   8  -9   0    0.30    1.97

  -8  -9   0    1.69    2.55

  -8  -9   0    0.98    1.77

  -8   9   0    2.53    1.49

  -8   9   0    1.80    1.25

   8   9   0    3.00    1.67

  -8   9   0    2.48    1.90

  -9  -9   0    7.71    2.80

   9  -9   0    6.34    2.24

   9  -9   0    8.08    2.89

  -9  -9   0    8.03    2.31

  -9   9   0    6.63    1.82

   9   9   0    8.89    2.19

  -9   9   0    7.30    2.25

  -9   9   0    4.83    1.45

  10  -9   0    2.28    1.99

 -10  -9   0    3.86    2.06

  10  -9   0   -0.71    2.64

 -10  -9   0    3.47    2.59

 -10   9   0    2.59    1.50

 -10   9   0    1.26    1.85

  10   9   0    0.68    1.86

 -10   9   0    0.49    1.56

  11  -9   0   -4.05    2.52

  11  -9   0   -1.47    2.20

 -11  -9   0    2.67    2.18

 -11  -9   0    0.36    2.54

 -11   9   0   -0.03    1.89

 -11   9   0    1.47    1.52

 -11   9   0    3.09    1.77

  11   9   0    0.74    1.84

  12  -9   0    5.48    2.60

  12  -9   0    3.96    2.84

 -12  -9   0   10.10    2.94

  12   9   0   12.77    2.55

 -12   9   0   10.23    2.17

 -12   9   0   11.76    2.90

 -12   9   0   10.48    2.03

  13  -9   0    7.67    2.72

 -13  -9   0    6.90    2.79

  13  -9   0    1.41    2.63

 -13   9   0    6.46    2.01

  13   9   0    9.39    2.53

 -13   9   0    8.91    2.30

 -13   9   0    6.34    2.80

  14  -9   0    9.30    3.03

 -14  -9   0    6.68    2.79

  14  -9   0    0.10    2.61

 -14   9   0    8.18    2.32

  14   9   0    8.40    2.49

 -14   9   0    7.32    2.16

 -14   9   0    8.56    3.00

 -15  -9   0    3.59    2.75

 -15   9   0    1.77    2.71

   0 -10   0   64.80    3.09

   0 -10   0   75.14    5.77

   0  10   0   74.04    3.60

   0  10   0   69.11    3.74

  -1 -10   0   38.71    2.29

   1 -10   0   35.60    2.10

   1 -10   0   36.50    4.32

  -1 -10   0   45.01    4.53

   1  10   0   42.19    2.95

  -1  10   0   39.13    2.58

   1  10   0   41.66    2.72

  -1  10   0   38.34    2.16

  -1  10   0   42.37    2.89

   2 -10   0   34.49    2.75

   2 -10   0   32.29    1.89

  -2 -10   0   34.36    4.47

  -2 -10   0   27.14    2.08

   2 -10   0   25.78    3.90

  -2  10   0   29.83    2.40

   2  10   0   36.81    2.68

  -2  10   0   31.38    1.55

   2  10   0   30.29    2.72

  -2  10   0   32.20    2.62

  -2  10   0   30.18    1.88

   3 -10   0   22.15    2.28

  -3 -10   0   19.97    1.42

   3 -10   0   20.12    1.60

   3 -10   0   20.73    3.81

  -3 -10   0   21.35    3.70

   3  10   0   16.80    2.02

  -3  10   0   20.99    1.61

  -3  10   0   20.61    1.47

   3  10   0   19.31    2.26

  -3  10   0   15.74    1.73

  -3  10   0   21.25    2.21

   4 -10   0    6.35    2.85

  -4 -10   0    6.28    2.92

  -4 -10   0    5.86    0.80

   4 -10   0    3.80    1.79

  -4  10   0    6.97    1.06

   4  10   0    7.52    1.81

  -4  10   0    4.93    1.48

   4  10   0    9.16    1.85

  -4  10   0    5.43    0.98

  -5 -10   0    6.05    3.12

   5 -10   0    9.78    3.36

   5 -10   0    7.68    1.99

   5  10   0    6.65    1.96

   5  10   0    8.95    1.92

  -5  10   0    6.53    1.13

  -5  10   0    7.55    1.67

   6 -10   0   -0.70    1.83

   6 -10   0    3.85    2.69

  -6 -10   0    1.08    2.71

  -6 -10   0    0.53    0.60

   6  10   0   -1.49    1.54

  -6  10   0    0.04    0.98

  -6  10   0    0.91    1.46

   7 -10   0    2.66    2.06

   7 -10   0    2.96    2.97

  -7 -10   0    4.75    2.91

  -7  10   0    3.27    1.59

  -7  10   0    1.56    1.16

   7  10   0    0.53    1.58

  -8 -10   0   21.87    3.85

  -8 -10   0   13.49    2.74

   8 -10   0   21.50    2.86

   8 -10   0   18.79    3.77

  -8  10   0   18.69    1.94

  -8  10   0   19.38    2.44

   8  10   0   23.43    2.82

  -9 -10   0    8.55    2.44

  -9 -10   0    9.53    3.12

   9 -10   0    8.32    2.33

   9 -10   0    8.49    3.28

  -9  10   0    5.13    1.80

  -9  10   0    9.57    2.32

   9  10   0    9.33    2.40

  -9  10   0    6.51    1.60

 -10 -10   0   24.66    3.32

  10 -10   0   18.90    3.84

 -10 -10   0   21.09    3.81

  10 -10   0   27.30    3.46

  10  10   0   18.66    2.87

 -10  10   0   21.03    2.50

 -10  10   0   21.18    2.20

 -10  10   0   25.34    3.24

  11 -10   0   -1.16    2.13

 -11 -10   0    0.04    2.68

 -11 -10   0    0.94    2.12

  11 -10   0   -0.77    3.00

 -11  10   0    1.36    2.29

  11  10   0    2.66    1.92

 -11  10   0   -1.28    1.59

 -11  10   0   -1.70    1.33

  12 -10   0   -1.80    2.41

  12 -10   0   -7.07    2.88

 -12 -10   0    3.20    2.56

 -12  10   0    1.36    1.88

  12  10   0    1.45    2.01

 -12  10   0    0.57    1.60

 -12  10   0    2.04    2.21

  13 -10   0   -6.36    2.68

 -13 -10   0   -1.91    2.40

  13 -10   0   -1.67    2.34

 -13  10   0   -0.60    1.91

 -13  10   0    2.18    2.41

  13  10   0   -0.18    2.16

 -14 -10   0    1.75    2.39

  14 -10   0   -2.75    2.55

 -14  10   0    0.66    2.31

  14  10   0   -3.69    1.92

   0 -11   0   -0.11    2.98

   0 -11   0    2.13    0.91

   0  11   0    0.45    1.24

   0  11   0    2.82    1.46

  -1 -11   0   57.83    3.05

   1 -11   0   56.80    5.42

   1 -11   0   59.46    3.06

   1 -11   0   64.39    3.62

  -1 -11   0   66.70    5.99

   1  11   0   65.50    3.81

  -1  11   0   63.88    3.44

  -1  11   0   68.72    3.72

   1  11   0   70.29    3.65

   2 -11   0    5.42    3.10

  -2 -11   0    4.07    3.24

   2 -11   0    0.10    1.47

  -2  11   0    1.94    1.22

   2  11   0    3.43    1.64

  -2  11   0    2.20    0.55

  -2  11   0    3.09    0.91

   2  11   0    0.95    1.40

  -2  11   0   -0.13    1.41

  -3 -11   0    2.16    2.90

   3 -11   0   -0.14    1.61

   3 -11   0    2.60    2.78

   3  11   0    1.75    1.33

  -3  11   0    2.11    0.82

  -3  11   0    0.44    1.45

  -3  11   0    2.09    0.69

   3  11   0   -0.93    1.44

  -3  11   0    0.25    1.14

   4 -11   0   12.69    2.18

  -4 -11   0    9.19    3.27

   4 -11   0   13.77    3.57

  -4  11   0    6.90    1.46

  -4  11   0   10.80    1.49

  -4  11   0   11.96    1.24

   4  11   0    8.88    1.80

   4  11   0   12.45    2.15

  -4  11   0   10.76    1.95

   5 -11   0    4.33    3.22

   5 -11   0    6.50    2.14

  -5 -11   0    4.77    3.26

  -5  11   0    6.90    1.12

   5  11   0    6.42    2.06

   5  11   0    8.52    1.84

  -5  11   0    6.90    1.76

   6 -11   0    3.42    3.34

   6 -11   0   -1.19    1.94

  -6 -11   0    6.08    3.13

  -6  11   0    1.52    1.58

   6  11   0    1.81    1.70

  -6  11   0    1.77    1.00

   7 -11   0    0.65    2.09

   7 -11   0    1.43    3.16

  -7 -11   0    6.26    3.25

  -7  11   0    2.55    1.64

   7  11   0    4.20    1.87

  -7  11   0    1.21    1.13

   8 -11   0   -0.02    3.08

  -8 -11   0    6.94    3.21

  -8 -11   0   -3.56    2.06

   8 -11   0   -0.55    2.07

  -8  11   0    2.03    1.26

  -8  11   0   -0.53    1.53

   8  11   0   -2.92    1.56

  -9 -11   0    1.90    3.14

   9 -11   0   -1.83    2.06

  -9 -11   0    4.08    2.37

   9 -11   0   -1.09    3.05

  -9  11   0   -1.05    1.58

   9  11   0    1.29    1.86

  -9  11   0    1.44    1.33

  10 -11   0   -4.11    3.04

 -10 -11   0    3.11    3.09

 -10 -11   0    1.01    2.38

  10 -11   0    1.27    2.42

 -10  11   0    1.70    2.17

 -10  11   0    2.52    1.85

  10  11   0    1.34    2.12

 -11 -11   0    9.44    2.66

 -11 -11   0   -0.20    3.06

  11 -11   0   -0.90    3.33

  11 -11   0    5.35    2.74

 -11  11   0    4.79    2.14

  11  11   0    4.05    2.31

 -11  11   0    0.95    1.74

 -12 -11   0   -1.97    2.42

  12 -11   0    0.81    2.57

 -12  11   0   -1.97    2.04

 -12  11   0    2.74    2.41

  12  11   0    4.64    2.25

  13 -11   0    0.56    2.80

 -13 -11   0   -1.23    2.15

  13 -11   0   -6.97    2.98

  13  11   0    4.15    2.44

 -13  11   0    4.28    2.42

   0 -12   0   36.77    2.86

   0 -12   0   36.49    5.07

   0  12   0   38.32    2.97

   0  12   0   36.28    3.10

  -1 -12   0    7.89    3.54

  -1 -12   0    4.31    1.36

   1 -12   0    4.94    1.63

   1 -12   0    6.74    3.24

   1  12   0    5.55    1.64

  -1  12   0    7.23    1.60

   1  12   0    6.89    1.91

  -1  12   0    8.40    1.95

   2 -12   0   22.74    4.21

  -2 -12   0   19.27    4.21

   2 -12   0   22.92    2.40

  -2  12   0   20.35    2.45

   2  12   0   21.00    2.53

  -2  12   0   24.01    1.78

   2  12   0   22.80    2.46

  -2  12   0   23.73    2.23

   3 -12   0   -1.51    1.66

   3 -12   0   -2.48    2.84

  -3 -12   0    2.19    3.12

  -3  12   0    1.46    0.83

  -3  12   0   -1.21    1.43

   3  12   0   -0.14    1.52

  -3  12   0    0.30    1.20

   3  12   0    0.23    1.47

  -4 -12   0   -0.45    2.82

   4 -12   0   -0.50    1.80

   4 -12   0   -1.84    3.32

  -4  12   0    0.15    0.77

  -4  12   0    0.37    1.19

   4  12   0    0.81    1.43

  -4  12   0    0.13    1.55

   4  12   0    0.72    1.69

   5 -12   0   -2.43    1.88

   5 -12   0    1.01    3.28

  -5 -12   0    4.84    3.45

  -5  12   0    1.17    1.61

  -5  12   0   -0.14    0.82

   5  12   0    0.58    1.66

  -5  12   0    1.36    1.22

   5  12   0    1.88    1.69

  -6 -12   0   26.99    4.39

   6 -12   0   22.92    4.41

   6 -12   0   19.64    2.83

   6  12   0   17.34    2.54

  -6  12   0   18.16    2.45

  -6  12   0   21.11    2.15

  -6  12   0   24.06    1.95

   7 -12   0   -4.45    1.98

  -7 -12   0    3.21    3.34

   7 -12   0    1.45    3.56

   7  12   0    1.40    1.70

  -7  12   0    2.12    1.76

  -8 -12   0    9.00    2.95

  -8 -12   0   14.83    3.80

   8 -12   0   11.02    3.98

   8 -12   0    8.95    2.59

   8  12   0    9.81    2.28

  -8  12   0    6.57    1.99

  -9 -12   0    2.11    2.51

  -9 -12   0    4.36    3.47

   9 -12   0    0.19    2.31

   9 -12   0    3.68    3.61

  -9  12   0   -2.58    1.50

   9  12   0    2.38    2.12

 -10 -12   0    3.33    3.43

  10 -12   0    1.06    2.49

  10 -12   0   -3.89    3.48

 -10 -12   0    1.42    2.44

  10  12   0   -0.74    2.06

 -10  12   0   -1.10    1.78

 -11 -12   0    7.32    2.75

 -11 -12   0    8.35    3.80

  11 -12   0    3.69    2.77

  11 -12   0    2.02    3.85

  11  12   0    6.39    2.32

 -12 -12   0    5.53    2.86

  12 -12   0    0.47    2.65

  12  12   0   -1.19    2.43

   0 -13   0   -0.25    2.96

   0 -13   0   -0.40    1.41

   0  13   0   -0.10    1.30

   0  13   0   -0.20    1.61

   1 -13   0    3.65    3.54

  -1 -13   0    2.45    3.41

  -1 -13   0   -1.16    1.25

   1 -13   0   -1.68    1.47

   1  13   0    0.78    1.49

  -1  13   0    1.31    1.36

   1  13   0    1.07    1.78

  -1  13   0    0.47    1.73

   2 -13   0   14.28    2.20

   2 -13   0   12.21    3.97

  -2 -13   0   17.81    4.13

  -2  13   0   12.63    2.19

   2  13   0   13.91    2.18

   2  13   0   10.50    2.18

  -2  13   0   10.99    1.79

   3 -13   0    2.25    1.94

  -3 -13   0    7.99    3.96

   3 -13   0    4.63    3.57

  -3  13   0    8.99    2.06

   3  13   0    4.89    1.82

   3  13   0    5.29    1.97

  -3  13   0    5.61    1.52

   4 -13   0   -4.06    1.77

   4 -13   0    2.01    3.56

  -4 -13   0    2.21    3.10

   4  13   0    0.31    1.62

  -4  13   0    0.29    1.25

   4  13   0    1.53    1.89

  -4  13   0    1.04    1.72

  -5 -13   0   10.43    3.96

   5 -13   0   13.19    4.35

   5 -13   0    5.21    2.30

  -5  13   0    8.19    1.67

   5  13   0    4.90    2.00

  -5  13   0    7.92    2.05

   5  13   0    2.80    2.03

   6 -13   0    4.32    2.29

  -6 -13   0   10.02    3.92

   6 -13   0    6.57    4.01

  -6  13   0    2.48    1.83

   6  13   0    4.62    1.98

  -6  13   0    3.47    1.46

  -7 -13   0    5.32    3.86

   7 -13   0    1.04    2.27

   7 -13   0    3.07    3.60

  -7  13   0    1.12    1.41

   7  13   0    0.79    1.93

  -7  13   0    0.24    1.70

   8 -13   0   11.05    4.18

  -8 -13   0   16.37    4.54

  -8 -13   0    8.58    2.97

   8 -13   0   14.97    2.86

  -8  13   0   12.58    2.37

   8  13   0   12.08    2.51

   9 -13   0    3.19    2.67

  -9 -13   0   -2.29    2.14

  -9 -13   0    6.09    3.68

   9 -13   0   -1.22    3.72

   9  13   0   -3.92    1.75

  -9  13   0   -0.69    1.73

 -10 -13   0   29.92    4.20

  10 -13   0   20.92    5.06

  10 -13   0   27.90    3.92

 -10 -13   0   28.79    5.13

  10  13   0   24.70    3.51

  11 -13   0   -3.33    2.44

 -11 -13   0    4.27    2.65

 -11 -13   0   -0.64    3.63

  11  13   0    3.13    2.25

   0 -14   0   21.13    4.71

   0  14   0   16.89    2.62

   0  14   0   16.34    2.25

  -1 -14   0    5.80    3.77

   1 -14   0   10.55    4.33

   1 -14   0   -0.44    1.64

  -1  14   0    2.61    2.01

   1  14   0    2.75    1.90

   1  14   0    2.44    1.58

  -1  14   0    2.65    1.56

  -2 -14   0   17.64    4.45

   2 -14   0   19.87    4.52

   2 -14   0   12.27    2.28

  -2  14   0   20.13    2.69

  -2  14   0   12.15    1.95

   2  14   0   13.21    2.26

   2  14   0   10.00    2.31

   3 -14   0    0.86    3.45

   3 -14   0    1.42    1.95

  -3 -14   0   -0.63    3.59

   3  14   0   -0.76    1.69

   3  14   0   -0.19    1.65

  -3  14   0    1.50    1.40

  -3  14   0   -0.11    1.68

  -4 -14   0    8.30    4.09

   4 -14   0    3.42    2.12

   4 -14   0    6.94    4.17

  -4  14   0    1.76    1.43

  -4  14   0    4.46    1.88

   4  14   0    4.31    2.01

   4  14   0    1.31    1.78

   5 -14   0    0.34    2.13

   5 -14   0    4.75    3.94

  -5 -14   0    7.94    4.13

  -5  14   0   -0.63    1.33

  -5  14   0    2.31    1.87

   5  14   0    3.71    1.94

   5  14   0    2.11    2.13

  -6 -14   0   29.84    5.47

   6 -14   0   24.05    5.12

   6 -14   0   19.84    2.99

  -6  14   0   18.51    2.68

  -6  14   0   21.46    2.31

   6  14   0   22.02    2.87

   7 -14   0    4.66    2.50

   7 -14   0    5.35    4.20

  -7 -14   0    5.67    4.26

   7  14   0    2.72    2.07

  -7  14   0   -0.21    1.36

  -7  14   0   -1.69    1.74

  -8 -14   0    4.35    2.72

   8 -14   0   -0.91    2.48

  -8 -14   0    7.18    4.31

   8 -14   0    2.10    4.11

  -8  14   0    0.63    1.80

   8  14   0    3.14    2.11

  -9 -14   0    0.74    2.91

   9 -14   0   -2.61    2.53

   9 -14   0   -3.81    4.02

  -9 -14   0    1.05    3.90

   9  14   0   -0.77    2.14

 -10 -14   0    4.15    2.68

 -10 -14   0    5.21    4.14

  10 -14   0   -1.11    2.66

  10 -14   0  -10.34    3.90

  10  14   0    2.81    2.21

   0 -15   0    3.18    3.72

   0  15   0    1.54    1.96

   0  15   0    1.39    1.64

  -1 -15   0    7.97    3.94

   1 -15   0   -0.26    3.89

   1  15   0    1.61    1.90

   1  15   0    1.64    1.71

  -1  15   0    1.77    1.59

  -1  15   0    4.42    2.21

  -2 -15   0    9.95    4.45

   2 -15   0    9.16    4.47

   2  15   0    5.51    2.24

  -2  15   0    7.53    1.85

  -2  15   0    7.23    2.31

   2  15   0    2.87    1.92

   3 -15   0    3.14    4.13

  -3 -15   0    4.62    4.12

  -3  15   0   -1.19    1.38

   3  15   0   -1.03    1.88

   3  15   0    0.00    1.69

  -3  15   0   -1.33    1.83

   4 -15   0    1.60    2.07

   4 -15   0    0.44    4.17

  -4 -15   0    6.63    4.47

   4  15   0    0.59    1.80

   4  15   0   -3.32    1.97

  -4  15   0    0.39    1.79

  -4  15   0    2.32    1.57

   5 -15   0    2.40    3.82

  -5 -15   0    3.78    4.25

   5 -15   0    0.41    2.15

  -5  15   0    4.77    1.57

  -5  15   0    0.54    1.75

   5  15   0   -0.10    1.71

  -6 -15   0    1.96    4.48

   6 -15   0    0.76    2.40

   6 -15   0    1.80    3.96

   6  15   0    1.37    1.97

  -6  15   0   -0.84    1.88

   7 -15   0    4.93    4.52

   7 -15   0    2.61    2.55

  -7 -15   0    5.60    4.48

  -7  15   0    3.63    2.03

   7  15   0    4.47    2.26

   8 -15   0   -1.02    2.52

   8 -15   0   -3.45    4.06

  -8 -15   0    4.27    4.17

  -8 -15   0   -1.00    2.60

   8  15   0    4.20    2.37

   0 -16   0   15.38    5.01

   0  16   0    4.39    1.80

   0  16   0    7.79    2.33

   1 -16   0    5.37    4.37

  -1 -16   0    4.43    4.43

  -1  16   0    1.26    2.22

   1  16   0    4.44    2.17

   1  16   0   -1.51    1.62

  -1  16   0   -0.42    1.59

  -2 -16   0    7.83    4.65

   2 -16   0    5.74    4.66

   2  16   0    1.88    2.04

  -2  16   0    3.51    1.69

  -2  16   0    2.29    2.23

   2  16   0    3.65    1.92

  -3 -16   0   12.39    4.65

   3 -16   0   10.99    5.21

  -3  16   0    4.11    1.78

   3  16   0    3.29    2.34

   3  16   0    6.48    2.17

  -3  16   0    3.86    2.19

   4 -16   0    4.08    4.74

  -4 -16   0    3.01    4.69

  -4  16   0    0.33    2.37

  -4  16   0    4.15    2.11

   4  16   0    0.93    2.26

   4  16   0   -1.25    1.74

   5 -16   0    5.44    4.61

  -5 -16   0    4.54    4.80

   5  16   0    1.35    1.98

  -5  16   0    0.67    1.91

  -6 -16   0   21.00    5.70

   6 -16   0   13.96    5.18

   6  16   0    9.87    2.39

   0 -17   0    0.70    4.83

   0  17   0   -2.11    1.58

   0  17   0    3.11    2.26

   1 -17   0    2.31    4.49

  -1 -17   0   10.25    5.44

  -1  17   0    3.55    2.14

   1  17   0    1.45    2.18

  -1  17   0    4.47    1.91

   1  17   0    0.43    1.86

  17   0  -1    0.84    2.34

 -17   0   1    2.53    2.90

 -16   0   1   -3.40    2.38

  16   0  -1   -0.31    2.08

  15   0  -1   28.23    3.25

 -15   0   1   29.41    3.80

 -14   0   1   -0.99    2.11

  14   0  -1    0.70    1.92

 -13   0   1    1.76    2.04

  13   0  -1    1.79    1.86

  12   0  -1   -0.34    0.60

  12   0  -1   -2.58    1.53

 -12   0   1   -0.25    1.83

  12   0  -1   -1.10    1.35

 -11   0   1    0.18    1.74

  11   0  -1    2.93    1.54

  11   0  -1   -0.67    0.64

  11   0  -1   -0.21    1.51

  10   0  -1    2.00    1.28

  10   0  -1   -0.38    0.62

  10   0  -1   -0.46    1.37

 -10   0   1   -0.88    1.55

   9   0  -1   62.11    3.55

  -9   0   1   64.93    3.84

   9   0  -1   63.04    2.78

   9   0  -1   62.95    3.46

   8   0  -1    2.79    0.72

   8   0  -1    2.12    1.21

  -8   0   1    0.77    1.36

   8   0  -1    1.78    1.09

  -7   0   1   87.62    4.47

   7   0  -1   90.43    4.14

   7   0  -1   94.41    3.61

   7   0  -1   90.40    3.95

  -7   0   1   94.07    3.99

  -6   0   1    0.43    0.97

  -6   0   1   -0.16    0.86

   6   0  -1    0.18    0.93

   6   0  -1    1.47    1.06

  -6   0   1   -0.25    1.33

   6   0  -1    0.10    0.61

   6   0  -1   -0.58    1.16

   5   0  -1   87.67    3.86

   5   0  -1   81.83    3.60

   5   0  -1   87.18    3.51

  -5   0   1   78.65    3.80

  -5   0   1   85.01    3.48

   5   0  -1   90.92    3.23

  -5   0   1   87.29    3.61

  -4   0   1    0.62    1.07

   4   0  -1   -0.15    0.45

  -4   0   1   -1.19    0.74

  -4   0   1    0.93    0.90

   4   0  -1    0.13    0.87

   4   0  -1   -0.13    0.93

   4   0  -1    1.49    0.74

   3   0  -1    2.91    0.83

   3   0  -1    2.03    0.88

   3   0  -1    1.99    0.34

  -3   0   1    3.54    0.77

  -3   0   1    2.48    0.78

  -3   0   1    1.23    0.95

   3   0  -1    3.37    0.42

   3   0  -1    2.28    0.76

   3   0  -1    1.00    0.63

  -2   0   1    0.43    0.57

  -2   0   1   -0.57    0.57

  -2   0   1    0.06    0.46

   2   0  -1    0.17    0.60

   2   0  -1    0.36    0.45

   2   0  -1   -0.02    0.52

   2   0  -1   -0.26    0.35

   0   0   1   -0.10    0.07

   0   0  -1   -0.01    0.02

   0   0  -1   -0.01    0.02

   0   0  -1    0.00    0.09

   0   0   1   -0.03    0.08

   0   0  -1    0.05    0.08

   0   0   1    0.01    0.02

   0   0   1   -0.01    0.02

  -2   0  -1   -1.01    0.45

   2   0   1    0.08    0.53

   2   0   1    0.32    0.49

  -2   0  -1   -0.72    0.65

   2   0   1    0.20    0.50

   2   0   1    0.01    0.63

  -2   0  -1   -0.32    0.54

  -3   0  -1    1.91    0.75

   3   0   1    2.31    0.67

   3   0   1    1.61    0.75

  -3   0  -1    0.72    0.82

   3   0   1    2.30    0.81

  -3   0  -1    1.61    0.63

  -3   0  -1    2.74    0.74

   3   0   1    2.03    0.89

  -4   0  -1    0.61    0.69

   4   0   1   -0.68    0.89

   4   0   1   -0.26    0.86

   4   0   1   -0.06    0.80

  -4   0  -1    1.14    0.78

  -4   0  -1    0.82    0.95

  -4   0  -1   -0.19    0.58

   4   0   1   -0.32    0.64

   5   0   1   -0.21    1.09

   5   0   1    1.89    0.77

   5   0   1    2.18    1.00

  -5   0  -1    0.01    1.14

  -5   0  -1   -0.04    0.75

  -5   0  -1    0.93    0.65

   5   0   1    1.16    1.06

  -5   0  -1    0.68    0.91

   6   0   1    0.13    0.79

  -6   0  -1    0.13    0.94

  -6   0  -1   -0.48    1.17

  -6   0  -1   -0.35    0.94

  -6   0  -1   -0.90    0.93

   6   0   1    1.07    1.11

   6   0   1    0.74    1.15

   6   0   1    0.94    1.01

   7   0   1  113.31    4.80

   7   0   1  113.82    4.50

  -7   0  -1  112.18    4.70

   7   0   1  112.39    4.71

  -7   0  -1  101.52    4.91

   8   0   1    0.32    1.08

   8   0   1   -0.80    1.19

   8   0   1   -0.24    0.76

  -8   0  -1   -0.46    1.41

  -9   0  -1   24.06    2.62

   9   0   1   21.02    2.21

   9   0   1   26.46    1.99

   9   0   1   21.38    2.11

 -10   0  -1   -0.10    1.63

  10   0   1   -1.78    1.27

  10   0   1    0.74    1.38

  10   0   1   -0.31    0.80

 -11   0  -1    1.78    1.84

  11   0   1    2.74    0.97

  11   0   1    0.82    1.49

  12   0   1    0.96    1.71

 -12   0  -1   -1.26    1.74

  12   0   1   -0.35    0.82

  13   0   1   25.02    2.06

  13   0   1   24.47    2.80

 -13   0  -1   23.07    3.34

  14   0   1   -0.41    1.87

 -14   0  -1   -0.60    2.29

 -15   0  -1   75.95    5.48

  15   0   1   61.47    4.84

  16   0   1    2.68    2.18

 -16   0  -1    0.89    2.35

  17   0   1    3.56    2.44

 -17   0  -1    0.92    2.67

 -17  -1   1   10.51    3.29

  17  -1  -1    8.43    2.67

  17   1  -1   11.45    2.71

 -17   1   1    7.50    2.97

 -16  -1   1    2.00    2.56

  16  -1  -1   -1.03    2.17

  16   1  -1   -1.03    2.04

 -16   1   1   -0.13    2.34

 -15  -1   1   15.92    3.26

  15  -1  -1   13.02    2.69

 -15   1   1   13.64    3.14

  15   1  -1   11.51    2.63

  14  -1  -1   -2.55    1.81

 -14  -1   1   -0.70    2.00

  14   1  -1    1.24    1.86

  14   1  -1   -0.82    1.75

 -14   1   1    4.18    2.55

  13  -1  -1    5.44    2.08

  13  -1  -1    6.49    1.08

 -13  -1   1    8.65    2.67

 -13   1   1    4.01    2.25

  13   1  -1    5.94    2.04

  13   1  -1    8.50    2.11

  12  -1  -1    0.93    1.78

 -12  -1   1    0.77    1.87

  12  -1  -1   -0.22    0.81

  12   1  -1    0.51    1.70

  12   1  -1    1.66    1.62

 -12   1   1   -1.70    1.95

  11  -1  -1   -2.72    1.46

  11  -1  -1   -0.39    0.77

 -11  -1   1   -0.16    1.85

  11   1  -1   -0.39    1.37

  11   1  -1    2.34    1.56

  11   1  -1    0.28    0.50

 -11   1   1    1.67    1.82

  10  -1  -1    1.87    0.88

  10  -1  -1   -0.30    1.46

 -10  -1   1    1.46    1.65

  10   1  -1    3.24    0.61

  10   1  -1    4.82    1.49

 -10   1   1    2.59    1.85

  10   1  -1    0.82    1.40

   9  -1  -1   84.34    4.03

   9  -1  -1   85.89    3.70

  -9  -1   1   74.10    4.37

   9  -1  -1   85.46    4.34

   9   1  -1   83.03    4.13

   9   1  -1   83.61    4.13

  -9   1   1   84.93    4.63

   9   1  -1   86.32    3.23

   8  -1  -1   68.70    3.70

  -8  -1   1   61.18    3.82

   8  -1  -1   75.34    3.23

   8  -1  -1   71.20    3.46

   8   1  -1   66.27    3.42

  -8   1   1   67.89    3.97

   8   1  -1   73.48    2.76

   8   1  -1   68.70    3.50

  -7  -1   1  135.52    5.31

   7  -1  -1  139.10    5.30

   7  -1  -1  138.97    5.14

  -7  -1   1  127.63    5.65

   7  -1  -1  127.10    5.40

  -7  -1   1  136.87    5.51

   7   1  -1  128.62    5.32

   7   1  -1  135.76    4.72

  -7   1   1  131.92    5.21

  -7   1   1  128.24    5.68

   7   1  -1  134.19    5.39

  -6  -1   1   15.62    1.59

   6  -1  -1   17.23    1.66

   6  -1  -1   12.72    1.55

  -6  -1   1   13.71    0.95

  -6  -1   1   15.01    1.36

   6  -1  -1   12.33    1.64

  -6  -1   1   12.38    1.77

   6  -1  -1   11.98    1.32

  -6  -1   1   13.86    1.38

  -6   1   1   14.21    1.39

   6   1  -1   13.57    1.77

  -6   1   1   16.97    1.68

  -6   1   1   13.60    1.79

   6   1  -1   12.43    1.37

   6   1  -1   11.94    1.42

   6   1  -1   14.46    1.03

  -5  -1   1    8.40    0.82

  -5  -1   1    7.18    1.05

  -5  -1   1    5.91    0.92

  -5  -1   1    5.35    1.34

   5  -1  -1    9.00    1.32

  -5  -1   1    6.66    1.09

   5   1  -1    7.12    0.73

  -5   1   1   12.85    1.59

   5   1  -1    5.75    0.55

   5   1  -1   11.16    1.48

   5   1  -1    9.01    1.16

  -5   1   1    6.50    0.97

   5   1  -1    7.15    1.08

  -4  -1   1   55.97    2.45

   4  -1  -1   55.29    2.85

   4  -1  -1   65.66    2.80

  -4  -1   1   61.00    2.32

  -4  -1   1   56.78    2.08

   4  -1  -1   55.42    2.16

   4  -1  -1   61.57    2.48

  -4  -1   1   65.33    2.57

  -4  -1   1   53.99    2.80

  -4  -1   1   52.51    2.55

  -4   1   1   57.26    2.43

  -4   1   1   52.61    2.86

   4   1  -1   53.68    2.27

   4   1  -1   57.99    2.56

   4   1  -1   52.15    2.79

   4   1  -1   53.81    2.53

  -4   1   1   55.06    2.66

  -3  -1   1   96.38    3.76

  -3  -1   1  103.81    4.07

  -3  -1   1  107.33    3.55

   3  -1  -1  106.70    3.75

   3  -1  -1  102.90    3.93

  -3  -1   1  107.09    3.93

   3  -1  -1  108.34    4.02

  -3  -1   1  104.56    3.86

   3  -1  -1  100.72    4.04

  -3  -1   1  104.40    3.83

   3  -1  -1  104.42    3.79

   3   1  -1  104.68    3.88

   3   1  -1   99.68    3.79

   3   1  -1  108.82    4.10

   3   1  -1  100.65    3.80

  -3   1   1  109.44    3.80

  -3   1   1  104.92    3.98

   3   1  -1  108.35    3.91

  -3   1   1  107.45    4.08

   2  -1  -1  323.73   11.06

   2  -1  -1  324.88   11.06

   2  -1  -1  321.42   11.14

  -2  -1   1  334.69   10.93

  -2  -1   1  334.17   11.01

  -2  -1   1  328.49   11.15

  -2  -1   1  334.06   11.11

  -2  -1   1  336.93   11.06

   2   1  -1  337.01   11.10

   2   1  -1  332.78   11.06

   2   1  -1  334.69   10.93

   2   1  -1  334.83   11.16

   2   1  -1  331.58   11.00

  -2   1   1  323.97   11.13

  -2   1   1  332.85   11.07

  -2   1   1  332.60   10.93

   1  -1  -1  643.05   21.53

  -1  -1   1  659.72   21.48

  -1  -1   1  644.41   21.40

  -1  -1   1  653.88   21.49

  -1   1   1  672.94   21.47

   1   1  -1  663.53   21.63

   0  -1  -1    0.62    0.20

   0  -1   1    0.07    0.12

   0  -1   1    0.07    0.26

   0  -1  -1    0.04    0.12

   0  -1   1    0.08    0.16

   0  -1   1    0.24    0.17

   0  -1  -1   -0.19    0.29

   0  -1  -1    0.01    0.17

   0   1  -1   -0.05    0.13

   0   1   1    0.00    0.03

   0   1  -1    0.34    0.46

   0   1   1   -0.15    0.11

   0   1   1    0.12    0.18

   0   1  -1    0.01    0.06

  -1  -1  -1  301.40    9.83

   1  -1   1  296.88    9.87

  -1  -1  -1  303.60    9.94

   1  -1   1  292.78    9.86

  -1  -1  -1  303.08    9.87

   1  -1   1  281.09    9.88

  -1  -1  -1  305.35    9.88

  -1   1  -1  294.66    9.87

  -1   1  -1  301.01    9.89

  -1   1  -1  297.62   10.00

   2  -1   1   29.16    1.54

   2  -1   1   28.48    1.55

   2  -1   1   29.97    1.59

   2  -1   1   34.70    1.76

  -2  -1  -1   26.44    1.53

  -2  -1  -1   28.70    1.48

  -2  -1  -1   31.15    1.50

  -2  -1  -1   28.68    1.37

  -2  -1  -1   28.22    1.38

  -2  -1  -1   29.02    1.53

   2   1   1   27.85    1.40

  -2   1  -1   28.72    1.56

   2   1   1   29.13    1.48

   2   1   1   29.82    1.43

  -2   1  -1   29.92    1.59

   2   1   1   28.91    1.47

  -2   1  -1   27.14    1.50

  -3  -1  -1   83.12    3.49

  -3  -1  -1   87.53    3.25

   3  -1   1   84.53    3.19

   3  -1   1   87.15    3.49

  -3  -1  -1   84.13    3.24

  -3  -1  -1   87.79    3.39

  -3  -1  -1   80.11    3.23

   3  -1   1   86.61    3.48

   3  -1   1   84.47    3.48

  -3   1  -1   87.00    3.20

   3   1   1   86.82    3.46

  -3   1  -1   86.34    3.30

   3   1   1   84.06    3.38

   3   1   1   87.03    3.28

  -3   1  -1   77.95    3.39

  -3   1  -1   88.91    3.43

   3   1   1   88.02    3.26

   4  -1   1  290.55   10.07

   4  -1   1  304.93   10.41

   4  -1   1  309.21   10.49

  -4  -1  -1  296.27   10.28

  -4  -1  -1  310.15   10.24

  -4  -1  -1  285.87   10.51

  -4  -1  -1  314.78   10.39

  -4  -1  -1  307.21   10.16

   4  -1   1  311.10   10.48

  -4   1  -1  312.42   10.09

   4   1   1  296.31   10.50

  -4   1  -1  300.37   10.50

   4   1   1  299.48   10.22

   4   1   1  294.84   10.30

  -4   1  -1  290.26   10.26

  -4   1  -1  289.00   10.39

   4   1   1  297.06   10.36

  -5  -1  -1   19.93    1.57

   5  -1   1   17.81    1.63

  -5  -1  -1   21.41    1.52

   5  -1   1   20.97    1.84

  -5  -1  -1   21.68    1.28

   5  -1   1   18.31    1.83

  -5  -1  -1   24.37    1.84

  -5  -1  -1   23.04    2.01

   5   1   1   23.80    1.78

  -5   1  -1   20.49    1.59

  -5   1  -1   17.36    1.57

   5   1   1   19.98    1.50

   5   1   1   21.68    1.71

  -5   1  -1   22.65    1.95

  -5   1  -1   19.46    1.11

   5   1   1   24.01    1.94

  -6  -1  -1   -1.47    1.19

  -6  -1  -1   -0.11    0.68

   6  -1   1   -0.43    1.15

  -6  -1  -1    0.65    0.94

  -6  -1  -1    0.34    0.88

   6  -1   1    0.75    1.20

   6  -1   1    0.49    0.91

  -6  -1  -1    0.69    0.58

   6   1   1   -0.46    0.97

  -6   1  -1   -0.19    0.94

   6   1   1   -0.17    0.68

  -6   1  -1    1.41    0.98

   6   1   1    0.50    1.12

  -6   1  -1   -0.98    1.30

  -6   1  -1    0.50    1.04

   6   1   1    0.99    1.10

  -7  -1  -1  110.70    4.65

  -7  -1  -1  110.73    4.41

   7  -1   1  121.64    4.73

   7  -1   1  113.12    4.96

  -7  -1  -1  111.66    5.04

   7   1   1  108.15    4.74

  -7   1  -1  110.40    4.69

   7   1   1  116.22    4.43

   7   1   1  119.11    4.82

  -7   1  -1  110.48    5.00

   8  -1   1    1.50    1.29

  -8  -1  -1    1.15    1.39

   8  -1   1    1.50    0.94

   8   1   1   -0.12    1.09

  -8   1  -1    2.07    1.38

   8   1   1    0.82    1.22

   8   1   1    0.95    0.69

  -9  -1  -1   22.72    2.56

   9  -1   1   19.42    2.16

   9  -1   1   25.19    2.16

   9   1   1   20.57    2.14

  -9   1  -1   20.61    2.41

   9   1   1   19.41    2.07

   9   1   1   25.25    1.79

  10  -1   1    2.02    1.07

  10  -1   1    1.25    1.43

 -10  -1  -1    2.63    1.89

  10   1   1   -0.05    1.45

 -10   1  -1    1.70    1.79

  10   1   1    1.43    1.38

  10   1   1    1.76    0.80

  11  -1   1   13.94    1.59

 -11  -1  -1   13.11    2.51

  11  -1   1   12.26    2.16

 -11   1  -1   13.81    2.43

  11   1   1   13.94    1.34

  11   1   1   13.90    2.04

  11   1   1   12.77    2.10

  12  -1   1    2.93    2.01

 -12  -1  -1    2.41    2.00

  12  -1   1    2.22    1.06

  12   1   1    6.48    2.03

  12   1   1    1.19    0.84

  12   1   1    3.21    1.71

 -12   1  -1    1.16    2.08

  13  -1   1    2.05    1.95

 -13  -1  -1   -0.94    2.13

  13  -1   1    3.59    1.14

  13   1   1    1.58    1.82

  13   1   1    0.56    1.43

  13   1   1    3.36    1.80

 -13   1  -1    2.66    2.25

  14  -1   1    0.02    1.88

 -14  -1  -1    2.16    2.34

  14   1   1    0.49    1.85

 -14   1  -1   -0.85    1.99

  15  -1   1   -1.68    2.01

 -15  -1  -1   -1.13    2.13

 -15   1  -1   -0.08    2.19

  15   1   1   -0.64    1.92

  16  -1   1   -0.33    2.27

 -16  -1  -1    2.31    2.63

 -16   1  -1    1.17    2.60

  16   1   1    1.58    2.21

  17  -1   1    3.41    2.51

 -17  -1  -1    3.09    2.65

  17   1   1    0.69    2.38

 -17   1  -1    3.59    2.75

 -17  -2   1    6.47    2.92

  17  -2  -1    0.84    2.40

 -17   2   1    1.59    3.01

  17   2  -1    1.66    2.14

 -16  -2   1    6.85    2.89

  16  -2  -1   -1.30    2.10

 -16   2   1    5.16    2.63

  16   2  -1   -0.92    2.02

  16   2  -1   -1.14    1.92

  15  -2  -1    1.63    2.21

 -15  -2   1    7.51    2.78

  15   2  -1    7.72    2.25

  15   2  -1    6.78    2.17

 -15   2   1    6.47    2.86

 -14  -2   1   11.32    2.72

  14  -2  -1   12.69    2.59

  14   2  -1   14.14    2.41

  14   2  -1   12.27    2.40

 -14   2   1   12.45    2.74

  13  -2  -1   -0.96    0.94

  13  -2  -1    3.06    2.03

 -13  -2   1    1.86    2.19

  13   2  -1    1.50    1.63

  13   2  -1    2.31    1.69

 -13   2   1   -0.12    2.11

 -12  -2   1    2.73    2.21

  12  -2  -1    4.96    1.20

  12  -2  -1    2.71    1.96

 -12   2   1    0.87    2.19

  12   2  -1    4.17    1.67

  12   2  -1    3.88    1.88

 -11  -2   1    5.92    2.22

  11  -2  -1    7.85    2.05

  11  -2  -1    8.85    1.36

  11   2  -1   10.74    1.98

  11   2  -1   13.55    1.92

 -11   2   1    9.56    2.41

 -10  -2   1    2.45    1.63

  10  -2  -1   -0.28    0.94

  10  -2  -1   -1.08    1.50

  10   2  -1   -1.03    1.25

 -10   2   1   -2.25    1.47

  10   2  -1    0.01    1.17

  -9  -2   1   16.16    2.20

   9  -2  -1   16.25    2.05

   9  -2  -1   17.45    1.65

   9   2  -1   15.04    1.95

  -9   2   1   16.20    2.24

   9   2  -1   16.00    1.80

   8  -2  -1    3.96    1.09

  -8  -2   1    4.11    1.54

   8  -2  -1    1.32    1.18

  -8  -2   1    3.50    0.84

  -8   2   1    3.28    1.50

   8   2  -1    1.98    1.22

   8   2  -1    3.90    1.15

  -7  -2   1    5.89    1.06

  -7  -2   1    5.76    0.65

  -7  -2   1    7.79    1.06

   7  -2  -1    4.69    1.13

   7  -2  -1    6.50    0.82

  -7  -2   1    6.66    1.29

  -7  -2   1    6.45    1.60

   7  -2  -1    7.42    1.47

  -7   2   1    3.84    1.62

   7   2  -1    5.27    1.24

  -7   2   1    5.75    1.07

   7   2  -1    4.68    1.13

  -6  -2   1   15.02    1.52

  -6  -2   1   13.50    1.52

  -6  -2   1   14.82    1.07

   6  -2  -1   11.07    1.30

  -6  -2   1   12.24    1.78

  -6  -2   1   10.10    1.18

   6  -2  -1   12.35    1.58

  -6  -2   1   13.84    1.55

   6  -2  -1   11.97    1.66

  -6   2   1   15.13    1.34

   6   2  -1   13.77    1.50

   6   2  -1   15.08    1.37

   6   2  -1   12.46    1.31

  -6   2   1   13.58    1.52

  -6   2   1   12.85    1.79

   6   2  -1   13.92    1.79

  -5  -2   1   19.92    1.92

   5  -2  -1   19.53    1.75

  -5  -2   1   14.61    1.34

  -5  -2   1   18.20    1.41

   5  -2  -1   19.89    1.84

  -5  -2   1   14.75    1.58

  -5  -2   1   19.09    1.60

  -5  -2   1   17.96    1.12

   5  -2  -1   15.01    1.44

  -5   2   1   19.72    1.59

   5   2  -1   16.44    1.31

   5   2  -1   20.85    1.86

   5   2  -1   16.62    1.47

  -5   2   1   14.12    1.70

  -5   2   1   16.61    1.29

   5   2  -1   13.77    1.46

  -4  -2   1   12.17    1.32

   4  -2  -1    7.53    1.13

  -4  -2   1   11.33    1.47

   4  -2  -1    8.57    1.26

  -4  -2   1    9.00    0.73

  -4  -2   1    8.59    0.86

   4  -2  -1    9.02    1.12

  -4  -2   1    9.08    1.11

  -4  -2   1    9.13    1.07

   4   2  -1    8.56    1.28

  -4   2   1    7.12    0.87

   4   2  -1    9.79    1.15

  -4   2   1   11.06    1.25

   4   2  -1   10.28    1.23

   4   2  -1    9.85    0.91

  -4   2   1   11.02    1.46

  -3  -2   1   47.48    2.27

   3  -2  -1   47.78    2.35

  -3  -2   1   45.56    2.45

  -3  -2   1   45.99    1.91

   3  -2  -1   45.05    2.26

   3  -2  -1   47.98    2.35

  -3  -2   1   46.69    2.04

  -3  -2   1   45.50    2.45

  -3   2   1   48.05    2.18

   3   2  -1   48.94    1.91

  -3   2   1   44.92    2.32

   3   2  -1   49.51    2.22

   3   2  -1   45.74    2.34

  -3   2   1   48.50    2.48

   2  -2  -1  260.77    8.79

  -2  -2   1  265.67    8.55

  -2  -2   1  260.60    8.82

  -2  -2   1  254.55    8.64

  -2  -2   1  259.65    9.09

   2  -2  -1  260.85    9.05

  -2  -2   1  254.70    8.81

  -2  -2   1  266.95    8.84

   2  -2  -1  266.65    8.94

   2   2  -1  228.18    8.52

   2   2  -1  266.32    8.66

  -2   2   1  259.02    9.03

  -2   2   1  262.16    8.78

  -2   2   1  261.64    8.93

   2   2  -1  260.37    9.07

   2   2  -1  264.52    8.83

  -1  -2   1    7.31    0.74

  -1  -2   1    5.26    0.65

   1  -2  -1    5.07    1.03

  -1  -2   1    5.19    1.19

   1  -2  -1    5.72    0.77

   1  -2  -1    5.99    0.61

   1  -2  -1    7.04    0.74

  -1  -2   1    6.71    0.47

  -1  -2   1    5.82    0.73

   1   2  -1    5.56    1.13

   1   2  -1    6.19    0.67

  -1   2   1    6.28    0.60

  -1   2   1    7.68    0.78

  -1   2   1    6.91    0.81

   1   2  -1    5.26    0.69

  -1   2   1    6.17    1.04

   1   2  -1    6.41    0.69

   0  -2  -1    1.65    0.57

   0  -2  -1    0.39    0.29

   0  -2  -1   -0.46    0.82

   0  -2   1   -0.30    0.93

   0  -2  -1   -0.31    0.27

   0  -2  -1    0.01    0.39

   0  -2   1    0.52    0.44

   0  -2   1    0.53    0.45

   0  -2   1    0.68    0.38

   0   2   1    0.25    0.49

   0   2  -1   -0.89    0.85

   0   2   1    0.06    0.40

   0   2   1    0.39    0.84

   0   2  -1   -0.81    0.39

   0   2   1    0.17    0.28

   0   2  -1    1.06    0.44

   1  -2   1   16.64    1.55

   1  -2   1   17.98    1.19

  -1  -2  -1   17.87    1.51

   1  -2   1   18.13    1.25

  -1  -2  -1   17.12    1.14

  -1  -2  -1   17.72    1.20

  -1  -2  -1   19.70    1.02

   1  -2   1   19.24    0.97

   1  -2   1   17.74    1.10

  -1   2  -1   18.62    1.09

  -1   2  -1   17.40    1.19

   1   2   1   18.93    1.12

   1   2   1   18.00    1.16

  -1   2  -1   15.40    1.61

   1   2   1   17.35    1.61

  -1   2  -1   17.38    0.94

  -2  -2  -1   13.62    1.06

  -2  -2  -1   15.01    1.20

  -2  -2  -1   14.23    0.97

  -2  -2  -1   11.28    1.31

   2  -2   1   11.45    1.07

  -2  -2  -1   12.64    1.30

   2  -2   1   13.68    1.41

   2  -2   1   16.91    1.31

   2   2   1   13.60    1.02

   2   2   1   11.10    1.02

  -2   2  -1   12.68    1.32

  -2   2  -1   15.16    1.13

   2   2   1   13.55    1.36

  -2   2  -1   15.67    1.34

  -2   2  -1   13.18    1.00

   2   2   1   13.51    1.13

  -3  -2  -1   97.38    3.97

  -3  -2  -1  101.04    3.96

  -3  -2  -1   97.72    3.63

  -3  -2  -1  103.01    3.79

   3  -2   1   97.21    3.91

  -3  -2  -1   97.77    3.83

   3  -2   1   98.30    3.95

   3  -2   1   99.28    3.96

  -3   2  -1   97.26    3.88

   3   2   1   99.38    3.94

   3   2   1   94.24    3.85

  -3   2  -1  104.66    3.92

  -3   2  -1   94.52    3.85

   3   2   1   94.00    3.62

   4  -2   1  191.21    6.92

  -4  -2  -1  182.19    6.96

  -4  -2  -1  189.49    6.62

  -4  -2  -1  193.33    6.83

  -4  -2  -1  187.35    6.75

   4  -2   1  188.22    6.74

  -4  -2  -1  189.90    6.64

   4  -2   1  185.14    6.86

   4   2   1  182.94    6.63

  -4   2  -1  182.78    6.90

  -4   2  -1  184.47    6.70

  -4   2  -1  190.26    6.83

   4   2   1  194.79    6.68

   4   2   1  185.73    6.81

  -5  -2  -1    8.18    0.93

  -5  -2  -1    7.22    1.46

   5  -2   1    8.39    1.38

  -5  -2  -1    9.97    1.21

   5  -2   1    9.48    1.32

  -5  -2  -1    6.17    0.95

  -5  -2  -1    8.53    1.23

   5  -2   1    6.19    1.39

   5  -2   1    8.96    1.17

  -5   2  -1    8.00    1.05

  -5   2  -1    9.16    1.50

  -5   2  -1    7.01    1.27

   5   2   1    7.36    1.06

  -5   2  -1    7.83    1.19

  -5   2  -1    6.25    1.10

   5   2   1    7.92    1.25

   5   2   1    7.52    0.92

  -6  -2  -1  116.81    4.85

  -6  -2  -1  125.33    4.59

   6  -2   1  112.92    5.03

  -6  -2  -1  116.15    5.19

   6  -2   1  122.79    5.07

  -6  -2  -1  116.88    4.58

   6  -2   1  118.85    4.50

   6  -2   1  119.27    5.03

  -6  -2  -1  124.86    4.70

  -6   2  -1  118.96    4.44

   6   2   1  116.63    5.17

  -6   2  -1  118.18    5.09

  -6   2  -1  118.98    4.86

  -6   2  -1  118.43    4.72

   6   2   1  119.51    4.89

   6   2   1  119.87    4.74

  -6   2  -1  122.06    5.01

   6   2   1  122.82    4.59

   7  -2   1   14.68    1.59

  -7  -2  -1   16.49    1.48

   7  -2   1   17.10    1.23

  -7  -2  -1   13.56    1.94

   7  -2   1   18.25    1.96

  -7  -2  -1   14.13    1.32

  -7  -2  -1   15.14    1.48

  -7   2  -1   15.31    1.11

   7   2   1   18.07    1.75

   7   2   1   17.37    1.51

  -7   2  -1   17.79    1.99

   7   2   1   13.52    1.52

  -7   2  -1   16.42    1.52

  -8  -2  -1    6.80    0.94

  -8  -2  -1    9.15    1.79

   8  -2   1    7.96    1.30

  -8  -2  -1    7.97    1.00

   8  -2   1    4.89    1.43

  -8   2  -1    5.99    1.74

   8   2   1    7.78    0.98

   8   2   1    7.71    1.47

   8   2   1    6.99    1.37

   9  -2   1   10.57    1.48

  -9  -2  -1   10.20    1.15

   9  -2   1   11.47    1.91

  -9  -2  -1   12.98    2.09

   9   2   1   11.28    1.14

   9   2   1   10.19    1.60

  -9   2  -1   12.56    2.20

   9   2   1    9.45    1.69

  10  -2   1   18.51    1.89

  10  -2   1   18.57    2.37

 -10  -2  -1   17.82    2.53

  10   2   1   21.08    2.28

 -10   2  -1   20.79    2.60

  10   2   1   19.74    2.16

  10   2   1   20.39    1.69

 -11  -2  -1   12.25    2.30

  11  -2   1   10.12    2.05

  11  -2   1   13.12    1.73

  11   2   1   13.83    2.02

  11   2   1    9.63    1.95

  11   2   1   11.87    1.21

 -11   2  -1   12.31    2.38

  12  -2   1   28.51    2.69

  12  -2   1   24.26    3.00

 -12  -2  -1   26.43    3.40

  12   2   1   24.39    2.71

  12   2   1   28.67    2.73

 -12   2  -1   25.56    3.14

  13  -2   1    4.26    1.38

  13  -2   1    2.39    2.07

 -13  -2  -1    9.27    2.66

 -13   2  -1    2.22    2.24

  13   2   1    6.49    2.02

  13   2   1    5.31    2.06

 -14  -2  -1   24.13    3.60

  14  -2   1   21.59    3.05

  14   2   1   21.97    2.85

  14   2   1   26.70    2.99

 -14   2  -1   24.87    3.55

  15  -2   1   27.55    3.39

 -15  -2  -1   15.68    3.28

  15   2   1   24.99    3.13

 -15   2  -1   25.06    3.54

 -16  -2  -1    0.11    2.35

  16  -2   1   -1.17    2.14

  16   2   1   -2.54    1.99

 -16   2  -1    4.08    2.72

  17  -2   1    0.12    2.45

 -17  -2  -1    4.49    2.83

 -17   2  -1    2.59    2.91

  17   2   1    2.76    2.28

 -17  -3   1    4.75    2.94

  17  -3  -1    6.17    2.74

  17   3  -1    8.96    2.65

  17   3  -1    8.74    2.44

 -17   3   1   11.25    3.43

  16  -3  -1   -3.90    2.16

 -16  -3   1   -1.21    2.51

  16   3  -1   -0.33    2.11

 -16   3   1    1.14    2.52

  16   3  -1   -0.57    1.89

  15  -3  -1    4.09    2.29

 -15  -3   1    9.11    2.91

  15   3  -1    4.40    2.13

 -15   3   1    8.36    2.99

  15   3  -1    8.44    2.22

 -14  -3   1   10.11    2.93

  14  -3  -1    6.89    2.36

  14   3  -1   12.20    2.26

 -14   3   1   11.69    3.06

  14   3  -1   12.05    2.39

  13  -3  -1    2.76    2.04

 -13  -3   1   10.04    2.73

  13  -3  -1    5.86    1.46

 -13   3   1    5.40    2.54

  13   3  -1    3.80    1.74

  13   3  -1    5.62    2.07

  12  -3  -1    2.55    1.97

 -12  -3   1    2.40    1.93

  12  -3  -1    1.62    1.16

  12   3  -1    5.07    1.59

  12   3  -1    1.04    1.70

 -12   3   1    2.25    2.02

 -11  -3   1   22.32    3.03

  11  -3  -1   18.95    1.98

  11  -3  -1   17.61    2.47

 -11   3   1   22.67    2.96

  11   3  -1   22.92    2.25

  11   3  -1   18.98    2.35

  10  -3  -1   16.96    2.24

  10  -3  -1   25.56    2.56

 -10  -3   1   16.91    2.48

 -10  -3   1   22.35    1.60

  10   3  -1   19.21    1.99

 -10   3   1   21.78    2.78

  10   3  -1   18.98    2.20

  -9  -3   1    2.42    1.67

   9  -3  -1    4.75    1.33

   9  -3  -1    4.26    0.83

  -9  -3   1    3.65    1.14

   9  -3  -1    4.08    1.63

  -9  -3   1    2.62    0.62

   9   3  -1    3.55    1.40

   9   3  -1    4.56    1.20

  -9   3   1    5.75    1.75

  -8  -3   1    0.08    1.00

   8  -3  -1    1.20    1.34

   8  -3  -1    0.41    1.10

  -8  -3   1    1.11    0.52

  -8  -3   1   -1.02    1.45

   8  -3  -1    0.59    0.86

  -8  -3   1   -0.64    0.81

  -8   3   1    0.98    1.39

   8   3  -1    1.08    1.14

  -8   3   1    1.48    1.03

   8   3  -1    1.85    0.99

  -7  -3   1   30.41    2.72

   7  -3  -1   31.24    2.04

  -7  -3   1   31.92    2.17

  -7  -3   1   32.07    1.62

   7  -3  -1   31.05    2.50

  -7  -3   1   30.98    2.24

  -7  -3   1   28.51    1.91

   7   3  -1   31.85    2.30

   7   3  -1   33.48    2.06

  -7   3   1   32.65    2.82

   7   3  -1   29.63    2.01

  -7   3   1   26.89    1.90

  -6  -3   1   19.25    1.92

   6  -3  -1   15.98    1.66

  -6  -3   1   14.91    1.28

  -6  -3   1   19.59    1.91

  -6  -3   1   19.06    1.58

   6  -3  -1   16.89    1.97

  -6  -3   1   17.26    1.92

  -6  -3   1   18.60    1.33

   6  -3  -1   16.76    1.85

   6   3  -1   19.71    1.55

   6   3  -1   17.86    1.72

  -6   3   1   16.94    1.40

   6   3  -1   20.79    1.91

  -6   3   1   18.08    2.12

  -6   3   1   16.37    1.67

   5  -3  -1   45.65    2.74

   5  -3  -1   41.59    2.70

  -5  -3   1   49.36    2.23

  -5  -3   1   55.86    2.50

  -5  -3   1   50.51    2.87

  -5  -3   1   45.96    2.86

  -5  -3   1   48.64    2.23

  -5  -3   1   48.52    2.55

   5  -3  -1   50.19    2.98

  -5   3   1   48.85    2.62

  -5   3   1   45.81    2.26

  -5   3   1   50.10    3.03

  -5   3   1   45.41    2.50

   5   3  -1   51.95    2.25

   5   3  -1   48.26    2.69

   5   3  -1   46.66    2.61

   4  -3  -1   44.73    2.48

  -4  -3   1   45.80    2.32

   4  -3  -1   44.26    2.59

   4  -3  -1   40.20    2.44

  -4  -3   1   41.90    2.55

  -4  -3   1   44.41    2.70

  -4  -3   1   48.10    1.95

  -4  -3   1   44.30    2.12

   4   3  -1   43.34    2.58

  -4   3   1   46.80    2.52

   4   3  -1   46.41    2.45

  -4   3   1   47.14    2.36

  -4   3   1   43.20    2.51

   4   3  -1   46.10    1.94

  -3  -3   1  151.31    5.38

  -3  -3   1  154.93    5.25

   3  -3  -1  150.65    5.56

   3  -3  -1  150.95    5.95

  -3  -3   1  151.49    5.65

  -3  -3   1  162.47    6.09

   3  -3  -1  149.93    5.74

  -3  -3   1  164.23    5.66

  -3   3   1  149.58    5.77

  -3   3   1  153.24    5.94

   3   3  -1  156.41    5.24

   3   3  -1  153.30    5.69

   3   3  -1  156.73    5.99

  -3   3   1  155.44    5.58

  -2  -3   1    1.91    0.79

  -2  -3   1    1.65    0.81

   2  -3  -1    2.56    0.76

   2  -3  -1    3.27    0.89

  -2  -3   1    0.87    0.43

  -2  -3   1    1.37    1.36

  -2  -3   1    3.06    1.04

   2  -3  -1    1.65    1.30

  -2  -3   1    2.41    0.33

   2   3  -1    1.07    0.78

  -2   3   1    1.95    0.52

  -2   3   1    2.14    0.66

   2   3  -1    2.32    1.16

  -2   3   1    1.91    0.92

  -2   3   1    2.11    0.77

   2   3  -1    1.44    0.78

  -2   3   1    2.64    1.19

  -1  -3   1   87.72    3.32

   1  -3  -1   84.74    3.91

   1  -3  -1   90.42    3.37

  -1  -3   1   89.54    3.39

   1  -3  -1   84.94    3.16

   1  -3  -1   87.08    3.02

  -1  -3   1   83.51    3.94

  -1  -3   1   91.11    3.31

   1  -3  -1   91.15    3.54

  -1   3   1   88.30    3.92

  -1   3   1   91.57    3.39

   1   3  -1   89.40    3.36

   1   3  -1   90.29    3.32

   1   3  -1   82.92    3.83

  -1   3   1   85.02    3.13

   1   3  -1   89.13    3.35

  -1   3   1   86.02    3.01

   0  -3  -1  411.54   13.89

   0  -3  -1  420.09   13.74

   0  -3  -1  406.80   14.55

   0  -3  -1  422.65   13.78

   0  -3  -1  441.63   14.08

   0  -3   1  433.75   13.96

   0  -3   1  409.55   13.90

   0  -3   1  409.94   14.53

   0   3   1  424.42   13.91

   0   3  -1  416.07   13.94

   0   3  -1  411.47   13.89

   0   3   1  409.55   13.78

   0   3   1  420.36   14.04

   0   3   1  431.86   13.74

   0   3   1  417.01   14.50

   0   3  -1  420.97   14.53

  -1  -3  -1   14.45    1.87

   1  -3   1   14.30    1.11

   1  -3   1   15.81    1.33

   1  -3   1   13.47    1.22

  -1  -3  -1   17.32    1.30

  -1  -3  -1   12.24    1.03

   1  -3   1   14.37    1.07

   1  -3   1   14.48    1.83

  -1  -3  -1   16.14    1.11

  -1  -3  -1   15.13    0.78

  -1   3  -1   14.92    1.67

  -1   3  -1   13.75    1.12

   1   3   1   14.91    1.21

   1   3   1   12.31    1.03

  -1   3  -1   14.26    1.08

   1   3   1   13.09    1.58

   2  -3   1    0.80    0.84

   2  -3   1    2.52    0.88

   2  -3   1    1.73    1.28

  -2  -3  -1    2.52    0.83

   2  -3   1    2.23    0.69

  -2  -3  -1    1.40    1.32

  -2  -3  -1    1.71    0.54

  -2   3  -1    1.18    0.79

   2   3   1    2.02    1.14

  -2   3  -1    2.29    0.65

   2   3   1    2.84    0.91

  -2   3  -1    1.15    0.66

   2   3   1    1.51    0.83

  -2   3  -1    2.41    1.14

   3  -3   1    0.00    0.86

  -3  -3  -1    0.21    0.79

  -3  -3  -1    0.50    0.54

  -3  -3  -1   -0.87    1.10

  -3  -3  -1    0.61    0.71

   3  -3   1    0.10    0.96

   3  -3   1   -0.70    1.16

   3   3   1    0.92    0.92

  -3   3  -1    0.90    0.91

   3   3   1   -0.46    0.80

   3   3   1    1.19    0.57

  -3   3  -1   -1.11    0.96

  -3   3  -1    1.34    0.78

   3   3   1    0.82    1.08

  -4  -3  -1  213.27    8.03

  -4  -3  -1  216.27    7.74

   4  -3   1  218.99    7.94

  -4  -3  -1  218.03    8.08

   4  -3   1  217.99    8.03

  -4  -3  -1  213.35    7.54

  -4  -3  -1  216.14    7.82

   4  -3   1  222.51    7.98

  -4   3  -1  215.68    7.94

  -4   3  -1  214.38    7.74

   4   3   1  217.37    8.01

  -4   3  -1  220.64    7.75

   4   3   1  218.30    7.83

   4   3   1  223.89    7.58

  -4   3  -1  215.68    7.90

  -5  -3  -1   -0.03    0.94

  -5  -3  -1   -0.29    0.70

   5  -3   1    0.96    1.24

  -5  -3  -1    0.03    1.25

   5  -3   1   -0.08    1.03

  -5  -3  -1   -1.44    1.10

  -5  -3  -1    0.98    0.71

   5  -3   1    1.06    1.20

   5   3   1    0.74    1.03

  -5   3  -1    0.23    0.99

  -5   3  -1   -0.32    1.17

   5   3   1    1.11    0.79

  -5   3  -1    0.91    0.94

  -6  -3  -1    3.54    1.11

  -6  -3  -1    3.98    0.86

  -6  -3  -1    3.39    1.20

   6  -3   1    7.84    1.50

  -6  -3  -1    3.33    0.90

  -6  -3  -1    6.58    1.64

   6  -3   1    4.44    1.34

   6  -3   1    4.84    1.30

   6  -3   1    8.36    1.41

  -6   3  -1    4.90    1.19

   6   3   1    5.16    1.01

  -6   3  -1    3.50    1.35

  -6   3  -1    3.37    1.01

   6   3   1    4.87    1.29

  -6   3  -1    4.85    1.08

  -7  -3  -1   22.18    1.64

  -7  -3  -1   21.87    1.85

  -7  -3  -1   19.13    1.77

   7  -3   1   19.12    2.05

  -7  -3  -1   19.69    1.68

   7  -3   1   23.59    1.85

   7  -3   1   24.56    2.45

  -7  -3  -1   21.07    2.31

  -7   3  -1   16.80    1.54

  -7   3  -1   23.05    1.81

  -7   3  -1   22.05    2.25

   7   3   1   23.53    1.92

   7   3   1   21.25    1.95

   8  -3   1   11.91    1.33

  -8  -3  -1    8.35    1.82

  -8  -3  -1   11.99    1.39

   8  -3   1    9.92    1.56

  -8  -3  -1   12.78    1.20

   8  -3   1   11.37    1.79

  -8  -3  -1    8.30    1.28

   8   3   1   17.37    1.94

  -8   3  -1   11.15    1.82

   8   3   1   12.64    1.53

  -9  -3  -1   -1.51    0.84

   9  -3   1    0.27    1.47

  -9  -3  -1    0.79    1.70

  -9  -3  -1   -0.01    0.70

   9  -3   1    0.35    1.15

  -9   3  -1    0.71    1.46

   9   3   1   -1.36    1.14

   9   3   1    2.03    1.18

 -10  -3  -1   -1.44    0.73

 -10  -3  -1   -1.34    0.83

  10  -3   1   -0.19    1.19

 -10  -3  -1   -0.93    1.77

  10  -3   1   -1.98    1.37

  10   3   1   -1.87    1.20

  10   3   1    0.53    1.46

 -10   3  -1   -0.29    1.57

  11  -3   1   25.27    2.91

  11  -3   1   28.91    2.82

 -11  -3  -1   28.45    3.32

  11   3   1   26.23    2.79

 -11   3  -1   25.34    2.95

  11   3   1   21.95    2.34

  12  -3   1   -2.04    1.67

  12  -3   1    2.22    1.36

 -12  -3  -1    2.67    1.97

 -12   3  -1    2.70    2.21

  12   3   1    0.79    1.57

  12   3   1   -1.35    1.73

  13  -3   1    7.78    1.68

  13  -3   1    9.99    2.52

 -13  -3  -1   10.72    2.78

 -13   3  -1   10.34    2.81

  13   3   1   13.61    2.54

  13   3   1    4.02    1.81

  14  -3   1    2.46    2.04

 -14  -3  -1    4.14    2.59

  14  -3   1    1.49    1.43

  14   3   1    3.33    1.85

 -14   3  -1   -0.48    2.40

  14   3   1   -0.47    1.90

 -15  -3  -1   -2.40    2.02

  15  -3   1   -0.69    2.21

  15   3   1    6.23    2.24

 -15   3  -1   -1.50    2.56

  15   3   1    2.28    1.95

 -16  -3  -1    0.56    2.40

  16  -3   1    1.44    2.30

  16   3   1    1.44    1.96

 -16   3  -1    3.69    2.86

  16   3   1    4.70    2.29

 -17  -3  -1    2.02    2.53

  17  -3   1   -0.18    2.46

  17   3   1    0.53    2.00

 -17   3  -1    1.67    3.05

 -17  -4   1    4.61    2.97

  17  -4  -1   -1.16    2.41

  17   4  -1   -1.47    2.25

 -17   4   1    1.51    2.91

  17   4  -1    7.89    2.16

 -16  -4   1   -2.07    2.44

  16  -4  -1   -3.36    2.22

  16   4  -1   -0.48    1.99

  16   4  -1    4.16    1.91

 -16   4   1    0.23    2.53

 -15  -4   1   -1.04    2.44

  15  -4  -1    1.95    2.30

  15   4  -1    0.28    1.90

 -15   4   1   -1.41    2.18

  15   4  -1    1.37    1.75

  14  -4  -1   21.22    2.44

 -14  -4   1   21.95    3.40

  14  -4  -1   24.94    3.31

  14   4  -1   25.61    2.70

 -14   4   1   21.21    3.44

  14   4  -1   33.53    3.43

  13  -4  -1    0.08    1.26

  13  -4  -1   -0.76    2.00

 -13  -4   1    0.45    2.20

  13   4  -1   -1.86    1.64

  13   4  -1   -0.82    1.41

 -13   4   1    0.81    2.11

 -12  -4   1   -0.37    1.91

  12  -4  -1    2.07    1.41

  12  -4  -1    3.37    2.08

 -12   4   1    2.56    2.26

  12   4  -1   -0.64    1.34

  12   4  -1   -2.51    1.69

 -11  -4   1    6.82    2.33

  11  -4  -1    5.98    2.10

 -11  -4   1    5.33    1.36

  11  -4  -1    3.56    1.50

  11   4  -1    3.83    1.43

 -11   4   1    4.40    2.24

  11   4  -1    3.05    1.66

 -10  -4   1   12.37    0.99

 -10  -4   1   15.28    1.86

  10  -4  -1   13.26    1.42

  10  -4  -1   11.95    1.86

  10  -4  -1   10.75    2.03

 -10  -4   1   16.88    2.64

 -10   4   1   13.70    2.35

  10   4  -1   14.93    2.06

  10   4  -1   17.65    1.84

   9  -4  -1   -1.21    1.26

   9  -4  -1    0.91    1.12

  -9  -4   1    1.07    1.33

   9  -4  -1   -0.10    1.44

  -9  -4   1    2.29    1.64

  -9  -4   1    0.43    0.59

   9   4  -1    1.61    1.30

   9   4  -1    0.45    1.01

  -9   4   1    0.33    1.52

  -8  -4   1    0.47    0.56

  -8  -4   1   -2.51    0.71

   8  -4  -1   -0.13    1.10

   8  -4  -1   -0.05    1.35

  -8  -4   1   -0.96    1.31

  -8  -4   1   -0.24    1.22

   8   4  -1    0.54    1.16

   8   4  -1    0.69    0.88

  -8   4   1   -0.18    1.37

   8   4  -1    1.65    1.03

  -7  -4   1    3.31    0.72

  -7  -4   1    2.87    1.04

  -7  -4   1    1.15    0.79

  -7  -4   1    5.04    1.48

   7  -4  -1    3.53    1.30

  -7  -4   1    0.88    1.41

   7  -4  -1    3.58    1.45

   7   4  -1    1.94    0.85

  -7   4   1    4.58    1.55

   7   4  -1    1.97    1.22

   7   4  -1    3.65    1.17

  -7   4   1    4.01    0.94

  -6  -4   1    2.52    0.75

  -6  -4   1    3.78    1.00

  -6  -4   1    2.58    1.52

   6  -4  -1    1.27    1.32

   6  -4  -1    2.65    1.40

  -6  -4   1    3.39    1.51

  -6  -4   1    3.91    0.80

   6   4  -1    4.31    1.26

  -6   4   1    3.69    1.36

  -6   4   1    3.04    1.35

  -6   4   1    3.96    0.92

   6   4  -1    2.86    1.24

  -6   4   1    4.84    1.23

   6   4  -1    3.09    0.77

  -5  -4   1    2.41    1.53

   5  -4  -1    2.21    1.21

   5  -4  -1    2.17    1.22

  -5  -4   1    1.10    0.81

  -5  -4   1    1.72    1.02

  -5  -4   1    2.57    0.78

  -5  -4   1    1.68    1.29

  -5  -4   1    1.04    0.64

   5  -4  -1   -0.73    1.39

  -5   4   1    2.30    0.98

  -5   4   1    3.21    1.33

   5   4  -1    2.71    1.10

   5   4  -1    2.84    0.68

  -5   4   1    3.03    1.27

   5   4  -1    3.43    1.33

  -4  -4   1    4.38    0.80

  -4  -4   1    4.83    1.69

   4  -4  -1    5.02    1.65

  -4  -4   1    5.93    0.67

  -4  -4   1    6.77    1.14

  -4  -4   1    4.52    1.09

   4  -4  -1    5.03    1.33

  -4   4   1    7.91    1.47

  -4   4   1    4.33    1.41

  -4   4   1    7.50    1.14

   4   4  -1    3.94    1.41

  -4   4   1    5.89    0.97

   4   4  -1    5.76    1.24

   4   4  -1    6.38    0.66

   3  -4  -1   -0.61    1.30

  -3  -4   1    0.08    0.84

  -3  -4   1    0.07    1.41

  -3  -4   1   -0.11    0.37

   3  -4  -1    0.19    0.96

  -3  -4   1   -0.38    0.76

   3   4  -1    1.08    0.99

   3   4  -1   -1.13    0.99

  -3   4   1   -0.76    0.92

  -3   4   1   -0.04    0.83

  -3   4   1    0.02    1.14

  -3   4   1    0.66    0.61

  -3   4   1   -0.29    0.72

   3   4  -1   -0.39    0.87

  -2  -4   1    1.16    0.79

   2  -4  -1    1.40    0.88

  -2  -4   1   -0.29    0.33

  -2  -4   1    1.01    0.34

   2  -4  -1    0.67    0.68

  -2  -4   1    0.20    0.73

   2  -4  -1   -2.16    1.20

  -2  -4   1    1.95    1.57

  -2   4   1   -0.65    1.08

  -2   4   1    0.95    0.79

  -2   4   1    0.45    0.49

   2   4  -1   -0.02    1.10

   2   4  -1   -0.33    0.79

  -2   4   1   -0.86    0.86

   2   4  -1    0.28    0.89

  -2   4   1    0.91    0.60

   1  -4  -1    0.91    0.55

  -1  -4   1   -0.58    0.80

   1  -4  -1    0.26    0.43

   1  -4  -1   -0.36    1.35

   1  -4  -1    0.57    0.83

  -1  -4   1    0.82    0.68

  -1  -4   1   -0.69    1.40

   1   4  -1   -0.13    0.80

   1   4  -1   -0.33    0.74

  -1   4   1    0.88    0.48

   1   4  -1   -0.65    1.10

   1   4  -1    0.75    0.68

  -1   4   1    0.87    0.62

  -1   4   1    1.34    1.21

  -1   4   1    1.29    0.42

  -1   4   1   -0.37    0.80

   0  -4  -1    2.23    0.41

   0  -4  -1    0.25    1.40

   0  -4   1    1.65    0.63

   0  -4  -1    2.18    0.50

   0   4  -1    1.55    1.21

   0   4   1    1.69    0.36

   0   4  -1    2.22    0.65

   0   4   1    0.84    0.79

   0   4   1    0.82    0.66

   0   4  -1    2.47    0.83

   0   4  -1    1.59    0.75

   0   4  -1    1.46    0.33

   0   4   1    1.67    0.53

   0   4   1    2.06    1.32

   1  -4   1  302.90    9.92

  -1  -4  -1  300.20    9.94

   1  -4   1  282.94   10.66

  -1  -4  -1  293.13    9.80

  -1  -4  -1  279.37   10.67

   1  -4   1  285.42    9.81

   1  -4   1  293.41   10.09

  -1  -4  -1  301.53    9.57

  -1   4  -1  289.13    9.71

  -1   4  -1  295.07    9.90

   1   4   1  287.10   10.03

  -1   4  -1  287.45   10.59

  -1   4  -1  290.30    9.81

   1   4   1  284.24   10.63

   1   4   1  287.76    9.93

  -2  -4  -1    5.37    1.71

   2  -4   1    5.69    1.04

   2  -4   1    7.37    1.72

  -2  -4  -1    5.63    0.91

   2  -4   1    7.19    0.86

  -2  -4  -1    4.87    0.86

  -2  -4  -1    7.75    0.73

   2  -4   1    7.50    1.14

   2   4   1    6.37    1.08

  -2   4  -1    9.14    0.97

  -2   4  -1   10.31    1.66

   2   4   1    9.68    1.65

  -2   4  -1    6.77    0.84

  -2   4  -1    6.15    1.14

  -2   4  -1    5.70    0.85

   2   4   1    5.56    0.97

   3  -4   1    1.56    1.00

   3  -4   1    0.26    1.48

  -3  -4  -1    0.16    1.44

   3  -4   1    0.05    1.03

  -3  -4  -1    1.34    0.55

  -3  -4  -1   -0.06    0.82

   3   4   1    0.17    1.20

  -3   4  -1    0.50    0.74

  -3   4  -1   -0.98    0.67

   3   4   1   -0.47    0.87

  -3   4  -1   -2.08    1.11

   3   4   1   -0.92    0.90

  -3   4  -1   -0.39    0.72

   3   4   1    1.23    0.59

  -3   4  -1    0.21    0.91

  -4  -4  -1    2.59    0.69

   4  -4   1    2.01    1.16

  -4  -4  -1    1.85    0.89

  -4  -4  -1   -0.90    1.43

   4  -4   1    1.21    1.60

   4  -4   1    3.38    1.30

  -4  -4  -1    2.35    1.01

  -4   4  -1    4.57    1.32

   4   4   1    0.53    1.24

  -4   4  -1    2.42    0.98

   4   4   1    1.91    1.10

   4   4   1    1.73    1.05

   4   4   1    2.89    0.72

  -4   4  -1    0.17    1.21

  -4   4  -1    1.97    0.92

  -5  -4  -1   11.44    1.23

  -5  -4  -1   10.62    1.05

  -5  -4  -1   10.31    1.83

  -5  -4  -1   13.69    1.88

   5  -4   1   10.97    1.61

  -5  -4  -1   10.64    1.38

   5  -4   1   12.21    1.96

   5  -4   1   10.27    1.52

  -5   4  -1   11.85    1.42

   5   4   1   10.93    1.12

  -5   4  -1   11.89    1.37

  -5   4  -1   13.48    1.77

   5   4   1   12.27    1.50

  -5   4  -1   11.97    1.66

   5   4   1   11.88    1.72

  -6  -4  -1    1.08    0.74

  -6  -4  -1   -2.55    1.11

  -6  -4  -1   -1.66    0.75

  -6  -4  -1    0.29    0.69

   6  -4   1    0.94    1.17

   6  -4   1    1.32    1.34

  -6  -4  -1   -2.29    1.09

  -6   4  -1    0.94    1.27

  -6   4  -1    0.53    1.01

   6   4   1    0.69    0.79

  -6   4  -1   -0.69    1.03

   6   4   1    0.41    1.04

  -7  -4  -1    2.06    1.00

  -7  -4  -1    2.86    0.87

  -7  -4  -1    2.05    0.79

   7  -4   1    3.22    1.32

   7  -4   1    3.83    1.37

  -7  -4  -1    1.98    1.50

  -7  -4  -1   -0.06    1.14

   7   4   1    1.11    0.87

  -7   4  -1    1.35    1.39

   7   4   1    1.34    1.14

  -7   4  -1    3.12    1.06

   8  -4   1    7.13    1.63

   8  -4   1    9.79    1.85

  -8  -4  -1    6.20    1.16

   8  -4   1    7.98    1.48

  -8  -4  -1    4.80    1.32

  -8  -4  -1    6.44    1.00

  -8  -4  -1    6.89    1.85

  -8   4  -1    6.08    1.19

  -8   4  -1    8.89    1.73

   8   4   1    6.09    1.45

   8   4   1    8.17    1.25

   9  -4   1   10.75    1.84

   9  -4   1   12.72    1.60

  -9  -4  -1   16.13    2.46

  -9  -4  -1   11.01    1.25

  -9  -4  -1   12.30    1.70

   9  -4   1   11.18    2.04

   9   4   1   15.61    1.66

   9   4   1   10.76    1.86

  -9   4  -1   13.53    2.24

 -10  -4  -1   11.70    1.28

 -10  -4  -1   11.25    1.71

  10  -4   1   10.08    1.99

  10  -4   1   12.95    1.40

  10  -4   1    9.90    1.84

 -10  -4  -1    7.16    2.14

 -10   4  -1    9.34    2.31

  10   4   1   10.69    1.61

  10   4   1    8.26    1.80

 -11  -4  -1   44.77    2.70

  11  -4   1   44.81    3.58

  11  -4   1   48.20    3.93

 -11  -4  -1   51.79    4.15

  11   4   1   49.95    3.67

  11   4   1   43.29    3.18

 -11   4  -1   49.53    4.06

  12  -4   1    4.56    2.00

  12  -4   1    5.69    1.70

 -12  -4  -1    2.36    2.11

  12   4   1    8.01    1.79

  12   4   1    7.11    1.98

 -12   4  -1    8.87    2.49

  13  -4   1   12.28    2.00

 -13  -4  -1   11.69    2.66

  13  -4   1   13.31    2.74

  13   4   1   11.05    2.00

 -13   4  -1   12.53    2.94

  13   4   1    6.69    2.16

  14  -4   1    0.41    1.51

  14  -4   1    1.66    2.15

 -14  -4  -1    1.71    2.34

  14   4   1    2.20    1.93

  14   4   1    1.75    1.65

 -14   4  -1   -0.79    2.25

  15  -4   1    3.80    2.56

 -15  -4  -1    0.51    2.57

  15   4   1    4.78    2.17

  15   4   1    3.66    1.91

 -15   4  -1    6.14    2.64

  16  -4   1    5.60    2.72

 -16  -4  -1    6.29    2.90

 -16   4  -1    5.30    2.59

 -16   4  -1    2.22    2.60

  16   4   1    5.85    2.28

  16   4   1    5.98    2.41

  17  -4   1   -0.18    2.46

 -17  -4  -1    5.41    2.85

 -17   4  -1   -3.28    2.70

  16  -5  -1   -1.88    2.45

 -16  -5   1    2.73    2.60

  16   5  -1    0.47    2.29

 -16   5   1   -2.58    2.50

 -16   5   1    3.77    2.37

  16   5  -1    1.04    1.90

  15  -5  -1    0.42    2.18

 -15  -5   1    1.07    2.50

  15   5  -1   -2.14    1.53

 -15   5   1   -1.00    2.60

  15   5  -1    2.95    2.05

  14  -5  -1   -0.82    1.46

  14  -5  -1   -3.13    1.79

 -14  -5   1    0.52    2.17

 -14   5   1   -2.51    2.02

  14   5  -1   -1.47    1.96

  14   5  -1    1.73    1.51

  13  -5  -1   21.19    2.92

  13  -5  -1   22.23    2.57

 -13  -5   1   27.64    3.71

  13   5  -1   28.02    2.56

  13   5  -1   28.14    3.07

 -13   5   1   34.50    3.93

  12  -5  -1   -1.01    1.51

  12  -5  -1    0.27    1.80

 -12  -5   1   -4.17    1.94

  12   5  -1    1.88    1.85

  12   5  -1    0.12    1.22

 -12   5   1    0.12    1.99

 -11  -5   1   38.88    3.77

  11  -5  -1   32.02    2.32

  11  -5  -1   28.27    2.83

  11  -5  -1   28.26    3.02

 -11  -5   1   33.11    2.89

  11   5  -1   42.78    3.45

  11   5  -1   39.47    2.71

 -11   5   1   32.23    3.52

 -10  -5   1    1.95    1.98

  10  -5  -1   -0.10    1.41

  10  -5  -1    3.41    1.80

 -10  -5   1    1.28    1.60

 -10  -5   1    2.34    0.72

  10  -5  -1    3.87    1.71

  10   5  -1    2.80    1.71

  10   5  -1    3.42    1.15

 -10   5   1    1.61    1.98

   9  -5  -1    0.39    1.38

  -9  -5   1    0.18    0.67

   9  -5  -1    0.12    1.61

  -9  -5   1    0.86    1.71

  -9  -5   1    0.14    1.54

   9   5  -1    0.84    0.96

   9   5  -1   -0.64    1.35

  -9   5   1    0.55    1.55

  -8  -5   1   22.04    2.58

   8  -5  -1   22.89    2.49

  -8  -5   1   23.72    1.75

   8  -5  -1   19.83    2.21

  -8  -5   1   19.81    1.58

  -8  -5   1   21.32    2.43

   8   5  -1   21.17    2.18

  -8   5   1   24.37    2.47

   8   5  -1   21.16    1.77

   8   5  -1   27.14    2.43

  -7  -5   1    0.44    0.69

  -7  -5   1   -0.02    0.69

  -7  -5   1    0.01    1.46

   7  -5  -1   -0.86    1.37

   7  -5  -1    1.69    1.43

  -7  -5   1    0.04    1.27

  -7  -5   1   -1.58    0.84

   7   5  -1    0.13    0.75

  -7   5   1    1.03    1.13

  -7   5   1    2.53    1.44

  -7   5   1    0.90    0.88

   7   5  -1   -1.01    1.03

   7   5  -1    2.06    1.27

  -6  -5   1   12.52    1.25

  -6  -5   1   14.92    1.34

  -6  -5   1   12.24    1.89

   6  -5  -1    9.88    1.69

   6  -5  -1   14.43    2.07

  -6  -5   1   12.67    2.14

  -6  -5   1   12.84    1.08

   6   5  -1   13.08    1.61

  -6   5   1   10.18    1.34

   6   5  -1   14.85    1.94

   6   5  -1   12.71    1.08

  -6   5   1   14.89    1.85

  -6   5   1   14.90    1.89

  -5  -5   1  118.61    5.60

  -5  -5   1  122.72    4.98

   5  -5  -1  116.24    5.46

  -5  -5   1  116.50    4.49

  -5  -5   1  123.67    4.33

  -5  -5   1  114.90    5.29

   5  -5  -1  114.13    5.06

  -5   5   1  126.19    4.63

  -5   5   1  114.52    5.28

  -5   5   1  113.34    5.21

   5   5  -1  124.11    5.46

   5   5  -1  117.19    5.01

  -5   5   1  124.82    4.91

   5   5  -1  123.18    4.32

  -5   5   1  124.76    4.85

   4  -5  -1   24.97    2.67

   4  -5  -1   19.12    1.87

  -4  -5   1   20.99    2.71

  -4  -5   1   18.15    1.32

  -4  -5   1   22.56    1.79

  -4  -5   1   21.95    1.17

  -4  -5   1   18.61    1.68

  -4   5   1   21.69    1.69

   4   5  -1   21.13    2.34

  -4   5   1   25.53    1.94

  -4   5   1   22.34    2.07

  -4   5   1   21.84    2.34

  -4   5   1   20.16    1.52

   4   5  -1   19.37    1.79

   3  -5  -1  156.94    6.93

  -3  -5   1  168.74    7.22

  -3  -5   1  167.98    5.62

  -3  -5   1  163.30    6.15

  -3  -5   1  167.26    6.26

  -3  -5   1  164.11    5.66

   3  -5  -1  164.72    6.40

  -3   5   1  168.09    6.02

   3   5  -1  172.25    6.33

  -3   5   1  173.45    5.83

  -3   5   1  169.75    6.21

  -3   5   1  161.17    6.43

  -3   5   1  166.42    6.91

   3   5  -1  168.25    6.32

   3   5  -1  161.58    6.94

   2  -5  -1   40.64    1.75

  -2  -5   1   41.93    2.19

  -2  -5   1   40.73    3.41

   2  -5  -1   41.19    2.45

  -2  -5   1   41.74    2.29

  -2  -5   1   40.29    1.65

   2  -5  -1   40.90    3.30

  -2   5   1   39.58    1.89

   2   5  -1   39.95    3.02

   2   5  -1   37.27    2.35

  -2   5   1   42.02    1.76

   2   5  -1   44.11    2.35

  -2   5   1   39.07    2.79

  -2   5   1   40.23    2.26

   1  -5  -1    4.98    0.63

   1  -5  -1    4.10    1.09

   1  -5  -1    3.82    1.75

  -1  -5   1    4.16    0.82

  -1  -5   1    4.14    1.87

   1  -5  -1    4.45    0.68

  -1   5   1    5.51    1.08

  -1   5   1    5.51    0.63

   1   5  -1    4.85    1.50

  -1   5   1    4.90    0.62

   1   5  -1    6.24    1.13

  -1   5   1    3.66    0.80

   1   5  -1    6.49    1.05

  -1   5   1    6.81    1.63

   1   5  -1    5.33    0.91

   0  -5  -1   22.89    1.03

   0  -5   1   21.44    1.43

   0  -5  -1   20.77    2.49

   0  -5   1   22.45    2.71

   0  -5  -1   22.45    1.26

   0   5  -1   18.31    2.19

   0   5  -1   20.70    1.63

   0   5   1   22.88    1.29

   0   5  -1   20.86    0.92

   0   5   1   21.77    1.71

   0   5  -1   21.65    1.46

   0   5   1   20.88    2.40

   0   5   1   20.11    1.55

   0   5   1   23.09    1.01

   0   5  -1   24.32    1.69

  -1  -5  -1    8.95    0.93

  -1  -5  -1    7.80    0.53

   1  -5   1   15.56    2.42

  -1  -5  -1   10.58    2.06

   1  -5   1   11.27    1.38

   1  -5   1   10.72    0.98

  -1  -5  -1    9.59    1.07

   1   5   1    9.89    1.19

  -1   5  -1   11.92    1.17

   1   5   1   10.27    1.35

  -1   5  -1   10.89    0.91

  -1   5  -1   11.41    0.98

  -1   5  -1   13.17    1.91

   1   5   1   13.10    1.93

   2  -5   1    1.62    0.71

  -2  -5  -1    0.37    0.77

  -2  -5  -1   -0.02    0.86

   2  -5   1    0.42    0.90

   2  -5   1    1.35    1.87

  -2  -5  -1   -0.90    1.76

   2  -5   1    2.66    1.03

  -2  -5  -1    1.47    0.59

   2   5   1    1.46    1.10

  -2   5  -1    0.47    0.70

  -2   5  -1   -0.72    1.36

   2   5   1   -0.61    0.93

  -2   5  -1    0.54    0.65

   2   5   1    0.12    1.28

  -2   5  -1    0.78    0.86

  -3  -5  -1  145.26    5.13

  -3  -5  -1  147.87    5.57

   3  -5   1  146.48    5.67

   3  -5   1  148.79    5.32

   3  -5   1  134.09    6.35

  -3  -5  -1  141.68    5.43

  -3  -5  -1  141.16    6.33

   3  -5   1  147.91    5.71

  -3   5  -1  150.48    5.37

   3   5   1  146.31    6.27

  -3   5  -1  146.79    6.16

  -3   5  -1  145.59    5.39

   3   5   1  145.87    5.56

   3   5   1  138.13    5.61

  -3   5  -1  142.05    5.69

  -3   5  -1  148.18    5.32

  -4  -5  -1    2.06    1.63

   4  -5   1    3.02    1.23

   4  -5   1    6.05    1.96

  -4  -5  -1    4.24    0.72

  -4  -5  -1    4.11    1.09

   4  -5   1    5.51    1.25

  -4   5  -1    3.60    1.47

  -4   5  -1    4.79    1.03

  -4   5  -1    1.69    1.10

  -4   5  -1    4.04    0.98

   4   5   1    3.43    1.19

   4   5   1    5.06    1.28

  -4   5  -1    4.27    0.97

   4   5   1    3.29    1.54

  -5  -5  -1   98.23    3.80

   5  -5   1  102.62    4.97

  -5  -5  -1   96.11    3.84

  -5  -5  -1   92.65    4.88

  -5  -5  -1   98.48    4.26

   5  -5   1  100.00    4.55

  -5   5  -1   95.96    4.03

  -5   5  -1   96.86    4.06

   5   5   1  103.72    3.85

  -5   5  -1   97.54    4.62

   5   5   1   93.28    4.67

  -5   5  -1  101.54    4.53

  -5   5  -1   99.85    4.16

   5   5   1  102.79    4.39

   6  -5   1   -0.88    1.46

  -6  -5  -1   -0.82    0.69

  -6  -5  -1   -0.19    1.37

  -6  -5  -1   -0.11    0.64

   6  -5   1    1.45    1.36

  -6  -5  -1    0.47    1.25

  -6  -5  -1    0.50    0.81

   6   5   1    0.70    0.71

   6   5   1   -0.55    1.13

  -6   5  -1    0.81    1.00

  -6   5  -1   -0.91    1.23

  -6   5  -1   -0.66    1.08

   6   5   1    1.12    1.13

  -7  -5  -1    4.30    0.97

   7  -5   1    3.72    1.63

  -7  -5  -1    4.48    1.05

  -7  -5  -1    3.02    1.52

   7  -5   1    3.90    1.48

  -7  -5  -1    1.29    1.41

  -7  -5  -1    4.02    0.95

   7   5   1    4.10    1.39

  -7   5  -1    4.60    1.60

  -7   5  -1    3.85    1.30

   7   5   1    3.05    0.94

  -7   5  -1    2.74    1.23

   8  -5   1    4.19    1.54

  -8  -5  -1    2.42    0.89

  -8  -5  -1    4.40    1.65

   8  -5   1    1.80    1.57

  -8  -5  -1    1.84    1.40

  -8  -5  -1    0.43    0.86

   8   5   1    3.47    1.36

  -8   5  -1    3.43    1.26

  -8   5  -1    2.84    1.30

  -8   5  -1    4.57    1.69

   8   5   1    1.86    0.97

  -9  -5  -1   -2.03    1.24

  -9  -5  -1   -0.25    0.75

   9  -5   1    1.82    1.71

   9  -5   1   -0.55    1.40

  -9  -5  -1   -1.49    1.56

   9  -5   1    2.78    1.67

   9   5   1    0.52    1.31

  -9   5  -1    0.07    1.64

  -9   5  -1   -0.42    1.02

  -9   5  -1    3.23    1.46

   9   5   1   -0.51    1.01

 -10  -5  -1    0.37    1.06

 -10  -5  -1    0.54    1.70

 -10  -5  -1   -1.17    1.38

  10  -5   1   -0.12    1.56

  10  -5   1    2.43    1.41

  10  -5   1    1.88    1.84

  10   5   1    1.01    1.14

 -10   5  -1   -0.65    1.52

  10   5   1    1.67    1.47

 -10   5  -1    0.70    1.70

  11  -5   1    5.96    1.83

 -11  -5  -1    4.96    1.74

  11  -5   1    6.44    1.33

 -11  -5  -1   10.75    2.61

  11  -5   1    5.04    1.97

  11   5   1    3.06    1.72

 -11   5  -1    4.85    1.88

 -11   5  -1    3.51    2.03

  11   5   1    7.60    1.60

  12  -5   1    2.06    2.09

  12  -5   1   -1.26    1.52

 -12  -5  -1   -0.55    2.09

 -12   5  -1    1.26    1.79

  12   5   1    0.35    1.37

 -12   5  -1   -0.11    2.08

  12   5   1   -1.79    1.71

 -13  -5  -1    2.22    2.33

  13  -5   1    1.05    2.03

  13  -5   1   -0.97    1.54

 -13   5  -1    3.84    2.52

  13   5   1    1.79    1.77

  13   5   1    5.02    1.68

 -13   5  -1    0.32    1.93

 -14  -5  -1    3.51    2.53

  14  -5   1    3.14    2.43

  14  -5   1    3.57    1.73

 -14   5  -1    4.89    2.22

 -14   5  -1    4.49    2.70

  14   5   1    6.12    2.23

  14   5   1    7.86    1.98

 -15  -5  -1   -1.20    2.07

  15  -5   1   -1.38    2.26

 -15   5  -1    1.09    2.19

 -15   5  -1   -3.65    2.38

  15   5   1   -0.19    2.02

  15   5   1   -0.70    1.77

  16  -5   1    0.57    2.43

 -16  -5  -1   -2.16    2.55

 -16   5  -1    3.61    2.43

 -16   5  -1   -5.09    2.40

  16   5   1    0.24    2.16

  16   5   1   -1.00    1.75

  16  -6  -1   -3.08    2.30

 -16  -6   1    2.73    2.47

  16   6  -1   -1.51    1.95

 -16   6   1   -1.64    2.07

 -16   6   1   -3.53    2.47

 -15  -6   1    5.00    2.60

  15  -6  -1    0.28    2.28

 -15   6   1    4.24    2.25

  15   6  -1    2.82    2.33

 -15   6   1    2.78    2.73

  14  -6  -1   -0.88    1.97

  14  -6  -1   -2.65    1.59

 -14  -6   1    1.96    2.61

 -14   6   1    1.40    1.95

  14   6  -1   -0.74    1.79

  14   6  -1    0.63    1.43

 -14   6   1   -0.47    2.42

  13  -6  -1   12.89    2.59

  13  -6  -1   14.04    2.43

 -13  -6   1   18.33    3.20

  13   6  -1   20.87    3.00

 -13   6   1   13.89    3.15

  13   6  -1   15.26    1.98

 -13   6   1   21.69    2.77

  12  -6  -1    3.25    2.04

 -12  -6   1    1.26    2.08

  12  -6  -1   -0.63    1.72

 -12   6   1    4.16    2.30

  12   6  -1    4.04    1.37

  12   6  -1    1.45    1.73

 -12   6   1    1.12    1.67

  11  -6  -1   -0.02    1.69

 -11  -6   1   -0.92    1.84

 -11  -6   1   -0.26    2.12

  11  -6  -1   -1.38    1.79

  11  -6  -1   -1.63    1.53

  11   6  -1   -0.29    1.55

  11   6  -1    1.40    1.14

 -11   6   1    0.13    1.53

 -11   6   1    4.97    2.15

 -10  -6   1    3.07    2.01

 -10  -6   1    5.32    2.01

  10  -6  -1    1.97    1.70

  10  -6  -1    5.29    1.87

  10   6  -1    5.48    1.71

 -10   6   1    1.99    1.98

 -10   6   1    4.46    1.59

  10   6  -1    4.04    1.17

   9  -6  -1    8.18    2.04

  -9  -6   1    7.82    1.14

  -9  -6   1    5.18    1.91

   9  -6  -1    8.56    2.10

  -9  -6   1    7.70    2.19

   9   6  -1    7.92    1.92

   9   6  -1    7.66    1.68

  -9   6   1    8.09    2.04

   9   6  -1    7.55    1.19

  -9   6   1    5.32    1.50

   8  -6  -1   42.01    3.40

  -8  -6   1   41.27    3.51

  -8  -6   1   35.57    2.17

   8  -6  -1   34.32    3.03

  -8  -6   1   39.34    3.61

  -8  -6   1   38.60    3.18

  -8  -6   1   39.27    2.41

   8   6  -1   43.79    2.24

  -8   6   1   35.28    2.60

   8   6  -1   43.05    3.00

   8   6  -1   40.11    3.01

  -8   6   1   43.29    3.43

  -7  -6   1   -0.76    0.76

  -7  -6   1   -0.36    1.65

  -7  -6   1    1.21    1.38

  -7  -6   1   -0.83    0.63

   7  -6  -1    0.02    1.48

   7  -6  -1    0.23    1.59

  -7  -6   1   -1.25    0.82

   7   6  -1    1.07    1.17

  -7   6   1    0.02    1.25

  -7   6   1    0.68    1.37

  -7   6   1   -0.07    0.96

   7   6  -1   -0.95    0.60

   7   6  -1   -0.26    1.22

  -6  -6   1    4.75    0.75

   6  -6  -1    7.10    2.00

  -6  -6   1    5.47    1.70

  -6  -6   1    4.31    1.07

  -6  -6   1    4.64    0.93

  -6  -6   1    7.78    2.06

   6  -6  -1    5.21    1.46

  -6   6   1    5.87    1.64

  -6   6   1    6.36    1.12

   6   6  -1    5.28    1.56

   6   6  -1    6.14    0.76

   6   6  -1    5.36    1.36

  -6   6   1    7.55    1.74

  -6   6   1    4.95    1.34

  -5  -6   1    4.54    0.63

  -5  -6   1    2.90    0.73

   5  -6  -1    5.37    1.92

   5  -6  -1    5.14    1.43

  -5  -6   1    4.67    1.93

  -5   6   1    4.51    1.56

   5   6  -1    6.68    1.61

  -5   6   1    2.76    1.18

  -5   6   1    4.41    1.43

   5   6  -1    2.65    1.17

  -5   6   1    5.61    1.10

  -5   6   1    5.06    0.93

  -4  -6   1   -1.03    0.50

   4  -6  -1   -0.81    1.78

  -4  -6   1   -0.17    0.91

  -4  -6   1    0.47    0.42

  -4  -6   1   -2.18    1.82

   4   6  -1   -0.17    1.09

  -4   6   1   -0.19    0.74

   4   6  -1   -1.36    0.95

  -4   6   1    2.27    1.10

  -4   6   1    0.14    0.68

  -4   6   1   -0.39    1.34

  -4   6   1    0.64    1.25

   4   6  -1   -1.24    1.13

   3  -6  -1    7.02    1.63

  -3  -6   1    7.58    1.20

   3  -6  -1    3.59    2.13

  -3  -6   1    6.32    0.53

  -3  -6   1    8.18    1.29

  -3  -6   1    4.25    2.05

  -3  -6   1    7.09    0.60

  -3   6   1    8.51    1.01

   3   6  -1    8.25    1.47

  -3   6   1    6.32    1.28

  -3   6   1    8.09    0.87

   3   6  -1    5.58    1.25

   3   6  -1    9.43    1.95

  -3   6   1    8.08    1.86

  -2  -6   1   30.86    3.30

   2  -6  -1   33.56    1.64

   2  -6  -1   31.70    3.49

  -2  -6   1   34.45    2.07

   2  -6  -1   32.67    2.30

  -2  -6   1   38.07    2.28

   2   6  -1   37.22    3.10

  -2   6   1   32.21    2.97

   2   6  -1   33.41    2.25

   2   6  -1   32.48    2.17

  -2   6   1   35.96    1.64

  -2   6   1   36.77    1.73

  -2   6   1   36.70    2.26

   1  -6  -1    2.39    1.16

   1  -6  -1   -1.78    1.87

  -1  -6   1    1.88    0.79

   1  -6  -1    2.03    0.63

  -1  -6   1    0.05    1.98

   1   6  -1    2.95    0.88

   1   6  -1    3.64    1.12

  -1   6   1    1.30    0.60

   1   6  -1    3.24    1.01

   1   6  -1    1.90    1.58

  -1   6   1    1.61    0.85

  -1   6   1    2.41    0.54

  -1   6   1    1.72    1.49

  -1   6   1    2.80    1.10

   0  -6  -1   65.00    2.53

   0  -6  -1   56.35    4.25

   0  -6   1   61.14    2.66

   0  -6   1   56.63    4.11

   0   6   1   63.05    2.55

   0   6   1   61.62    2.86

   0   6  -1   60.96    2.13

   0   6  -1   60.97    2.83

   0   6  -1   60.54    2.68

   0   6  -1   61.69    3.90

   0   6   1   58.66    3.69

   0   6   1   63.36    2.22

   0   6   1   58.92    2.90

   0   6  -1   64.31    2.89

  -1  -6  -1    1.32    0.85

   1  -6   1   -0.91    1.95

   1  -6   1    1.58    1.08

  -1  -6  -1    0.47    1.92

  -1  -6  -1    0.38    0.68

   1  -6   1    0.94    0.74

  -1   6  -1    0.00    0.70

  -1   6  -1    1.21    0.51

   1   6   1    0.77    1.46

   1   6   1    1.68    1.10

  -1   6  -1    1.02    0.98

   1   6   1   -0.58    0.84

  -1   6  -1    1.89    1.52

  -2  -6  -1    2.88    0.86

  -2  -6  -1    3.61    0.71

  -2  -6  -1    3.70    0.40

  -2  -6  -1    4.47    1.07

  -2  -6  -1    0.49    1.87

   2  -6   1    2.46    2.16

   2  -6   1    5.59    1.30

   2  -6   1    5.07    0.86

   2  -6   1    6.13    1.24

  -2   6  -1    2.17    1.53

  -2   6  -1    4.03    0.77

  -2   6  -1    5.71    1.09

   2   6   1    6.85    1.76

  -2   6  -1    2.90    0.83

   2   6   1    3.82    1.14

   2   6   1    3.82    1.25

  -3  -6  -1    7.27    1.12

  -3  -6  -1    3.06    1.97

   3  -6   1    8.53    1.02

  -3  -6  -1    7.64    0.81

   3  -6   1    8.60    1.43

  -3  -6  -1    7.79    1.22

   3  -6   1    6.17    1.29

   3  -6   1    5.91    2.08

   3   6   1    6.64    1.29

  -3   6  -1    7.79    1.21

  -3   6  -1    6.23    1.71

  -3   6  -1    7.46    1.01

  -3   6  -1    6.29    0.98

   3   6   1    6.73    1.74

   3   6   1    8.32    1.43

  -4  -6  -1   -1.60    1.73

  -4  -6  -1    0.81    0.96

   4  -6   1    3.18    1.27

  -4  -6  -1    1.53    0.56

  -4  -6  -1    0.96    0.59

   4  -6   1    0.04    1.73

   4   6   1    0.86    1.35

  -4   6  -1    2.01    1.35

  -4   6  -1   -0.16    1.14

  -4   6  -1    0.18    0.89

  -4   6  -1    1.16    0.82

   4   6   1   -0.70    0.98

  -4   6  -1    0.83    0.84

   4   6   1    2.55    1.11

  -5  -6  -1   41.91    2.06

  -5  -6  -1   40.24    2.69

  -5  -6  -1   43.08    2.08

  -5  -6  -1   47.13    3.48

   5  -6   1   47.57    3.04

   5  -6   1   37.97    3.40

  -5   6  -1   44.10    2.42

  -5   6  -1   43.15    2.89

   5   6   1   42.84    3.19

  -5   6  -1   39.59    2.39

   5   6   1   44.88    2.82

  -5   6  -1   41.92    3.07

   5   6   1   49.91    2.84

  -5   6  -1   41.95    2.40

  -6  -6  -1   -0.62    0.82

  -6  -6  -1   -0.68    1.45

   6  -6   1    0.13    1.75

   6  -6   1    1.84    1.44

  -6  -6  -1   -1.49    0.60

  -6  -6  -1   -1.94    1.52

  -6  -6  -1   -0.66    0.68

  -6   6  -1    5.03    1.42

  -6   6  -1    4.42    1.12

  -6   6  -1    4.01    1.10

  -6   6  -1    3.97    1.46

   6   6   1   -0.58    1.19

   6   6   1   -0.12    1.28

   6   6   1   -0.53    0.67

   7  -6   1   -0.20    1.38

  -7  -6  -1    2.70    1.01

   7  -6   1    3.32    1.89

  -7  -6  -1    2.66    0.84

  -7  -6  -1   -0.15    1.57

  -7  -6  -1    0.24    0.88

  -7  -6  -1    2.37    1.63

   7   6   1    2.57    0.87

  -7   6  -1    1.38    1.47

   7   6   1    4.28    1.52

  -7   6  -1    3.39    1.23

  -7   6  -1    2.17    1.40

   8  -6   1    0.92    1.77

  -8  -6  -1    0.54    1.68

  -8  -6  -1    1.00    0.84

   8  -6   1   -0.52    1.43

  -8  -6  -1   -0.05    1.54

  -8  -6  -1    0.42    0.90

  -8   6  -1    1.55    1.24

  -8   6  -1    0.96    1.29

  -8   6  -1    1.30    1.60

   8   6   1    0.75    0.88

   8   6   1    0.47    1.31

  -9  -6  -1    2.35    1.74

  -9  -6  -1    3.22    1.77

  -9  -6  -1    2.09    1.21

   9  -6   1    4.97    1.97

  -9  -6  -1    4.87    1.12

   9  -6   1    4.11    2.00

   9  -6   1    0.66    1.83

  -9   6  -1    2.86    1.75

   9   6   1    5.23    1.65

   9   6   1    4.12    1.15

  -9   6  -1    4.88    1.54

  -9   6  -1    4.27    1.49

  10  -6   1   -2.99    1.50

  10  -6   1   -0.72    1.76

  10  -6   1   -1.11    1.71

 -10  -6  -1   -2.04    1.53

 -10  -6  -1   -1.06    1.65

  10   6   1   -0.40    1.38

  10   6   1    0.09    1.11

 -10   6  -1    0.93    1.75

 -10   6  -1   -0.19    1.44

  11  -6   1   21.72    2.88

  11  -6   1   22.82    2.60

 -11  -6  -1   23.19    3.34

  11  -6   1   23.39    2.86

 -11  -6  -1   29.78    2.98

 -11   6  -1   27.62    2.77

 -11   6  -1   26.03    3.17

  11   6   1   23.16    2.21

  11   6   1   25.72    2.91

  12  -6   1   -3.34    1.61

  12  -6   1    0.21    1.99

 -12  -6  -1    0.09    2.02

 -12   6  -1    1.40    1.76

  12   6   1    0.09    1.32

 -12   6  -1   -1.15    1.92

  12   6   1   -0.10    1.69

  13  -6   1    1.48    1.80

  13  -6   1    1.61    2.08

 -13  -6  -1    1.23    2.21

 -13   6  -1    2.13    1.96

  13   6   1    3.43    1.51

 -13   6  -1   -0.93    2.32

  13   6   1   -0.74    1.85

 -14  -6  -1    0.02    2.18

  14  -6   1    0.59    2.38

  14  -6   1   -1.43    1.70

  14   6   1    1.23    1.54

 -14   6  -1    2.76    2.13

  14   6   1   -2.77    1.98

 -14   6  -1   -1.93    2.39

 -15  -6  -1    3.17    2.69

  15  -6   1   -2.00    2.31

  15   6   1    1.45    1.65

 -15   6  -1    1.57    2.68

 -15   6  -1    0.79    2.14

  15   6   1    0.28    2.26

 -16  -6  -1    8.78    3.06

  16  -6   1    2.09    2.72

  16   6   1    2.57    2.34

 -16   6  -1    1.22    2.31

 -16   6  -1    0.11    2.70

  16  -7  -1    3.14    2.48

 -16  -7   1    4.02    2.60

 -16   7   1    2.59    2.83

  16   7  -1    6.65    2.47

 -16   7   1    0.14    2.17

  15  -7  -1    8.94    2.87

 -15  -7   1   13.67    3.27

 -15   7   1    8.40    2.91

 -15   7   1   11.38    2.48

  15   7  -1    4.92    2.60

  14  -7  -1   -1.03    2.24

  14  -7  -1   -2.76    1.77

 -14  -7   1    0.96    2.58

  14   7  -1   -1.27    1.87

 -14   7   1    1.62    1.90

 -14   7   1    0.88    2.39

 -13  -7   1   12.15    3.10

  13  -7  -1    4.01    2.25

  13  -7  -1   13.46    2.94

  13   7  -1   10.40    1.72

 -13   7   1   11.60    2.22

 -13   7   1   12.22    3.05

  13   7  -1    9.15    2.42

  12  -7  -1    3.11    2.28

 -12  -7   1   12.45    2.85

  12  -7  -1    2.89    2.16

  12   7  -1    6.39    2.25

 -12   7   1    4.53    2.33

  12   7  -1    4.93    1.31

 -12   7   1    5.40    1.85

 -11  -7   1   17.36    2.86

 -11  -7   1   19.90    2.99

  11  -7  -1   15.98    2.78

  11  -7  -1   15.34    2.62

  11  -7  -1   13.18    2.69

  11   7  -1   18.62    2.65

 -11   7   1   16.62    2.85

 -11   7   1   18.33    2.28

  11   7  -1   19.63    1.79

 -10  -7   1    0.61    1.98

 -10  -7   1    0.88    2.09

  10  -7  -1   -0.41    1.84

  10  -7  -1   -0.77    1.90

  10   7  -1    0.05    0.89

 -10   7   1    0.47    1.37

  10   7  -1   -1.54    1.66

 -10   7   1    0.43    1.74

  -9  -7   1   10.85    2.41

   9  -7  -1    7.41    2.27

  -9  -7   1   11.22    2.52

   9  -7  -1    8.93    2.24

   9   7  -1    9.17    1.93

  -9   7   1    7.99    1.56

  -9   7   1    6.36    2.01

   9   7  -1    6.81    1.06

  -8  -7   1   16.39    1.40

   8  -7  -1   19.23    2.40

  -8  -7   1   19.68    1.74

  -8  -7   1   19.01    1.79

  -8  -7   1   17.68    2.51

  -8  -7   1   24.88    3.17

   8  -7  -1   19.70    2.87

   8   7  -1   21.52    1.58

   8   7  -1   22.99    2.53

  -8   7   1   24.42    2.77

  -8   7   1   18.30    2.17

  -8   7   1   18.74    1.84

   7  -7  -1   22.85    2.47

  -7  -7   1   18.03    1.41

  -7  -7   1   16.32    2.78

  -7  -7   1   17.78    1.78

   7  -7  -1   21.10    2.85

  -7  -7   1   23.47    2.57

  -7  -7   1   17.22    1.52

   7   7  -1   21.56    2.30

  -7   7   1   19.73    2.05

  -7   7   1   18.16    1.67

  -7   7   1   19.67    2.44

   6  -7  -1   -0.62    1.29

  -6  -7   1   -1.96    1.79

  -6  -7   1   -0.14    0.53

   6  -7  -1    0.94    1.87

  -6  -7   1   -1.53    0.64

  -6   7   1   -1.77    1.08

   6   7  -1    3.00    1.31

  -6   7   1   -2.15    1.32

  -6   7   1    0.37    0.86

  -5  -7   1  130.52    4.70

  -5  -7   1  140.46    6.75

  -5  -7   1  131.28    4.83

   5  -7  -1  130.75    5.80

   5  -7  -1  129.15    6.52

  -5   7   1  140.90    5.92

  -5   7   1  135.80    5.52

   5   7  -1  132.23    5.69

  -5   7   1  136.78    5.31

  -5   7   1  139.71    5.08

  -4  -7   1    2.40    2.11

  -4  -7   1    2.84    0.48

  -4  -7   1    1.67    1.09

   4  -7  -1    1.52    2.04

  -4  -7   1    2.02    0.49

  -4   7   1    2.04    0.85

   4   7  -1    1.80    1.12

   4   7  -1    4.33    1.39

  -4   7   1    2.92    1.21

  -4   7   1    1.30    0.72

  -3  -7   1  174.48    5.95

  -3  -7   1  173.32    7.86

  -3  -7   1  177.23    6.55

   3  -7  -1  162.88    7.67

  -3   7   1  178.80    6.29

   3   7  -1  175.99    6.77

  -3   7   1  175.26    6.11

   3   7  -1  167.61    6.70

  -3   7   1  178.19    6.71

  -2  -7   1    3.79    0.90

   2  -7  -1    4.23    0.68

  -2  -7   1    3.44    2.08

   2  -7  -1    3.02    2.15

   2   7  -1    5.19    1.28

  -2   7   1    2.48    0.87

  -2   7   1    2.58    1.19

  -2   7   1    3.01    0.64

  -2   7   1    2.21    0.63

   2   7  -1    3.98    1.20

   1  -7  -1    2.20    2.05

   1  -7  -1    3.61    0.69

  -1  -7   1    1.12    2.10

  -1  -7   1    3.78    0.87

  -1   7   1    1.44    0.84

  -1   7   1    3.96    0.56

  -1   7   1    3.41    0.69

   1   7  -1    3.47    0.93

   1   7  -1    6.45    1.18

  -1   7   1    3.34    1.22

   1   7  -1    3.63    1.22

   0  -7  -1    4.57    0.76

   0  -7  -1    2.99    2.20

   0  -7   1    5.21    0.89

   0  -7   1    3.89    2.15

   0   7  -1    5.00    1.15

   0   7   1    3.64    1.21

   0   7   1    5.13    0.46

   0   7  -1    5.25    0.90

   0   7   1    3.88    1.06

   0   7  -1    5.94    1.13

  -1  -7  -1  127.91    4.68

   1  -7   1  127.33    4.71

   1  -7   1  116.11    6.20

  -1  -7  -1  106.07    6.07

  -1   7  -1  132.11    4.96

   1   7   1  127.92    5.16

  -1   7  -1  126.24    4.39

  -1   7  -1  128.74    4.68

   1   7   1  124.68    4.95

  -1   7  -1  129.56    5.00

  -2  -7  -1   19.63    2.92

   2  -7   1   16.60    1.62

  -2  -7  -1   15.41    1.34

   2  -7   1   14.20    1.23

   2  -7   1   15.65    2.83

  -2  -7  -1   13.86    1.47

  -2   7  -1   18.02    1.42

  -2   7  -1   17.29    1.61

  -2   7  -1   16.84    1.22

   2   7   1   17.77    1.69

   2   7   1   13.58    1.68

  -3  -7  -1  179.89    6.50

   3  -7   1  181.26    8.22

   3  -7   1  190.41    7.15

  -3  -7  -1  186.51    8.33

   3  -7   1  182.16    6.67

  -3  -7  -1  188.75    6.24

  -3  -7  -1  186.39    6.23

  -3  -7  -1  186.27    6.85

  -3   7  -1  196.94    6.73

  -3   7  -1  188.34    6.92

   3   7   1  178.76    7.20

  -3   7  -1  183.42    6.67

   3   7   1  185.06    7.10

  -4  -7  -1    6.17    0.78

  -4  -7  -1    3.32    1.08

   4  -7   1    6.01    1.44

  -4  -7  -1    7.01    0.71

   4  -7   1    8.85    2.32

  -4  -7  -1    4.11    2.09

  -4   7  -1    5.67    1.05

  -4   7  -1    6.64    1.24

   4   7   1    8.85    1.61

  -4   7  -1    7.34    1.10

   4   7   1    5.13    1.25

   5  -7   1   -0.43    1.82

  -5  -7  -1    0.54    0.59

  -5  -7  -1   -0.76    0.59

  -5  -7  -1   -0.67    0.99

  -5  -7  -1   -2.02    1.81

   5  -7   1    2.07    1.38

  -5   7  -1    2.70    0.97

  -5   7  -1   -0.70    0.86

   5   7   1   -0.47    1.10

  -5   7  -1    1.13    1.01

   5   7   1    0.12    1.09

  -5   7  -1    0.75    1.20

   6  -7   1    6.43    2.25

   6  -7   1    5.11    1.64

  -6  -7  -1    5.59    0.94

  -6  -7  -1    4.81    0.87

  -6  -7  -1    5.32    2.11

  -6  -7  -1    5.63    1.30

   6   7   1    4.51    1.40

  -6   7  -1    3.66    1.27

  -6   7  -1    5.82    1.67

  -6   7  -1    5.95    1.19

   7  -7   1    8.88    1.98

  -7  -7  -1    7.26    2.03

   7  -7   1   11.28    2.61

  -7  -7  -1   11.16    2.39

  -7  -7  -1    8.40    1.19

  -7  -7  -1    8.02    1.10

  -7  -7  -1   10.47    1.55

  -7   7  -1    9.83    1.58

  -7   7  -1    6.80    1.78

   7   7   1    9.72    1.76

  -7   7  -1   11.91    1.55

  -8  -7  -1   15.60    1.46

  -8  -7  -1   16.78    2.67

   8  -7   1   13.83    2.27

  -8  -7  -1   15.30    1.76

  -8  -7  -1   16.64    2.62

   8  -7   1   18.49    2.87

  -8   7  -1   14.10    1.81

   8   7   1   15.98    1.48

   8   7   1   18.89    2.37

  -8   7  -1   18.02    2.49

  -8   7  -1   20.43    2.04

   9  -7   1   44.69    3.68

  -9  -7  -1   49.19    4.02

   9  -7   1   52.32    4.04

  -9  -7  -1   53.19    3.91

  -9   7  -1   53.16    3.32

  -9   7  -1   46.62    3.67

  -9   7  -1   46.32    3.16

   9   7   1   55.38    3.76

   9   7   1   56.08    2.87

 -10  -7  -1    2.68    2.01

  10  -7   1   -0.41    2.11

 -10  -7  -1    3.08    2.02

  10  -7   1   -1.22    1.96

  10  -7   1   -1.00    1.96

  10   7   1    0.96    1.04

  10   7   1    2.29    1.79

 -10   7  -1    3.92    1.96

 -10   7  -1    0.06    1.43

  11  -7   1   12.90    2.63

 -11  -7  -1   18.77    2.76

 -11  -7  -1   18.59    2.95

  11  -7   1   11.35    2.47

  11  -7   1   14.51    2.49

  11   7   1   14.95    2.39

 -11   7  -1   15.20    2.72

 -11   7  -1   14.63    2.20

  11   7   1   17.17    1.85

 -12  -7  -1    0.06    2.28

  12  -7   1   -2.59    2.00

  12  -7   1   -1.49    1.87

  12   7   1    1.99    1.28

  12   7   1    0.78    1.96

 -12   7  -1   -1.74    2.00

 -12   7  -1    0.55    1.74

  13  -7   1   -1.28    1.86

  13  -7   1   -0.48    2.16

 -13  -7  -1    1.72    2.41

  13   7   1    0.32    1.93

 -13   7  -1    3.00    1.94

 -13   7  -1   -3.06    2.13

  13   7   1   -0.55    1.25

 -14  -7  -1    3.73    2.60

  14  -7   1   -1.03    1.90

  14  -7   1   -2.10    2.08

 -14   7  -1   -2.34    1.89

 -14   7  -1   -0.35    2.42

  14   7   1   -2.26    1.84

 -15  -7  -1    9.09    3.23

  15  -7   1    8.76    2.97

  15   7   1    9.51    2.80

 -15   7  -1    6.66    2.88

 -15   7  -1    9.12    2.54

 -15  -8   1    8.99    3.23

  15  -8  -1    0.01    2.56

  15   8  -1    5.63    2.59

 -15   8   1    1.20    2.74

 -15   8   1    5.71    2.19

  14  -8  -1    3.73    2.37

 -14  -8   1    2.15    2.72

  14  -8  -1    0.23    2.27

 -14   8   1    6.99    2.97

 -14   8   1    0.16    1.88

  14   8  -1    8.24    2.43

 -13  -8   1   18.04    3.41

  13  -8  -1   12.52    2.78

 -13   8   1   18.07    2.53

 -13   8   1   17.66    3.11

 -13   8   1   14.57    2.68

  13   8  -1   21.13    3.04

  12  -8  -1   -6.30    2.18

 -12  -8   1    2.90    2.53

  12  -8  -1   -2.27    2.13

 -12   8   1    1.42    1.91

 -12   8   1    0.29    1.51

 -12   8   1   -1.25    2.05

  12   8  -1   -1.18    1.67

  11  -8  -1   -2.78    1.99

 -11  -8   1   -0.56    2.30

 -11  -8   1    3.28    2.13

  11  -8  -1    2.56    2.36

  11   8  -1    1.25    1.78

  11   8  -1    1.86    1.03

 -11   8   1    1.04    1.72

 -11   8   1    2.67    1.50

 -11   8   1    2.97    2.20

 -10  -8   1    3.70    2.17

 -10  -8   1    6.82    2.60

  10  -8  -1    3.56    2.37

  10  -8  -1    2.45    2.14

 -10   8   1    1.00    1.37

 -10   8   1    1.09    1.85

  10   8  -1    5.18    1.00

 -10   8   1    5.14    1.77

  10   8  -1    4.56    1.85

  -9  -8   1   -1.01    2.16

  -9  -8   1    1.62    1.97

   9  -8  -1    0.45    2.23

   9  -8  -1   -2.68    1.85

   9   8  -1   -2.79    1.59

  -9   8   1    0.65    1.87

  -9   8   1   -0.05    1.21

  -9   8   1   -1.69    1.43

  -8  -8   1    7.18    1.23

   8  -8  -1   10.37    2.70

   8  -8  -1    5.84    2.09

  -8  -8   1    9.08    2.18

  -8  -8   1    8.58    2.66

   8   8  -1    7.86    1.86

  -8   8   1    6.69    1.69

  -8   8   1    5.47    1.30

  -8   8   1    4.60    2.01

  -7  -8   1   12.62    1.31

   7  -8  -1   19.20    3.08

  -7  -8   1   12.61    1.04

   7  -8  -1   13.20    2.12

  -7  -8   1   15.40    2.99

  -7  -8   1   10.92    2.25

  -7   8   1   15.01    2.28

  -7   8   1   14.44    1.95

  -7   8   1   14.36    1.51

   7   8  -1   14.17    2.05

  -6  -8   1   39.59    4.05

   6  -8  -1   40.50    3.91

  -6  -8   1   35.11    1.82

   6  -8  -1   39.82    3.31

  -6  -8   1   32.61    1.61

  -6   8   1   34.82    2.19

   6   8  -1   33.94    2.77

  -6   8   1   34.95    2.63

  -6   8   1   31.61    2.94

  -5  -8   1   20.93    1.22

  -5  -8   1   22.69    3.23

   5  -8  -1   16.31    2.12

   5  -8  -1   23.81    3.34

  -5  -8   1   21.78    1.17

   5   8  -1   25.58    2.35

  -5   8   1   24.15    1.72

  -5   8   1   22.05    1.80

  -5   8   1   22.04    2.12

   5   8  -1   22.50    2.34

  -4  -8   1   -1.86    2.14

  -4  -8   1    1.04    0.45

   4  -8  -1   -0.21    2.14

   4   8  -1   -0.62    1.17

  -4   8   1    1.22    0.73

  -4   8   1    1.18    0.82

   4   8  -1    1.76    1.34

  -4   8   1    0.61    1.21

  -3  -8   1   12.78    1.44

  -3  -8   1   15.18    1.02

   3  -8  -1   17.24    3.12

  -3  -8   1   14.72    2.82

   3   8  -1   18.84    1.99

  -3   8   1   13.02    1.66

  -3   8   1   15.68    1.31

   3   8  -1   16.12    1.85

  -3   8   1   16.50    1.26

   2  -8  -1   -0.95    1.90

  -2  -8   1   -0.93    2.12

  -2  -8   1   -0.80    0.76

   2  -8  -1    0.69    0.59

  -2   8   1    1.19    0.62

   2   8  -1   -0.20    1.08

  -2   8   1   -0.91    1.02

  -2   8   1    0.22    0.53

   2   8  -1   -0.43    1.11

  -2   8   1    1.23    0.87

  -1  -8   1   12.38    2.75

   1  -8  -1   11.28    2.60

  -1  -8   1   12.81    1.29

   1  -8  -1   11.75    1.03

   1   8  -1   16.00    1.79

  -1   8   1   14.44    1.44

  -1   8   1   13.62    1.73

   1   8  -1   13.90    1.57

  -1   8   1   12.73    1.06

   1   8  -1   14.16    1.35

  -1   8   1   12.81    0.90

   0  -8   1   -0.47    0.70

   0  -8  -1   -0.45    0.58

   0  -8  -1    0.02    1.93

   0  -8   1    0.09    2.14

   0   8  -1    1.89    1.05

   0   8  -1    0.22    1.04

   0   8   1    0.73    1.17

   0   8  -1    0.84    0.78

   0   8   1   -0.71    0.91

   1  -8   1    1.52    1.04

  -1  -8  -1   -0.50    0.63

   1  -8   1    0.36    0.69

  -1  -8  -1   -0.04    1.95

   1  -8   1   -0.71    1.97

  -1   8  -1    0.38    0.41

   1   8   1   -0.34    0.94

   1   8   1    1.17    1.17

  -1   8  -1    0.64    1.08

  -1   8  -1    1.08    0.76

  -1   8  -1    0.89    0.93

   2  -8   1    1.00    0.75

   2  -8   1    3.12    1.25

   2  -8   1   -0.94    2.16

  -2  -8  -1    1.17    0.79

  -2  -8  -1    1.35    2.29

   2   8   1    0.98    1.28

  -2   8  -1    1.11    0.63

   2   8   1    2.47    1.14

  -2   8  -1    1.48    0.77

  -2   8  -1    1.68    1.13

   3  -8   1   13.95    1.75

   3  -8   1   15.99    2.82

  -3  -8  -1   15.25    1.47

  -3  -8  -1   13.78    1.13

   3  -8   1   14.33    1.28

  -3  -8  -1   13.20    2.83

   3   8   1   13.12    1.62

   3   8   1   13.22    1.85

  -3   8  -1   13.02    1.29

  -3   8  -1   16.99    1.31

  -3   8  -1   13.45    1.57

  -4  -8  -1    1.56    0.47

   4  -8   1    1.35    1.39

  -4  -8  -1    2.71    0.49

  -4  -8  -1    1.93    0.66

   4  -8   1    2.88    2.39

  -4  -8  -1    1.08    2.31

   4   8   1    1.86    1.17

  -4   8  -1    1.40    0.83

  -4   8  -1    1.27    1.08

  -4   8  -1    1.53    0.92

   4   8   1    1.88    1.31

   5  -8   1   52.31    3.50

   5  -8   1   50.29    4.43

  -5  -8  -1   49.55    2.25

  -5  -8  -1   50.70    2.36

  -5  -8  -1   59.47    4.55

  -5   8  -1   55.89    2.81

  -5   8  -1   52.84    2.94

   5   8   1   54.12    3.31

   5   8   1   53.45    3.35

  -5   8  -1   60.34    3.13

   6  -8   1   -2.30    1.42

  -6  -8  -1    0.89    0.72

  -6  -8  -1    0.10    0.70

  -6  -8  -1    0.72    2.17

   6  -8   1   -2.33    2.19

  -6   8  -1   -0.25    0.99

   6   8   1    0.31    1.41

  -6   8  -1    1.77    1.50

  -6   8  -1   -0.16    1.11

   7  -8   1   34.06    3.90

  -7  -8  -1   28.62    1.87

  -7  -8  -1   33.37    3.82

   7  -8   1   34.51    3.03

  -7  -8  -1   30.60    3.26

  -7  -8  -1   31.36    2.00

   7   8   1   31.26    2.74

  -7   8  -1   27.05    2.79

  -7   8  -1   32.04    2.49

  -7   8  -1   31.90    2.45

   8  -8   1   -0.30    1.72

  -8  -8  -1    0.14    1.17

  -8  -8  -1    2.82    2.16

  -8  -8  -1    2.18    1.91

   8  -8   1    1.20    2.43

  -8   8  -1    1.29    1.79

  -8   8  -1    2.01    1.35

  -8   8  -1   -0.21    1.19

   8   8   1    3.82    1.71

  -9  -8  -1   -0.35    1.76

   9  -8   1    0.12    2.45

   9  -8   1   -2.75    1.84

  -9  -8  -1    1.49    2.07

  -9   8  -1   -1.11    1.38

  -9   8  -1    4.62    1.95

   9   8   1    2.46    1.79

  -9   8  -1   -1.84    1.24

  10  -8   1   -2.13    1.99

  10  -8   1   -3.62    2.17

 -10  -8  -1    0.00    2.03

  10  -8   1   -3.16    2.31

 -10  -8  -1    2.30    2.02

  10   8   1    0.30    0.99

 -10   8  -1   -0.21    1.42

  10   8   1    1.25    1.82

 -10   8  -1    0.68    1.90

 -10   8  -1   -0.06    1.45

 -11  -8  -1   31.07    3.55

  11  -8   1   18.89    3.01

  11  -8   1   21.75    3.25

  11  -8   1   20.30    3.27

 -11  -8  -1   20.61    3.12

  11   8   1   21.75    2.82

 -11   8  -1   23.93    3.25

 -11   8  -1   22.10    2.55

  11   8   1   26.65    2.29

 -11   8  -1   26.28    2.60

 -12  -8  -1    7.46    2.81

  12  -8   1    2.53    2.37

  12  -8   1    6.76    2.53

  12   8   1    6.30    1.50

 -12   8  -1    6.06    1.97

 -12   8  -1    6.57    1.99

  12   8   1    6.89    2.13

 -12   8  -1    6.21    2.48

  13  -8   1   13.83    2.93

 -13  -8  -1   12.63    2.97

  13  -8   1    5.80    2.57

 -13   8  -1    9.25    2.25

 -13   8  -1   10.28    2.94

  13   8   1   16.00    2.78

 -13   8  -1    9.75    2.24

  14  -8   1   -0.24    2.18

  14  -8   1   -0.77    2.35

 -14  -8  -1    3.51    2.63

 -14   8  -1    1.75    2.70

  14   8   1    2.37    2.29

 -14   8  -1    3.24    2.01

 -14   8  -1    2.04    2.13

 -15  -8  -1    4.02    2.64

  15  -8   1    1.69    2.54

  15   8   1    5.66    2.38

 -15   8  -1    2.42    2.12

 -15   8  -1    3.71    2.89

  15  -9  -1    4.34    2.81

 -15  -9   1    0.74    2.71

 -15   9   1    3.73    2.49

 -15   9   1    2.95    2.76

  15   9  -1    3.11    2.41

 -14  -9   1   -0.79    2.39

  14  -9  -1   -3.09    2.24

  14  -9  -1   -3.58    2.38

 -14   9   1    1.47    2.01

 -14   9   1   -0.95    1.73

  14   9  -1    2.16    2.03

 -14   9   1    3.15    2.68

  13  -9  -1   -6.05    2.40

 -13  -9   1    1.99    2.44

  13  -9  -1   -4.00    2.10

  13   9  -1    0.48    1.91

 -13   9   1    2.87    2.54

 -13   9   1    1.18    1.93

 -13   9   1    0.49    1.64

  12  -9  -1   -0.86    2.25

 -12  -9   1    0.63    2.11

  12   9  -1   -1.58    1.95

 -12   9   1   -0.57    1.50

 -12   9   1    1.59    1.87

 -12   9   1    0.27    2.34

 -11  -9   1    5.19    3.02

  11  -9  -1    1.81    2.48

  11  -9  -1    7.27    2.98

 -11  -9   1   10.89    2.77

 -11   9   1    9.73    2.16

 -11   9   1    5.04    2.19

 -11   9   1    8.22    1.72

  11   9  -1   11.18    2.52

  10  -9  -1   19.43    3.45

 -10  -9   1   16.27    3.00

  10  -9  -1   15.29    2.82

 -10  -9   1   20.02    3.49

 -10   9   1   18.52    2.44

 -10   9   1   14.81    2.68

 -10   9   1   16.41    2.02

  10   9  -1   21.38    2.95

  -9  -9   1   14.16    2.71

  -9  -9   1    8.78    2.99

   9  -9  -1   12.29    2.54

   9  -9  -1   11.56    3.04

  -9   9   1    7.72    1.93

  -9   9   1    6.65    1.49

  -9   9   1    9.56    2.43

   9   9  -1    8.60    2.21

  -8  -9   1    0.84    2.57

   8  -9  -1   -1.01    1.95

   8  -9  -1    0.58    2.46

  -8  -9   1    2.59    2.07

  -8   9   1    1.73    1.13

  -8   9   1   -0.52    1.47

  -8   9   1    2.40    1.93

   8   9  -1    0.37    1.56

   7  -9  -1   66.71    4.42

  -7  -9   1   63.92    4.47

   7  -9  -1   66.08    5.15

  -7  -9   1   74.19    5.42

  -7   9   1   59.80    4.11

   7   9  -1   66.22    4.11

  -7   9   1   67.95    3.79

  -7   9   1   68.95    3.32

  -6  -9   1    6.18    0.78

   6  -9  -1    7.85    2.08

   6  -9  -1    0.40    2.43

  -6  -9   1    5.26    0.62

  -6  -9   1    8.24    2.89

   6   9  -1    8.86    1.85

  -6   9   1    5.06    1.09

  -6   9   1    6.35    1.71

   5  -9  -1   51.84    4.68

  -5  -9   1   63.51    5.07

  -5  -9   1   53.48    2.09

   5  -9  -1   55.48    3.72

   5   9  -1   49.09    3.46

   5   9  -1   54.72    3.37

  -5   9   1   57.59    2.63

  -5   9   1   53.23    3.32

   4  -9  -1   -0.38    2.44

   4  -9  -1    0.33    1.51

  -4  -9   1   -0.03    0.45

  -4  -9   1    3.08    2.55

  -4   9   1   -0.02    1.26

  -4   9   1    0.93    0.69

   4   9  -1    1.46    1.32

   4   9  -1    2.02    1.38

  -4   9   1   -0.28    0.72

  -3  -9   1   13.82    3.23

  -3  -9   1   12.04    1.01

   3  -9  -1   10.21    2.95

  -3   9   1   11.54    1.78

   3   9  -1   10.83    1.75

  -3   9   1   11.25    1.11

  -3   9   1   12.69    1.41

  -3   9   1   12.14    1.04

   3   9  -1   13.77    1.80

  -2  -9   1    3.33    0.96

  -2  -9   1    1.83    2.34

   2  -9  -1    2.28    0.68

   2  -9  -1    3.61    2.64

   2   9  -1    0.87    1.23

  -2   9   1    1.55    0.66

  -2   9   1    0.80    1.30

  -2   9   1    0.39    0.91

  -2   9   1    2.75    0.61

   2   9  -1    3.15    1.25

  -1  -9   1   25.08    1.89

   1  -9  -1   25.36    3.79

   1  -9  -1   24.57    1.60

  -1  -9   1   24.25    3.58

   1   9  -1   27.87    2.40

  -1   9   1   29.31    2.17

  -1   9   1   29.57    1.32

  -1   9   1   27.72    2.34

   1   9  -1   28.50    2.30

   1   9  -1   28.91    1.99

  -1   9   1   31.68    1.70

   0  -9  -1   18.98    1.50

   0  -9   1   18.50    3.20

   0  -9   1   17.90    1.49

   0  -9  -1   22.71    3.42

   0   9   1   19.03    2.05

   0   9  -1   23.34    1.97

   0   9  -1   19.03    1.92

   0   9  -1   20.50    1.72

   0   9   1   20.79    1.81

  -1  -9  -1   46.77    2.45

   1  -9   1   53.54    2.92

  -1  -9  -1   53.75    4.75

   1  -9   1   44.25    2.45

   1  -9   1   55.30    4.85

  -1   9  -1   51.62    2.84

   1   9   1   51.45    2.89

  -1   9  -1   52.59    1.97

   1   9   1   48.33    2.94

  -1   9  -1   56.71    2.56

  -1   9  -1   53.26    3.00

   2  -9   1   19.87    3.42

  -2  -9  -1   20.40    3.35

   2  -9   1   19.37    1.93

   2  -9   1   19.25    1.53

  -2  -9  -1   20.97    1.63

  -2   9  -1   20.54    1.81

  -2   9  -1   21.89    2.04

   2   9   1   27.62    2.20

   2   9   1   23.77    2.38

  -2   9  -1   20.33    1.28

  -2   9  -1   19.65    1.66

  -3  -9  -1   23.72    1.85

   3  -9   1   25.31    3.67

   3  -9   1   20.48    2.11

   3  -9   1   19.83    1.66

  -3  -9  -1   22.40    1.51

  -3  -9  -1   21.03    3.36

  -3   9  -1   20.66    2.05

  -3   9  -1   22.48    1.76

  -3   9  -1   24.13    1.60

   3   9   1   24.49    2.42

   3   9   1   22.06    2.14

  -4  -9  -1   16.29    1.29

   4  -9   1   18.91    3.54

   4  -9   1   13.81    2.05

  -4  -9  -1   17.43    3.16

  -4   9  -1   17.80    1.55

   4   9   1   19.38    2.14

  -4   9  -1   19.06    1.95

  -4   9  -1   19.06    1.60

   4   9   1   17.15    2.25

   5  -9   1    4.78    2.74

  -5  -9  -1    7.34    0.91

  -5  -9  -1    7.02    0.68

  -5  -9  -1    7.02    2.95

  -5  -9  -1    4.61    0.65

   5  -9   1    5.18    1.83

  -5   9  -1    7.09    1.48

   5   9   1    7.28    1.80

   5   9   1    8.70    1.84

  -5   9  -1    7.14    1.24

   6  -9   1    4.97    2.77

  -6  -9  -1    0.08    0.68

   6  -9   1    2.62    1.83

  -6  -9  -1    3.49    2.64

  -6   9  -1   -0.02    1.28

   6   9   1    1.41    1.55

   6   9   1    3.83    1.79

  -6   9  -1    1.33    1.10

   7  -9   1    4.56    1.91

   7  -9   1   11.47    3.13

  -7  -9  -1    5.96    2.69

   7   9   1    5.65    1.73

  -7   9  -1    6.17    1.40

  -7   9  -1    6.07    1.54

   8  -9   1    5.55    2.13

  -8  -9  -1    4.74    2.12

  -8  -9  -1    3.46    2.47

   8  -9   1    2.42    2.69

   8   9   1    3.42    1.71

  -8   9  -1    1.82    1.87

  -8   9  -1    3.18    1.33

  -8   9  -1    3.49    1.51

  -9  -9  -1   48.63    4.34

   9  -9   1   40.88    3.70

   9  -9   1   45.81    4.79

  -9  -9  -1   49.92    4.65

  -9   9  -1   47.32    3.98

   9   9   1   47.07    3.64

  -9   9  -1   42.33    3.06

  -9   9  -1   42.82    3.18

  10  -9   1    0.81    2.14

 -10  -9  -1    4.57    2.49

  10  -9   1   -3.20    2.57

 -10  -9  -1   -0.69    1.95

 -10   9  -1   -1.30    1.49

  10   9   1    0.16    1.77

 -10   9  -1   -2.31    1.31

 -10   9  -1   -2.97    1.74

  11  -9   1   -4.28    2.55

  11  -9   1   -2.17    2.11

 -11  -9  -1    2.02    2.44

 -11  -9  -1    0.75    2.27

  11  -9   1   -5.81    2.32

 -11   9  -1    2.02    2.11

  11   9   1    0.81    1.81

 -11   9  -1   -1.41    1.56

 -11   9  -1    0.28    1.55

 -12  -9  -1   -0.82    2.08

  12  -9   1   -7.44    2.24

  12  -9   1   -2.61    2.17

 -12   9  -1    1.09    2.24

 -12   9  -1   -0.89    1.67

 -12   9  -1    1.68    1.67

  12   9   1   -1.37    1.92

 -13  -9  -1   10.69    3.05

  13  -9   1    2.15    2.56

  13  -9   1   -0.06    2.47

 -13   9  -1    5.55    2.64

 -13   9  -1    3.79    2.02

  13   9   1    4.12    2.09

 -13   9  -1    5.55    2.00

  14  -9   1   -2.69    2.24

 -14  -9  -1    4.86    3.00

  14  -9   1   -2.23    2.40

  14   9   1   -1.43    1.98

 -14   9  -1    1.14    1.90

 -14   9  -1   -0.21    2.41

 -14 -10   1    9.32    3.13

  14 -10  -1    6.00    2.80

 -14  10   1    8.20    2.91

 -14  10   1    6.54    2.90

  14  10  -1    6.96    2.67

  13 -10  -1   -3.50    2.83

 -13 -10   1    6.23    2.74

  13 -10  -1   -0.37    2.66

  13  10  -1    3.48    2.24

 -13  10   1    1.86    1.94

 -13  10   1    0.55    2.45

  12 -10  -1    1.18    2.46

 -12 -10   1    5.41    2.42

 -12  10   1    1.94    2.14

 -12  10   1   -0.51    1.62

  12  10  -1    3.80    2.27

 -12  10   1    1.34    1.95

 -11 -10   1    4.33    2.50

 -11 -10   1   -0.81    2.86

  11 -10  -1    6.81    2.43

  11 -10  -1    0.34    2.96

  11  10  -1    4.01    2.20

 -11  10   1    4.60    2.46

 -11  10   1    4.41    1.92

 -11  10   1    6.36    1.62

 -10 -10   1   -0.30    2.23

  10 -10  -1    1.08    2.89

 -10 -10   1   -0.35    2.77

  10 -10  -1    5.42    2.40

 -10  10   1    0.47    1.32

 -10  10   1    2.61    2.23

  10  10  -1    0.84    1.99

 -10  10   1    3.60    1.78

   9 -10  -1   -0.67    2.18

  -9 -10   1    2.10    2.80

   9 -10  -1    0.51    2.74

  -9 -10   1    0.73    2.08

  -9  10   1    0.29    1.77

  -9  10   1    2.35    1.65

  -9  10   1   -1.73    1.17

   9  10  -1   -0.80    1.87

   8 -10  -1    4.04    2.31

   8 -10  -1    5.77    3.05

  -8 -10   1    4.66    2.98

  -8 -10   1    3.14    2.40

   8  10  -1    6.08    2.09

  -8  10   1    3.04    1.72

  -8  10   1    6.22    1.38

   7 -10  -1   20.11    2.77

  -7 -10   1   23.54    4.05

   7 -10  -1   20.21    3.84

  -7  10   1   19.42    2.41

  -7  10   1   18.32    1.73

   7  10  -1   20.23    2.47

  -6 -10   1    1.89    2.94

   6 -10  -1    5.33    2.95

   6 -10  -1    4.08    2.01

  -6  10   1    4.78    1.66

   6  10  -1    1.33    1.54

  -6  10   1    1.32    0.92

   5 -10  -1   22.98    3.68

  -5 -10   1   33.77    4.47

   5 -10  -1   25.49    2.72

   5  10  -1   21.47    2.62

   5  10  -1   22.59    2.42

  -5  10   1   18.47    2.24

  -5  10   1   25.00    1.70

   4 -10  -1    3.70    2.79

  -4 -10   1    0.70    0.47

  -4 -10   1    0.76    2.58

   4 -10  -1   -0.12    1.66

  -4  10   1    0.71    1.39

  -4  10   1    0.56    0.68

   4  10  -1    2.29    1.57

  -4  10   1   -0.02    1.00

  -4  10   1    0.80    0.76

   4  10  -1   -0.59    1.26

  -3 -10   1   26.59    1.52

   3 -10  -1   28.05    4.05

  -3 -10   1   30.01    3.99

  -3  10   1   27.82    2.23

  -3  10   1   28.76    1.70

  -3  10   1   29.22    2.64

   3  10  -1   29.44    2.75

   3  10  -1   30.79    2.56

  -3  10   1   27.50    1.66

  -2 -10   1   38.78    4.59

   2 -10  -1   29.71    1.78

   2 -10  -1   36.95    4.29

  -2  10   1   33.16    1.65

  -2  10   1   29.97    2.30

  -2  10   1   34.33    1.84

  -2  10   1   34.26    2.72

   2  10  -1   38.60    2.77

   2  10  -1   34.84    2.82

  -1 -10   1   11.64    1.34

   1 -10  -1   11.47    1.11

   1 -10  -1   14.97    3.29

  -1 -10   1   13.73    1.41

  -1 -10   1   14.37    3.47

  -1  10   1    8.98    1.46

  -1  10   1   11.67    1.89

  -1  10   1   12.60    0.80

   1  10  -1   10.77    1.58

   1  10  -1   11.41    1.86

   0 -10   1    6.95    1.31

   0 -10   1    6.50    1.13

   0 -10  -1    6.77    3.07

   0 -10  -1    8.24    1.03

   0 -10   1   11.09    3.22

   0  10   1    5.38    1.53

   0  10  -1    9.20    1.66

   0  10  -1    6.77    1.16

   0  10   1    8.76    1.45

   0  10  -1   10.18    1.60

   1 -10   1   13.83    1.71

   1 -10   1   15.68    1.43

  -1 -10  -1   13.87    3.30

  -1 -10  -1   13.36    1.34

   1 -10   1   10.83    3.13

   1  10   1   16.98    1.87

  -1  10  -1   12.66    1.78

  -1  10  -1   17.29    1.48

   1  10   1   11.94    1.90

  -1  10  -1   13.20    1.64

   2 -10   1   -1.84    2.34

   2 -10   1    2.93    0.93

   2 -10   1    0.34    1.34

  -2 -10  -1    3.97    2.87

  -2 -10  -1    0.94    0.85

   2  10   1    1.43    1.33

  -2  10  -1    0.63    1.13

  -2  10  -1    1.34    1.33

  -2  10  -1    0.77    0.86

  -2  10  -1    1.68    0.58

   2  10   1    2.00    1.45

  -3 -10  -1    7.62    0.98

   3 -10   1    7.58    1.15

   3 -10   1    4.69    3.15

  -3 -10  -1    8.53    3.06

   3 -10   1    7.29    1.75

  -3  10  -1    9.28    1.00

  -3  10  -1    7.46    1.12

  -3  10  -1    6.91    1.58

   3  10   1    7.07    1.84

   3  10   1    7.18    1.54

  -3  10  -1    7.23    1.42

   4 -10   1    6.42    3.32

  -4 -10  -1    6.89    3.16

  -4 -10  -1    8.40    1.00

   4 -10   1    7.91    1.96

  -4  10  -1   11.37    1.27

  -4  10  -1    7.42    1.19

  -4  10  -1   10.51    1.72

   4  10   1    6.47    1.71

   4  10   1   10.77    1.83

   5 -10   1   24.99    2.68

   5 -10   1   30.70    4.29

  -5 -10  -1   33.56    4.44

   5  10   1   25.41    2.72

   5  10   1   38.23    2.99

  -5  10  -1   27.85    2.53

  -5  10  -1   34.69    2.30

  -6 -10  -1    1.71    2.82

   6 -10   1    2.58    3.04

  -6 -10  -1    1.48    0.53

   6 -10   1    2.66    1.92

   6  10   1    1.20    1.74

   6  10   1   -0.02    1.44

  -6  10  -1    1.51    1.14

  -6  10  -1    0.77    1.38

  -7 -10  -1   28.62    4.03

   7 -10   1   29.04    4.37

   7 -10   1   25.01    2.91

  -7  10  -1   23.48    2.46

  -7  10  -1   24.80    2.14

   7  10   1   24.46    2.71

   8 -10   1    1.34    2.95

  -8 -10  -1    2.02    2.14

  -8 -10  -1    1.31    2.56

   8 -10   1    3.14    2.09

   8  10   1    0.96    1.86

  -8  10  -1    2.99    1.38

  -8  10  -1    1.27    1.54

   9 -10   1   -1.63    2.86

   9 -10   1   -2.58    2.09

  -9 -10  -1   -1.57    1.95

  -9 -10  -1    4.04    2.69

  -9  10  -1    1.88    2.04

  -9  10  -1    0.44    1.38

  -9  10  -1   -0.38    1.48

   9  10   1   -0.41    1.79

  10 -10   1    4.03    3.24

 -10 -10  -1    7.10    2.93

  10 -10   1    3.50    2.43

 -10 -10  -1    7.66    2.71

  10  10   1    6.00    2.11

 -10  10  -1    7.44    2.36

 -10  10  -1    1.40    1.46

 -10  10  -1    5.21    1.80

  11 -10   1   -2.22    2.94

 -11 -10  -1    6.52    2.70

 -11 -10  -1    8.07    3.01

  11 -10   1    5.63    2.52

 -11  10  -1    7.04    1.75

 -11  10  -1    6.55    2.44

  11  10   1    6.04    2.39

 -11  10  -1    5.79    1.84

  12 -10   1    1.32    2.56

 -12 -10  -1    3.56    2.41

  12 -10   1   -1.44    2.84

 -12  10  -1    1.79    1.71

 -12  10  -1    2.46    1.84

  12  10   1    5.82    2.25

 -12  10  -1    3.35    2.42

  13 -10   1    6.85    2.77

  13 -10   1   -2.57    2.73

 -13 -10  -1    9.56    3.08

 -13  10  -1    4.68    2.07

 -13  10  -1    9.05    2.72

  13  10   1   13.70    2.94

  14 -10   1   -3.87    2.58

 -14 -10  -1    6.09    3.08

  14 -10   1    2.89    2.86

 -14  10  -1   -2.52    2.35

  14  10   1    2.41    2.34

  13 -11  -1   -0.69    2.47

 -13 -11   1    0.96    2.67

  13  11  -1   -0.49    2.23

 -13  11   1   -2.19    2.17

 -12 -11   1    5.24    2.58

  12 -11  -1    5.20    2.83

 -12  11   1    4.94    2.08

 -12  11   1    8.84    2.68

  12  11  -1    7.00    2.35

 -11 -11   1   17.40    3.44

 -11 -11   1    7.88    3.76

  11 -11  -1   22.48    4.37

  11 -11  -1   14.50    3.21

  11  11  -1   21.17    3.00

 -11  11   1   12.67    2.37

 -11  11   1   14.77    3.05

  10 -11  -1    1.24    3.12

  10 -11  -1   -3.64    2.06

 -10 -11   1    0.78    3.18

 -10 -11   1   -0.75    2.17

  10  11  -1   -0.75    1.85

 -10  11   1    1.48    1.77

  -9 -11   1   13.71    3.02

   9 -11  -1   16.02    3.78

  -9 -11   1   17.51    3.91

   9 -11  -1   16.88    3.03

  -9  11   1   13.46    2.33

  -9  11   1   11.69    1.76

   9  11  -1   13.25    2.49

   8 -11  -1   10.08    3.57

   8 -11  -1    8.39    2.58

  -8 -11   1    4.11    2.53

  -8 -11   1   14.18    3.75

  -8  11   1    4.70    1.83

   8  11  -1   13.50    2.36

  -8  11   1    7.44    1.42

   7 -11  -1   39.14    4.85

  -7 -11   1   42.24    5.20

   7 -11  -1   35.68    3.45

   7  11  -1   42.18    3.36

  -7  11   1   35.86    3.17

  -7  11   1   36.64    2.42

   6 -11  -1    5.38    3.36

   6 -11  -1    1.48    1.98

  -6 -11   1    5.88    3.35

  -6  11   1    3.26    1.64

   6  11  -1    3.83    1.83

  -6  11   1    3.89    0.96

   5 -11  -1    1.25    2.67

  -5 -11   1    3.65    3.10

   5 -11  -1   -0.51    1.87

   5  11  -1    1.40    1.73

  -5  11   1    1.99    1.19

  -5  11   1    2.53    0.79

  -5  11   1    1.10    1.56

   5  11  -1    1.61    1.78

  -4 -11   1   15.82    3.83

   4 -11  -1    9.43    3.27

   4 -11  -1    7.63    2.05

  -4  11   1   10.50    1.27

   4  11  -1    9.63    1.99

  -4  11   1   10.85    1.08

  -4  11   1    8.65    1.88

  -4  11   1    9.78    1.51

   4  11  -1   10.11    1.99

   3 -11  -1   33.76    4.75

  -3 -11   1   29.83    4.44

   3 -11  -1   28.31    2.71

  -3 -11   1   28.61    1.84

  -3  11   1   32.32    1.71

  -3  11   1   27.19    2.65

   3  11  -1   34.88    2.86

  -3  11   1   26.51    2.19

   3  11  -1   30.29    2.81

  -3  11   1   30.99    1.77

  -2 -11   1    0.82    0.98

  -2 -11   1    2.63    3.02

   2 -11  -1    0.32    2.75

  -2  11   1    0.84    0.55

  -2  11   1    0.68    1.11

   2  11  -1   -0.15    1.39

   2  11  -1    1.67    1.29

  -2  11   1   -0.41    1.47

   1 -11  -1   54.05    3.12

  -1 -11   1   49.46    2.85

   1 -11  -1   52.16    5.59

  -1 -11   1   52.00    5.09

   1  11  -1   54.65    3.45

  -1  11   1   52.79    3.05

  -1  11   1   47.74    3.39

   1  11  -1   52.20    3.28

   0 -11   1   18.38    1.85

   0 -11  -1   22.48    1.73

   0 -11   1   16.81    1.61

   0 -11  -1   23.56    4.09

   0 -11   1   23.53    4.17

   0  11  -1   20.16    2.37

   0  11   1   24.28    2.19

   0  11  -1   16.22    2.03

   0  11   1   20.64    2.47

  -1 -11  -1   15.97    3.90

   1 -11   1   16.14    3.67

   1 -11   1   13.18    1.39

   1 -11   1   13.73    1.83

  -1 -11  -1   12.02    1.37

   1  11   1   11.87    2.02

  -1  11  -1    9.35    1.82

  -1  11  -1   15.60    1.92

  -1  11  -1   16.00    1.48

   1  11   1   15.40    1.91

   2 -11   1    2.06    1.51

  -2 -11  -1    3.36    1.07

  -2 -11  -1    5.12    3.10

   2 -11   1    2.50    2.93

  -2  11  -1    4.02    0.61

   2  11   1    1.12    1.59

  -2  11  -1    1.75    1.25

   2  11   1    2.10    1.47

  -2  11  -1    3.90    1.01

  -2  11  -1    4.05    1.49

   3 -11   1   20.03    3.91

  -3 -11  -1   15.48    4.08

   3 -11   1   16.35    2.20

  -3  11  -1   19.91    1.60

   3  11   1   18.39    2.20

  -3  11  -1   20.56    2.23

  -3  11  -1   16.31    1.89

  -3  11  -1   16.87    1.37

   3  11   1   19.42    2.49

  -4 -11  -1   20.52    4.24

   4 -11   1   19.33    2.40

   4 -11   1   20.39    4.06

  -4  11  -1   13.68    2.05

  -4  11  -1   13.99    1.89

   4  11   1   15.81    2.21

  -4  11  -1   15.46    1.50

   4  11   1   18.24    2.53

  -5 -11  -1    6.87    3.10

   5 -11   1    3.23    1.98

   5 -11   1    7.44    3.42

   5  11   1    6.41    2.04

   5  11   1    6.60    1.82

  -5  11  -1    7.64    1.74

  -5  11  -1    5.34    1.20

   6 -11   1    3.98    3.40

   6 -11   1   -2.05    1.82

  -6 -11  -1    1.24    2.95

  -6  11  -1   -0.49    1.41

   6  11   1    1.13    1.82

  -6  11  -1   -0.91    1.04

   6  11   1   -1.04    1.53

   7 -11   1   35.57    3.48

  -7 -11  -1   52.46    5.25

   7 -11   1   39.23    5.14

   7  11   1   40.50    3.43

  -7  11  -1   41.66    2.83

  -7  11  -1   43.22    3.19

   8 -11   1    9.15    3.66

  -8 -11  -1    9.31    2.68

  -8 -11  -1    7.70    3.33

   8 -11   1    9.08    2.46

  -8  11  -1    8.99    1.65

  -8  11  -1    5.72    1.83

   8  11   1    9.87    2.20

   9 -11   1   14.15    2.83

  -9 -11  -1   13.02    2.89

   9 -11   1   13.84    3.97

  -9 -11  -1   22.10    4.01

   9  11   1   16.57    2.75

  -9  11  -1   14.54    1.98

  -9  11  -1   19.11    2.36

 -10 -11  -1    8.47    3.36

 -10 -11  -1    1.77    2.20

  10 -11   1   -0.50    3.37

  10 -11   1    1.89    2.52

 -10  11  -1    1.59    1.56

  10  11   1    4.36    2.20

 -10  11  -1    3.20    1.74

  11 -11   1   -6.22    3.11

 -11 -11  -1    9.28    3.33

 -11 -11  -1    2.94    2.29

  11 -11   1    0.44    2.54

  11 -11   1   -5.28    3.36

 -11  11  -1    4.14    1.97

  11  11   1    1.56    2.07

 -12 -11  -1    1.87    2.48

  12 -11   1    0.27    2.38

 -12  11  -1    3.11    2.46

  12  11   1    4.80    2.41

  13 -11   1    6.10    2.98

 -13 -11  -1   12.75    3.34

 -13  11  -1   11.47    2.93

  13  11   1    8.51    2.64

 -12 -12   1    4.46    2.83

  12 -12  -1   -0.89    2.65

  12  12  -1    3.36    2.53

 -11 -12   1   11.99    4.22

 -11 -12   1    5.23    2.74

  11 -12  -1    7.72    2.96

  11 -12  -1    4.48    3.93

  11  12  -1    8.15    2.66

 -11  12   1    8.91    2.27

 -10 -12   1    6.65    2.60

 -10 -12   1    2.19    3.46

  10 -12  -1    1.30    2.51

  10 -12  -1    4.27    3.63

 -10  12   1   -0.32    1.79

  10  12  -1   -2.54    1.80

   9 -12  -1    9.31    2.71

  -9 -12   1   11.10    2.92

  -9 -12   1   13.54    4.04

   9 -12  -1   13.43    4.14

  -9  12   1    8.35    2.22

   9  12  -1   12.94    2.54

  -8 -12   1   12.79    3.04

  -8 -12   1   16.13    4.18

   8 -12  -1   10.27    3.69

   8 -12  -1   10.03    2.64

  -8  12   1    8.22    2.06

   8  12  -1   14.45    2.49

  -7 -12   1   10.39    3.64

   7 -12  -1    8.67    2.58

   7 -12  -1   14.30    3.91

   7  12  -1   11.74    2.20

  -7  12   1    9.39    2.05

   6 -12  -1    6.16    3.50

  -6 -12   1    4.88    3.46

   6 -12  -1   -1.70    2.02

   6  12  -1    1.45    1.73

  -6  12   1   -0.99    1.62

  -6  12   1    1.50    1.26

   5 -12  -1   -0.80    1.88

  -5 -12   1    4.20    3.56

   5 -12  -1    2.94    2.99

  -5  12   1    1.43    1.23

   5  12  -1    0.28    1.83

  -5  12   1    3.70    1.74

   5  12  -1   -0.40    1.62

  -5  12   1   -0.06    0.76

   4 -12  -1    3.47    2.00

   4 -12  -1   -1.46    2.75

  -4 -12   1    7.35    3.72

  -4  12   1    1.40    1.64

  -4  12   1    2.17    1.23

   4  12  -1    0.26    1.60

   4  12  -1    4.69    1.89

  -4  12   1    1.07    0.72

   3 -12  -1   -2.98    1.62

  -3 -12   1    3.69    3.45

   3 -12  -1    2.58    3.43

  -3  12   1   -0.07    1.53

   3  12  -1    0.12    1.34

   3  12  -1   -0.53    1.53

  -3  12   1    3.03    1.28

  -2 -12   1    6.00    3.35

   2 -12  -1   -0.10    1.63

  -2 -12   1    1.15    1.03

   2 -12  -1    9.12    3.80

  -2  12   1    1.97    1.25

  -2  12   1    4.45    1.73

   2  12  -1    4.73    1.57

   2  12  -1    3.86    1.75

  -1 -12   1    0.38    1.15

  -1 -12   1    0.92    2.96

   1 -12  -1    2.21    3.29

  -1  12   1   -1.88    1.42

   1  12  -1    1.98    1.58

   1  12  -1   -1.14    1.35

  -1  12   1   -0.26    1.22

   0 -12   1   10.68    3.66

   0 -12  -1   12.88    3.95

   0 -12   1    7.93    1.57

   0  12  -1    8.71    1.93

   0  12   1   12.68    2.13

   0  12   1   10.20    1.73

   0  12  -1   13.55    1.93

   1 -12   1    4.96    3.54

   1 -12   1   -1.87    1.38

  -1 -12  -1   -2.20    2.77

  -1  12  -1    1.44    0.98

   1  12   1    0.95    1.60

  -1  12  -1    0.40    1.48

  -1  12  -1    1.96    1.32

   1  12   1    0.33    1.32

   2 -12   1    6.64    1.81

   2 -12   1   10.41    3.96

  -2 -12  -1    6.15    3.63

   2  12   1    7.17    1.66

   2  12   1    4.24    1.75

  -2  12  -1    4.65    1.12

  -2  12  -1    6.16    1.56

  -2  12  -1    5.14    1.66

   3 -12   1    4.45    3.63

  -3 -12  -1    5.06    3.29

   3 -12   1    4.85    1.84

  -3  12  -1    9.29    1.91

  -3  12  -1    6.56    1.53

   3  12   1    4.43    1.68

   3  12   1    4.08    1.84

  -3  12  -1    5.03    1.09

   4 -12   1    3.57    1.97

  -4 -12  -1    2.88    3.17

   4 -12   1    4.32    3.60

  -4  12  -1    5.49    1.47

   4  12   1    1.91    1.89

  -4  12  -1    5.22    1.11

   4  12   1    5.10    1.82

  -4  12  -1    4.47    1.66

  -5 -12  -1    1.21    2.85

   5 -12   1    0.94    3.41

   5 -12   1    0.79    1.91

   5  12   1    1.72    1.63

  -5  12  -1    0.94    1.02

   5  12   1    1.07    1.65

  -5  12  -1    0.32    1.51

  -5  12  -1    1.49    1.35

   6 -12   1    0.66    1.97

   6 -12   1    6.37    3.88

  -6 -12  -1    9.28    3.48

   6  12   1    2.39    2.14

   6  12   1    1.79    1.66

  -6  12  -1    3.75    1.73

  -6  12  -1    2.34    1.17

   7 -12   1    5.62    2.28

   7 -12   1    8.70    3.89

  -7 -12  -1   11.85    3.86

  -7  12  -1    5.47    1.89

   7  12   1    6.04    1.98

  -7  12  -1    5.55    1.38

  -8 -12  -1    3.68    2.56

   8 -12   1    1.25    3.58

  -8 -12  -1   10.69    3.57

   8 -12   1    3.37    2.30

  -8  12  -1    4.32    1.76

   8  12   1    2.71    2.13

   9 -12   1   42.02    5.51

  -9 -12  -1   43.92    4.55

   9 -12   1   35.27    3.85

  -9 -12  -1   51.63    5.55

   9  12   1   49.15    4.21

  -9  12  -1   41.20    3.35

  10 -12   1   -2.76    3.51

 -10 -12  -1    7.67    3.64

  10 -12   1    4.83    2.80

 -10 -12  -1   -0.32    2.02

  10  12   1    0.13    1.90

 -10  12  -1   -0.87    2.04

 -11 -12  -1   13.56    3.18

  11 -12   1   -6.64    3.72

  11 -12   1    0.38    2.61

 -11 -12  -1    5.73    3.57

  11  12   1    4.34    2.49

  12 -12   1    3.14    2.87

 -12 -12  -1    0.39    2.29

  12  12   1   -0.09    2.01

 -11 -13   1   19.72    3.76

  11 -13  -1   17.43    6.18

 -11 -13   1   13.39    4.79

  11 -13  -1   12.61    3.24

  11  13  -1   18.50    3.22

 -10 -13   1    0.99    2.29

  10 -13  -1   -2.48    2.51

  10 -13  -1   -0.49    3.66

 -10 -13   1    1.13    3.70

  10  13  -1   -0.19    2.05

 -10  13   1    2.50    1.93

   9 -13  -1   21.79    4.74

  -9 -13   1   21.60    4.71

   9 -13  -1   15.46    3.06

  -9 -13   1   15.89    3.51

  -9  13   1   14.87    2.55

   9  13  -1   14.92    2.86

   8 -13  -1    5.85    2.62

  -8 -13   1    6.15    3.01

  -8 -13   1    8.70    3.97

   8 -13  -1   13.46    4.29

  -8  13   1    4.99    1.63

  -8  13   1    8.78    2.17

   8  13  -1   16.48    2.83

  -7 -13   1   17.65    4.81

   7 -13  -1   13.00    2.90

   7 -13  -1   22.73    4.73

  -7  13   1   16.90    1.99

  -7  13   1   18.42    2.60

   7  13  -1   22.57    2.99

  -6 -13   1    4.41    3.75

   6 -13  -1   -1.51    2.15

   6 -13  -1    4.54    3.39

  -6  13   1   -1.68    1.59

  -6  13   1    1.92    1.32

   6  13  -1    0.38    1.73

   5 -13  -1    8.65    3.66

   5 -13  -1    3.09    2.29

  -5 -13   1    9.01    4.00

  -5  13   1    6.54    2.05

   5  13  -1    2.60    2.02

   5  13  -1    2.00    1.87

  -5  13   1    6.13    1.48

   4 -13  -1    2.76    2.09

   4 -13  -1    5.07    3.65

  -4 -13   1    8.04    3.79

  -4  13   1    3.15    1.90

   4  13  -1    0.70    1.62

   4  13  -1    2.47    1.96

  -4  13   1    1.03    1.29

   3 -13  -1   26.12    2.81

  -3 -13   1   25.04    4.94

   3 -13  -1   25.02    4.54

  -3  13   1   26.95    2.34

   3  13  -1   18.12    2.69

  -3  13   1   21.17    2.72

   3  13  -1   25.80    2.78

  -2 -13   1    1.99    3.31

   2 -13  -1   -1.19    1.68

   2 -13  -1    0.81    2.96

  -2  13   1    0.71    1.27

   2  13  -1    1.25    1.42

  -2  13   1   -0.31    1.63

   2  13  -1    0.52    1.67

   1 -13  -1   65.22    6.05

   1 -13  -1   66.80    3.97

  -1 -13   1   58.94    6.06

   1  13  -1   67.03    3.97

  -1  13   1   67.09    3.78

   1  13  -1   61.00    3.98

  -1  13   1   62.48    4.04

   0 -13   1    6.44    3.64

   0 -13  -1    7.41    3.92

   0 -13  -1    2.36    1.58

   0 -13   1    6.02    1.54

   0  13  -1    6.51    1.72

   0  13   1    3.54    1.84

   0  13  -1    4.51    1.87

   0  13   1    7.03    1.74

   1 -13   1    3.28    1.63

  -1 -13  -1    3.65    3.75

   1 -13   1    9.49    4.10

   1  13   1    3.78    1.98

  -1  13  -1    6.36    1.64

   1  13   1    6.06    1.69

  -1  13  -1    3.62    1.82

   2 -13   1   -1.41    1.57

   2 -13   1    1.31    3.74

  -2 -13  -1    4.26    3.45

   2  13   1   -0.12    1.41

   2  13   1    0.03    1.71

  -2  13  -1    1.15    1.35

  -2  13  -1    0.45    0.92

  -2  13  -1    0.22    1.56

   3 -13   1    4.33    1.94

  -3 -13  -1    4.35    3.66

   3 -13   1    5.52    3.97

  -3  13  -1    5.83    1.83

   3  13   1    6.20    1.81

  -3  13  -1    4.38    1.57

   3  13   1    2.85    1.89

  -3  13  -1    5.32    1.13

   4 -13   1   11.02    2.23

   4 -13   1    9.83    3.85

  -4 -13  -1    9.98    3.63

  -4  13  -1    9.62    1.76

   4  13   1    9.67    2.17

   4  13   1    6.54    2.19

  -4  13  -1    8.35    1.95

  -4  13  -1    6.08    1.92

   5 -13   1   60.90    6.58

   5 -13   1   64.34    4.44

  -5 -13  -1   69.15    6.46

   5  13   1   48.49    4.05

  -5  13  -1   50.76    3.41

  -5  13  -1   51.66    3.73

   5  13   1   60.34    4.12

  -6 -13  -1    7.32    3.70

   6 -13   1    1.17    2.20

   6 -13   1    1.20    3.62

  -6  13  -1    2.52    1.50

  -6  13  -1    3.20    1.78

   6  13   1    4.85    2.05

  -7 -13  -1   25.56    4.83

   7 -13   1   24.50    5.04

   7 -13   1   20.04    3.09

   7  13   1   19.63    2.78

  -7  13  -1   23.93    2.71

   8 -13   1   -1.64    2.39

   8 -13   1    3.42    4.04

  -8 -13  -1   10.50    3.86

  -8  13  -1   -0.57    1.63

   8  13   1    1.88    1.90

  -9 -13  -1    4.24    3.85

   9 -13   1   -3.38    3.76

   9 -13   1    5.28    2.66

  -9 -13  -1    1.24    2.52

   9  13   1   -1.37    1.94

 -10 -13  -1    3.16    2.50

  10 -13   1    2.07    2.75

  10 -13   1   -2.60    3.87

 -10 -13  -1    7.68    3.75

  10  13   1   -0.11    1.99

 -11 -13  -1    3.70    4.66

 -11 -13  -1    1.37    2.75

  11 -13   1    9.34    3.09

  11  13   1    1.49    2.43

  10 -14  -1    0.31    4.20

 -10 -14   1    3.49    2.93

  10 -14  -1   -5.16    2.44

 -10 -14   1   -4.15    3.93

  10  14  -1    0.40    2.31

  -9 -14   1    5.84    2.81

  -9 -14   1   10.30    4.52

   9 -14  -1    1.54    4.00

   9 -14  -1    5.43    2.74

  -9  14   1    6.62    2.19

   9  14  -1    9.20    2.49

  -8 -14   1   -0.35    3.64

   8 -14  -1    2.49    2.50

  -8 -14   1    2.32    2.87

   8 -14  -1   -1.56    3.86

   8  14  -1   -0.16    2.03

  -8  14   1   -2.19    1.68

   7 -14  -1   -2.14    2.23

  -7 -14   1    4.22    3.79

   7 -14  -1    5.13    4.15

  -7  14   1    3.94    1.97

   7  14  -1   -0.60    1.91

   6 -14  -1    5.44    3.74

   6 -14  -1    0.75    2.35

  -6 -14   1    8.02    4.47

  -6  14   1    0.65    1.84

   6  14  -1    5.11    2.16

  -6  14   1    0.15    1.31

  -5 -14   1    6.11    3.92

   5 -14  -1    4.91    2.40

   5 -14  -1    8.79    3.86

   5  14  -1    0.88    1.85

  -5  14   1    5.28    1.55

  -5  14   1    1.40    1.90

   4 -14  -1   10.37    4.21

  -4 -14   1    4.68    3.61

   4 -14  -1   -1.14    2.01

   4  14  -1    1.22    1.82

  -4  14   1    2.83    2.01

  -4  14   1    0.05    1.31

   4  14  -1    2.91    1.96

   3 -14  -1    3.89    3.69

  -3 -14   1    8.40    4.27

   3 -14  -1    0.94    1.91

  -3  14   1    4.89    1.92

   3  14  -1    3.31    1.88

   3  14  -1    3.75    1.90

  -3  14   1    2.88    1.44

   2 -14  -1    2.02    3.34

   2 -14  -1   -1.43    1.77

  -2 -14   1    2.43    3.56

  -2  14   1    3.84    1.98

   2  14  -1    3.08    1.78

  -2  14   1    0.17    1.35

   2  14  -1    0.83    1.62

   1 -14  -1    4.26    3.85

   1 -14  -1    0.72    1.72

  -1 -14   1   12.10    4.10

   1  14  -1    3.41    1.85

  -1  14   1    3.81    2.04

   1  14  -1    0.93    1.61

  -1  14   1    0.11    1.42

   0 -14  -1    7.18    3.62

   0 -14   1    3.43    3.62

   0  14   1    0.90    1.47

   0  14   1    2.19    1.99

   0  14  -1    2.09    1.86

   0  14  -1    0.94    1.54

   1 -14   1   58.30    6.84

  -1 -14  -1   47.07    5.94

  -1  14  -1   48.44    3.81

   1  14   1   49.28    3.93

   1  14   1   43.78    3.46

  -1  14  -1   58.38    3.70

   2 -14   1    5.78    3.70

  -2 -14  -1    0.80    3.12

   2 -14   1   -1.69    1.52

  -2  14  -1    0.01    1.42

   2  14   1    3.03    1.73

   2  14   1    1.43    1.89

  -2  14  -1   -1.18    1.73

   3 -14   1   14.73    4.67

   3 -14   1   13.50    2.26

  -3 -14  -1   18.11    4.61

  -3  14  -1   10.83    2.22

   3  14   1    4.17    2.00

  -3  14  -1    8.96    1.89

   3  14   1    9.10    2.05

   4 -14   1    2.99    1.99

   4 -14   1    5.84    4.22

  -4 -14  -1    9.18    4.11

  -4  14  -1    1.27    1.50

  -4  14  -1    4.36    1.79

   4  14   1    0.79    1.78

   4  14   1    1.93    1.88

   5 -14   1    2.55    4.10

  -5 -14  -1    1.86    3.83

   5 -14   1   -2.39    1.93

   5  14   1    3.17    2.04

  -5  14  -1   -2.98    1.60

  -5  14  -1    0.66    1.42

   5  14   1   -2.04    1.70

  -6 -14  -1    4.02    3.70

   6 -14   1    4.04    4.36

   6 -14   1   -3.20    2.19

   6  14   1    2.52    2.02

  -6  14  -1    4.52    1.91

  -6  14  -1    2.03    1.53

   7 -14   1    2.43    2.43

   7 -14   1    1.00    4.11

  -7 -14  -1    9.89    4.25

  -7  14  -1    4.47    1.96

   7  14   1    2.67    1.92

  -7  14  -1    3.09    1.57

  -8 -14  -1    2.82    3.78

   8 -14   1   -1.10    2.45

   8 -14   1    3.26    4.46

   8  14   1    2.74    2.15

  -8  14  -1   -0.73    1.52

   9 -14   1    1.73    2.73

   9 -14   1    3.56    4.60

  -9 -14  -1   10.34    4.37

  -9 -14  -1    4.23    2.85

   9  14   1    7.44    2.42

  10 -14   1   -4.45    2.44

 -10 -14  -1    1.30    2.78

  -8 -15   1    0.50    3.11

  -8 -15   1   -0.24    4.19

   8 -15  -1    3.43    2.60

   8 -15  -1   -1.71    4.16

   8  15  -1   -0.40    2.00

  -8  15   1    3.21    2.41

   7 -15  -1   11.90    2.89

   7 -15  -1   16.55    4.96

  -7 -15   1   10.16    4.78

  -7  15   1    8.96    2.42

   7  15  -1   12.73    2.75

   6 -15  -1    7.72    4.28

  -6 -15   1   -1.89    3.96

   6 -15  -1    1.80    2.34

  -6  15   1   -1.87    1.81

   6  15  -1   -0.57    1.70

   5 -15  -1    8.26    2.59

   5 -15  -1   13.96    4.64

  -5 -15   1   10.68    4.45

  -5  15   1    8.94    2.16

  -5  15   1    9.18    2.37

   5  15  -1   10.34    2.39

   4 -15  -1    5.46    4.20

   4 -15  -1   -4.59    2.00

  -4 -15   1   -0.24    3.92

  -4  15   1    2.58    1.46

   4  15  -1   -2.31    1.74

  -4  15   1    2.52    1.96

   4  15  -1   -0.13    2.06

  -3 -15   1   13.31    4.88

   3 -15  -1   16.24    4.78

   3 -15  -1    7.20    2.43

   3  15  -1    5.66    2.04

   3  15  -1    3.86    2.31

  -3  15   1    5.90    1.68

  -3  15   1    7.63    2.30

   2 -15  -1   -0.02    3.94

  -2 -15   1    4.16    3.98

   2  15  -1    3.75    1.96

   2  15  -1   -0.05    1.70

  -2  15   1    0.40    1.99

  -2  15   1    1.36    1.53

  -1 -15   1   19.34    4.89

   1 -15  -1   16.48    4.61

  -1  15   1   15.46    2.76

   1  15  -1   14.56    2.35

  -1  15   1   11.73    2.09

   1  15  -1   14.63    2.58

   0 -15   1   -0.55    3.61

   0 -15  -1    7.69    4.24

   0  15  -1    1.46    1.68

   0  15  -1   -1.43    1.74

   0  15   1   -0.24    1.91

   0  15   1   -1.01    1.53

   1 -15   1    5.58    4.55

  -1 -15  -1    5.28    4.09

   1  15   1    1.75    2.04

   1  15   1    3.53    1.78

  -1  15  -1    3.67    1.74

  -1  15  -1    8.64    2.24

  -2 -15  -1    0.83    3.90

   2 -15   1    3.94    4.01

   2  15   1    3.40    1.73

  -2  15  -1    2.60    1.61

   2  15   1    0.31    1.92

  -2  15  -1    1.47    1.97

  -3 -15  -1   10.33    4.11

   3 -15   1    4.33    3.97

  -3  15  -1   -1.71    1.83

  -3  15  -1    1.35    1.56

   3  15   1    2.56    2.12

   3  15   1    4.15    1.93

   4 -15   1    5.07    4.49

   4 -15   1    1.32    2.08

  -4 -15  -1    6.94    4.16

  -4  15  -1    3.28    1.94

   4  15   1    4.15    1.99

   4  15   1    2.69    2.27

  -4  15  -1    2.01    1.50

   5 -15   1   14.79    2.75

  -5 -15  -1   19.97    5.03

   5 -15   1    7.63    4.45

   5  15   1    9.18    2.26

  -5  15  -1   10.11    1.99

  -5  15  -1   16.58    2.46

   5  15   1   13.12    3.01

   6 -15   1    6.09    4.50

   6 -15   1   -1.09    2.25

  -6 -15  -1   13.65    4.52

   6  15   1    2.70    2.10

  -6  15  -1    0.19    1.78

  -6  15  -1    3.36    1.69

   7 -15   1    1.27    2.53

  -7 -15  -1    8.70    4.47

   7 -15   1    1.25    4.49

   7  15   1    4.06    2.17

  -8 -15  -1    6.49    4.53

   8 -15   1   -4.51    4.22

   8 -15   1   -1.81    2.46

   8  15   1    6.67    2.44

   6 -16  -1   -1.45    2.65

  -6 -16   1    0.14    4.43

   6 -16  -1    3.71    4.53

  -6  16   1    2.71    2.05

   6  16  -1    6.32    2.26

  -5 -16   1    2.91    4.19

   5 -16  -1    2.63    4.62

  -5  16   1    4.47    2.10

   5  16  -1    3.18    2.04

   4 -16  -1    7.94    4.50

  -4 -16   1    9.20    4.47

   4  16  -1    1.11    1.95

  -4  16   1    3.63    2.17

   3 -16  -1    7.18    4.42

  -3 -16   1    6.52    4.86

   3  16  -1    0.76    1.86

  -3  16   1   -0.72    1.53

  -3  16   1    0.13    2.00

   3  16  -1   -3.75    2.02

  -2 -16   1    0.17    4.06

   2 -16  -1    2.98    3.86

   2  16  -1   -2.75    1.52

  -2  16   1   -1.90    2.06

  -2  16   1   -2.07    1.55

   2  16  -1    1.73    2.04

   1 -16  -1    2.13    4.18

  -1 -16   1    3.62    4.23

  -1  16   1    0.78    1.56

   1  16  -1    0.72    1.94

   1  16  -1   -1.24    1.64

  -1  16   1    1.91    2.15

   0 -16   1   15.24    4.82

   0 -16  -1   14.15    4.65

   0  16  -1   12.01    2.63

   0  16   1   14.48    2.30

   0  16   1   11.57    2.63

   0  16  -1    8.97    2.17

   1 -16   1    7.24    4.72

  -1 -16  -1    4.51    4.30

  -1  16  -1    1.20    1.68

   1  16   1   -1.36    1.97

   1  16   1    0.06    1.66

  -1  16  -1    1.62    2.01

  -2 -16  -1    8.65    4.31

   2 -16   1    6.46    4.39

  -2  16  -1    1.62    1.98

   2  16   1   -0.19    1.94

   2  16   1   -2.17    1.59

  -2  16  -1   -1.63    1.52

  -3 -16  -1    7.86    4.64

   3 -16   1    2.03    4.24

   3  16   1    0.00    1.74

  -3  16  -1   -0.28    1.58

   3  16   1    3.41    2.27

  -3  16  -1   -0.55    2.07

   4 -16   1    4.62    4.95

  -4 -16  -1   10.44    4.40

  -4  16  -1    4.92    2.23

  -4  16  -1    2.68    1.75

   4  16   1    4.34    2.04

   4  16   1    8.46    2.71

  -5 -16  -1    8.16    4.31

   5 -16   1    0.36    4.40

   5  16   1    1.36    1.97

   5  16   1    0.27    2.30

  -6 -16  -1    6.50    4.80

   6 -16   1   -1.93    4.55

   6  16   1   -2.18    1.94

   1 -17  -1   22.74    5.81

  -1 -17   1   17.40    5.31

   1  17  -1   11.83    2.37

   1  17  -1   11.90    2.70

  -1  17   1   10.37    2.82

   0 -17  -1    6.89    4.94

   0 -17   1    7.65    4.71

   0  17   1    1.75    2.21

   0  17  -1    0.76    1.81

   0  17  -1    1.86    2.07

   0  17   1   -0.31    1.75

   1 -17   1   13.46    5.81

  -1 -17  -1   19.44    5.51

  -1  17  -1    6.50    2.34

  -1  17  -1    7.25    2.13

   1  17   1   13.22    2.41

   1  17   1    7.15    2.58

 -17   0   2    0.88    2.60

  17   0  -2    1.09    2.21

  16   0  -2   12.77    2.69

 -16   0   2   11.19    3.27

 -15   0   2   -0.97    2.38

  15   0  -2    0.78    2.02

 -14   0   2    5.11    2.67

  14   0  -2    5.02    2.10

  13   0  -2   -2.21    1.65

 -13   0   2    1.36    2.28

  13   0  -2    1.47    1.71

  12   0  -2   44.81    3.55

 -12   0   2   47.72    4.20

  12   0  -2   36.83    3.13

 -11   0   2   -0.82    1.83

  11   0  -2   -0.87    1.28

  11   0  -2   -0.24    1.47

  11   0  -2    0.14    0.52

  10   0  -2   53.16    3.31

 -10   0   2   54.77    3.76

  10   0  -2   57.15    3.52

  10   0  -2   56.16    2.39

   9   0  -2    1.05    1.16

   9   0  -2    1.37    1.23

   9   0  -2   -0.14    0.51

  -9   0   2    0.38    1.47

  -8   0   2  277.42   10.92

   8   0  -2  310.78    9.93

   8   0  -2  292.37   10.45

   8   0  -2  279.35   10.55

  -7   0   2    0.58    1.31

   7   0  -2   -0.22    0.52

   7   0  -2    0.76    1.11

  -7   0   2   -1.62    0.81

   7   0  -2   -1.28    1.01

   6   0  -2  204.97    7.72

  -6   0   2  210.41    7.37

   6   0  -2  214.31    6.98

  -6   0   2  189.49    7.79

   6   0  -2  193.65    7.48

   6   0  -2  196.47    7.34

  -6   0   2  214.76    7.55

   5   0  -2    0.53    0.44

   5   0  -2   -0.75    0.85

  -5   0   2   -0.78    1.04

  -5   0   2   -1.15    0.81

   5   0  -2    0.40    0.45

   5   0  -2   -0.16    0.84

   5   0  -2   -0.07    0.97

  -5   0   2   -0.99    0.74

   5   0  -2   -1.18    0.85

   4   0  -2  796.38   26.36

   4   0  -2  801.20   26.62

  -4   0   2  818.92   26.49

   4   0  -2  805.84   26.19

  -4   0   2  781.58   26.64

  -4   0   2  797.40   26.35

   4   0  -2  792.13   26.43

   4   0  -2  797.85   26.49

   3   0  -2   -0.27    0.84

   3   0  -2    1.50    0.80

   3   0  -2   -0.21    0.58

  -3   0   2   -0.28    0.61

  -3   0   2   -0.66    0.92

   3   0  -2   -0.48    0.60

  -3   0   2    0.53    0.72

   2   0  -2  626.64   20.84

  -2   0   2  634.03   20.69

   2   0  -2  626.71   20.79

   2   0  -2  626.41   20.69

  -2   0   2  627.59   20.77

   2   0  -2  643.47   20.64

  -2   0   2  639.87   20.79

  -2   0   2  628.07   20.86

  -1   0   2    0.66    0.34

   1   0  -2    0.09    0.21

   1   0  -2    0.13    0.25

  -1   0   2   -0.01    0.17

   1   0  -2    0.52    0.28

   1   0  -2   -0.18    0.19

  -1   0   2    0.40    0.32

   1   0  -2    0.05    0.34

  -1   0   2    0.30    0.23

  -1   0   2    0.38    0.24

  -1   0  -2   -0.19    0.30

   1   0   2   -0.17    0.36

  -1   0  -2   -0.24    0.35

  -1   0  -2    0.09    0.28

   1   0   2   -0.26    0.33

  -1   0  -2   -0.17    0.37

   1   0   2    0.20    0.38

  -1   0  -2   -0.20    0.45

   1   0   2    0.11    0.24

  -2   0  -2    4.81    0.74

   2   0   2    4.41    0.75

  -2   0  -2    5.13    0.62

  -2   0  -2    5.07    0.79

  -2   0  -2    3.84    0.72

  -2   0  -2    4.39    0.72

   2   0   2    5.29    0.76

   2   0   2    3.45    0.72

   3   0   2    0.02    0.75

  -3   0  -2   -0.22    0.64

  -3   0  -2    0.06    0.69

  -3   0  -2   -0.84    0.84

   3   0   2    0.04    0.72

   3   0   2    0.41    0.84

   3   0   2   -0.18    0.75

  -3   0  -2   -1.55    0.69

  -4   0  -2   50.36    2.41

  -4   0  -2   44.93    2.53

  -4   0  -2   51.62    2.07

   4   0   2   45.34    2.40

   4   0   2   47.26    2.43

  -4   0  -2   48.02    2.41

   4   0   2   49.99    2.38

  -4   0  -2   48.52    2.38

   4   0   2   47.37    2.47

  -5   0  -2   -0.57    0.69

  -5   0  -2   -0.86    0.82

   5   0   2   -0.34    0.79

  -5   0  -2   -0.94    0.71

  -5   0  -2    0.12    0.60

   5   0   2   -1.28    0.91

   5   0   2   -0.37    0.97

   5   0   2   -0.50    0.99

  -5   0  -2   -1.96    1.03

   6   0   2   78.46    3.85

   6   0   2   81.03    3.72

  -6   0  -2   81.10    3.70

   6   0   2   88.77    3.76

   6   0   2   85.43    3.86

  -6   0  -2   88.84    3.99

  -6   0  -2   82.30    3.08

  -6   0  -2   88.42    3.81

  -6   0  -2   84.44    3.68

  -7   0  -2   -1.05    1.31

   7   0   2   -0.37    0.84

   7   0   2    0.95    1.13

   7   0   2    0.19    1.06

   8   0   2   30.05    2.44

   8   0   2   29.03    2.35

   8   0   2   27.93    2.19

  -8   0  -2   26.80    2.52

  -9   0  -2   -0.67    1.35

   9   0   2   -0.64    1.28

   9   0   2    0.52    1.23

   9   0   2    1.17    0.90

  10   0   2   82.06    4.40

 -10   0  -2   72.60    4.55

  10   0   2   81.31    3.87

  11   0   2    0.35    1.57

  11   0   2   -0.28    0.90

 -11   0  -2   -0.70    1.85

 -12   0  -2    8.20    2.27

  12   0   2   12.53    2.29

  12   0   2   12.37    1.52

  13   0   2   -2.13    1.76

  13   0   2    0.54    0.95

 -13   0  -2    2.00    2.20

  14   0   2   23.17    3.01

 -14   0  -2   27.98    3.70

  15   0   2   -0.86    2.06

 -15   0  -2   -0.25    2.35

  16   0   2    2.41    2.41

 -16   0  -2    1.77    2.38

  17   0   2    0.25    2.34

 -17   0  -2   -1.65    2.64

  17  -1  -2    2.02    2.35

 -17  -1   2    2.96    2.86

  17   1  -2   -0.03    2.11

 -17   1   2    1.67    2.84

 -16  -1   2    9.68    3.04

  16  -1  -2   13.27    2.78

  16   1  -2   15.35    2.82

 -16   1   2   15.73    3.46

  15  -1  -2   -0.06    2.03

 -15  -1   2    0.92    2.20

  15   1  -2   -1.31    1.79

 -15   1   2    2.48    2.63

  15   1  -2   -0.32    1.69

  14  -1  -2    1.33    1.93

 -14  -1   2    3.38    2.52

 -14   1   2    4.60    2.39

  14   1  -2   -0.40    1.75

  14   1  -2   -0.04    1.79

  13  -1  -2    3.26    0.84

 -13  -1   2    0.58    2.05

  13  -1  -2    1.75    1.85

 -13   1   2    0.23    2.19

  13   1  -2    2.54    1.79

  13   1  -2    2.41    1.78

  12  -1  -2    5.91    1.84

  12  -1  -2    5.98    0.97

 -12  -1   2    5.62    2.38

  12   1  -2    5.70    1.73

 -12   1   2    3.52    2.12

  12   1  -2    3.48    1.74

  11  -1  -2   -0.60    1.56

  11  -1  -2    2.24    1.48

  11  -1  -2    0.16    0.78

 -11  -1   2    0.75    1.76

 -11   1   2   -3.28    1.79

  11   1  -2    1.04    1.39

  11   1  -2    1.95    1.47

  10  -1  -2    4.50    0.93

  10  -1  -2    6.69    1.51

  10  -1  -2    3.71    1.60

 -10  -1   2    0.61    1.70

 -10   1   2    0.57    1.77

  10   1  -2    4.57    1.45

  10   1  -2    2.49    1.45

   9  -1  -2    0.99    1.19

   9  -1  -2    1.96    0.77

  -9  -1   2    2.84    1.59

   9  -1  -2    1.99    1.30

   9   1  -2    1.07    1.18

   9   1  -2    0.32    1.15

  -9   1   2   -0.14    1.58

  -8  -1   2    0.47    1.41

   8  -1  -2    0.53    1.15

   8  -1  -2    1.38    1.09

   8  -1  -2    0.13    0.70

   8   1  -2    0.38    1.01

  -8   1   2    0.17    1.04

   8   1  -2   -2.04    0.95

  -8   1   2   -1.21    1.39

   7  -1  -2    0.63    1.02

   7  -1  -2    0.43    0.73

  -7  -1   2   -0.01    1.30

  -7  -1   2   -0.30    0.95

   7  -1  -2    1.22    1.16

  -7  -1   2   -0.20    0.94

   7   1  -2    0.29    0.44

  -7   1   2    0.03    1.33

  -7   1   2   -0.42    0.85

   7   1  -2   -1.06    0.92

   7   1  -2    0.26    1.04

  -6  -1   2    1.13    0.91

   6  -1  -2   -0.24    0.42

   6  -1  -2   -0.69    1.06

   6  -1  -2    2.91    1.15

  -6  -1   2    0.92    1.03

  -6  -1   2    1.27    1.34

   6  -1  -2    3.10    1.00

   6   1  -2    1.20    0.95

   6   1  -2    0.00    0.58

  -6   1   2    0.69    1.45

  -6   1   2    1.23    0.88

   6   1  -2    0.22    0.93

   6   1  -2    1.02    1.10

  -6   1   2    1.93    1.11

  -5  -1   2   -0.22    1.11

  -5  -1   2    2.13    0.84

   5  -1  -2    0.90    0.83

   5  -1  -2    2.10    0.99

  -5  -1   2    2.02    0.98

   5  -1  -2    1.25    0.58

   5  -1  -2    1.59    1.03

  -5  -1   2    0.94    0.71

  -5   1   2    0.07    0.94

   5   1  -2    0.54    0.95

   5   1  -2    1.75    0.67

   5   1  -2    1.38    0.93

  -5   1   2    0.83    0.73

   5   1  -2    0.76    1.12

  -5   1   2    0.76    1.26

   5   1  -2    0.85    0.83

   4  -1  -2   12.26    1.02

   4  -1  -2   12.36    1.37

   4  -1  -2   11.15    1.22

  -4  -1   2   13.40    1.29

  -4  -1   2   10.24    1.08

  -4  -1   2   10.23    1.10

  -4  -1   2   11.63    1.43

  -4   1   2   12.10    0.99

   4   1  -2   11.88    1.33

   4   1  -2   11.90    1.05

   4   1  -2   11.36    1.18

  -4   1   2   12.22    1.22

   4   1  -2   11.02    1.15

  -4   1   2   13.43    1.43

   3  -1  -2  237.15    8.23

  -3  -1   2  233.57    8.34

  -3  -1   2  235.15    8.13

  -3  -1   2  242.86    8.16

  -3  -1   2  235.25    8.19

   3  -1  -2  235.77    8.00

   3  -1  -2  244.47    8.33

   3   1  -2  239.85    8.16

  -3   1   2  242.98    8.21

   3   1  -2  238.45    8.18

  -3   1   2  251.40    8.35

   3   1  -2  238.12    8.32

   3   1  -2  226.91    8.04

  -3   1   2  235.45    8.00

   3   1  -2  232.57    8.15

  -2  -1   2  183.29    6.50

  -2  -1   2  184.00    6.33

   2  -1  -2  182.87    6.47

  -2  -1   2  180.24    6.40

  -2  -1   2  191.12    6.17

   2  -1  -2  182.02    6.36

  -2  -1   2  186.93    6.30

  -2  -1   2  187.52    6.40

   2  -1  -2  181.07    6.15

  -2   1   2  184.63    6.36

   2   1  -2  190.19    6.35

   2   1  -2  181.08    6.39

   2   1  -2  185.93    6.43

   2   1  -2  188.93    6.31

  -2   1   2  186.72    6.16

   2   1  -2  185.68    6.48

  -2   1   2  181.34    6.44

  -1  -1   2   21.00    0.93

  -1  -1   2   19.12    1.23

  -1  -1   2   18.60    1.03

   1  -1  -2   19.48    0.82

   1  -1  -2   20.47    1.04

   1  -1  -2   20.28    0.97

  -1  -1   2   24.09    1.03

  -1  -1   2   21.48    1.11

  -1  -1   2   16.25    0.98

   1   1  -2   20.19    1.02

   1   1  -2   18.83    0.90

  -1   1   2   20.22    1.04

   1   1  -2   19.24    1.37

   1   1  -2   19.97    0.98

  -1   1   2   19.43    0.82

   0  -1   2  276.62    9.36

   0  -1  -2  272.21    9.38

   0  -1   2  294.28    9.44

   0  -1  -2  275.19    9.31

   0  -1  -2  289.79    9.57

   0  -1  -2  285.22    9.32

   0  -1  -2  299.50    9.45

   0   1  -2  280.30    9.65

   0   1   2  288.11    9.33

   0   1  -2  286.28    9.36

   0   1   2  274.96    9.39

   1  -1   2   92.89    3.61

   1  -1   2   97.27    3.31

  -1  -1  -2  100.06    3.38

   1  -1   2   95.59    3.60

  -1  -1  -2   94.35    3.53

  -1  -1  -2   88.65    3.33

   1  -1   2   97.09    3.44

  -1  -1  -2   96.66    3.38

   1  -1   2   92.90    3.39

  -1   1  -2   92.85    3.41

  -1   1  -2   97.17    3.60

   1   1   2   92.85    3.35

   1   1   2   98.75    3.39

  -1   1  -2   93.87    3.40

  -1   1  -2   93.70    3.59

   1   1   2   94.02    3.53

  -1   1  -2   91.67    3.29

   1   1   2   97.33    3.37

  -2  -1  -2   67.97    2.62

   2  -1   2   65.71    2.90

   2  -1   2   61.34    2.63

  -2  -1  -2   64.15    2.73

  -2  -1  -2   68.99    2.74

   2  -1   2   72.83    2.78

  -2  -1  -2   68.90    2.59

   2  -1   2   64.79    2.80

  -2  -1  -2   65.66    2.63

   2   1   2   65.95    2.77

  -2   1  -2   64.77    2.75

  -2   1  -2   64.64    2.66

  -2   1  -2   64.32    2.66

  -2   1  -2   69.09    2.78

   2   1   2   68.33    2.66

   2   1   2   68.63    2.64

  -2   1  -2   73.25    2.90

  -3  -1  -2   15.05    1.21

  -3  -1  -2   16.79    1.41

  -3  -1  -2   15.90    1.41

   3  -1   2   15.47    1.35

   3  -1   2   17.79    1.46

   3  -1   2   16.18    1.43

   3  -1   2   12.85    1.26

  -3  -1  -2   15.27    1.26

  -3  -1  -2   17.65    1.24

  -3   1  -2   18.28    1.33

   3   1   2   13.95    1.16

   3   1   2   14.70    1.41

  -3   1  -2   12.07    1.13

   3   1   2   15.78    1.29

   3   1   2   14.32    1.29

  -3   1  -2   14.06    1.27

  -4  -1  -2   47.29    2.63

   4  -1   2   51.78    2.63

  -4  -1  -2   52.46    2.44

  -4  -1  -2   60.15    2.64

   4  -1   2   54.16    2.75

  -4  -1  -2   57.00    2.54

   4  -1   2   53.39    2.65

   4   1   2   58.32    2.59

   4   1   2   51.11    2.63

   4   1   2   54.80    2.58

  -4   1  -2   53.60    2.61

   4   1   2   56.90    2.58

  -4   1  -2   56.80    2.34

  -4   1  -2   55.30    2.72

  -4   1  -2   55.75    2.49

   5  -1   2  100.58    4.35

   5  -1   2  103.63    4.34

   5  -1   2   99.10    4.38

  -5  -1  -2  105.20    3.92

  -5  -1  -2  104.10    4.22

  -5  -1  -2  101.14    4.38

  -5  -1  -2  103.26    4.12

  -5  -1  -2  105.76    4.14

   5   1   2  103.45    4.24

  -5   1  -2  103.62    4.28

   5   1   2  104.96    4.14

   5   1   2  101.96    4.38

  -5   1  -2  100.31    4.09

  -5   1  -2  104.43    3.84

  -5   1  -2  102.86    4.42

   6  -1   2   73.72    3.44

   6  -1   2   65.33    3.37

  -6  -1  -2   64.95    3.27

  -6  -1  -2   68.94    2.79

  -6  -1  -2   74.01    3.19

  -6  -1  -2   63.22    3.13

   6  -1   2   65.59    3.48

  -6  -1  -2   63.82    3.46

   6   1   2   71.07    3.33

   6   1   2   73.05    3.18

   6   1   2   67.83    3.49

  -6   1  -2   68.62    3.23

  -6   1  -2   70.14    3.63

   6   1   2   67.57    3.29

  -6   1  -2   68.09    2.67

  -6   1  -2   69.01    3.36

  -7  -1  -2    1.07    0.58

   7  -1   2    0.10    1.20

   7  -1   2    0.82    0.93

  -7  -1  -2    0.02    0.83

  -7  -1  -2    1.07    0.80

  -7  -1  -2    1.16    1.29

  -7   1  -2    0.52    1.33

   7   1   2    1.03    1.06

   7   1   2    0.66    1.11

   7   1   2    0.55    0.79

  -7   1  -2    0.94    0.45

   8  -1   2   93.39    4.12

  -8  -1  -2   80.77    4.35

   8  -1   2   90.25    4.35

  -8  -1  -2   78.68    3.75

   8   1   2   83.74    4.12

   8   1   2   91.97    3.84

  -8   1  -2   88.66    4.46

   8   1   2   89.48    4.14

   9  -1   2   15.03    2.03

   9  -1   2   14.32    1.60

  -9  -1  -2   13.39    2.02

   9   1   2   15.76    1.99

   9   1   2   12.90    1.34

   9   1   2   10.81    1.68

  -9   1  -2   17.28    2.39

  10  -1   2    0.68    1.48

 -10  -1  -2    0.93    1.61

  10  -1   2   -0.31    1.00

  10   1   2    0.47    0.81

 -10   1  -2    1.62    1.64

  10   1   2   -0.22    1.45

  10   1   2   -0.14    1.32

  11  -1   2    5.68    1.84

  11  -1   2    7.28    1.39

 -11  -1  -2    8.21    2.13

  11   1   2    7.51    1.19

  11   1   2    6.31    1.80

 -11   1  -2    8.05    2.38

  11   1   2    7.99    1.94

 -12  -1  -2    9.75    2.43

  12  -1   2    7.38    2.07

  12  -1   2    9.43    1.56

  12   1   2    8.82    1.30

 -12   1  -2    5.67    2.35

  12   1   2   10.36    2.17

  12   1   2    7.02    1.92

 -13  -1  -2    8.67    2.68

  13  -1   2   12.13    1.69

  13  -1   2    8.47    2.24

  13   1   2   12.44    2.29

  13   1   2   11.06    1.38

 -13   1  -2   12.02    2.63

  14  -1   2   69.60    5.06

 -14  -1  -2   67.39    5.21

  14   1   2   77.54    5.06

 -14   1  -2   75.56    5.13

 -15  -1  -2    0.03    2.35

  15  -1   2   -2.09    1.99

 -15   1  -2   -0.82    2.26

  15   1   2   -1.95    1.91

 -16  -1  -2    2.15    2.69

  16  -1   2    2.12    2.40

 -16   1  -2    4.05    2.74

  16   1   2    1.63    2.24

 -17  -1  -2    0.03    2.45

  17  -1   2    0.28    2.35

  17   1   2    2.72    2.34

 -17   1  -2   -2.78    2.31

  17  -2  -2   -2.41    2.08

 -17  -2   2    5.98    2.98

  17   2  -2    1.93    2.19

 -17   2   2    1.36    2.59

  16  -2  -2    6.33    2.61

 -16  -2   2   12.28    3.03

 -16   2   2    8.72    3.00

  16   2  -2   11.34    2.47

  16   2  -2   14.69    2.68

 -15  -2   2    2.67    2.45

  15  -2  -2    0.74    2.18

  15   2  -2    1.22    1.91

 -15   2   2    6.96    2.77

  15   2  -2    2.52    1.94

 -14  -2   2   10.51    2.94

  14  -2  -2    8.85    2.41

  14   2  -2   11.04    2.22

  14   2  -2    8.46    2.25

 -14   2   2    9.15    2.89

  13  -2  -2    0.63    0.94

 -13  -2   2   -0.55    1.93

  13  -2  -2   -0.39    1.78

  13   2  -2   -0.14    1.55

  13   2  -2    2.70    1.92

 -13   2   2    1.48    2.24

 -12  -2   2   16.62    2.75

  12  -2  -2   10.60    2.22

  12  -2  -2   16.86    1.67

  12   2  -2   14.41    2.21

  12   2  -2   18.57    2.25

 -12   2   2   19.18    2.83

  11  -2  -2   20.33    2.03

  11  -2  -2   18.57    2.45

 -11  -2   2   17.41    2.62

  11   2  -2   18.43    2.39

 -11   2   2   22.44    2.96

  11   2  -2   20.40    2.21

  10  -2  -2   28.56    2.20

  10  -2  -2   26.29    2.57

 -10  -2   2   22.91    2.65

  10   2  -2   20.85    2.13

 -10   2   2   26.04    2.87

  10   2  -2   18.69    2.17

   9  -2  -2    4.01    1.08

   9  -2  -2    4.68    1.50

  -9  -2   2    4.16    1.58

   9   2  -2    6.49    1.35

   9   2  -2    2.05    1.26

  -9   2   2    3.58    1.79

  -8  -2   2  135.16    6.15

   8  -2  -2  149.78    6.10

  -8  -2   2  148.62    5.25

   8  -2  -2  146.99    5.69

  -8   2   2  135.25    6.16

   8   2  -2  144.25    5.89

   8   2  -2  149.61    5.76

  -8   2   2  138.34    5.56

  -7  -2   2   24.24    1.75

   7  -2  -2   26.91    2.24

   7  -2  -2   23.94    1.47

  -7  -2   2   27.67    2.55

  -7  -2   2   22.28    1.87

  -7   2   2   26.35    1.77

  -7   2   2   20.42    2.30

   7   2  -2   22.59    1.55

   7   2  -2   22.67    1.94

   7   2  -2   22.42    1.97

   6  -2  -2   13.49    1.69

   6  -2  -2   11.18    1.20

  -6  -2   2   13.21    1.45

   6  -2  -2   11.36    1.64

  -6  -2   2   11.75    1.41

  -6  -2   2   12.80    1.40

  -6  -2   2   11.33    1.76

   6   2  -2   11.57    1.71

   6   2  -2   13.93    1.34

  -6   2   2   11.89    1.83

  -6   2   2   12.93    1.52

   6   2  -2   13.78    1.32

   6   2  -2   11.31    1.43

  -6   2   2   12.71    1.23

  -5  -2   2    1.34    1.03

  -5  -2   2    1.66    0.92

  -5  -2   2   -0.89    0.81

   5  -2  -2    0.52    1.14

  -5  -2   2    0.80    1.26

   5  -2  -2    0.36    0.84

  -5  -2   2    1.45    0.36

   5  -2  -2    0.77    1.08

   5  -2  -2    1.41    1.09

   5   2  -2   -0.38    0.89

  -5   2   2    0.99    0.74

  -5   2   2    0.68    0.89

   5   2  -2    0.78    0.84

  -5   2   2    2.21    1.31

   5   2  -2    2.37    1.16

   5   2  -2    2.14    0.77

   4  -2  -2    0.48    0.86

  -4  -2   2   -0.51    0.99

  -4  -2   2    0.76    0.75

   4  -2  -2    1.38    0.95

  -4  -2   2    2.00    1.02

  -4  -2   2   -0.31    0.79

   4  -2  -2    0.51    0.95

  -4   2   2    1.25    0.64

  -4   2   2   -0.53    1.06

   4   2  -2    1.01    0.86

   4   2  -2    1.24    0.75

  -4   2   2    1.48    0.91

   4   2  -2    0.62    0.63

   4   2  -2    2.38    0.98

   4   2  -2    1.41    0.85

  -3  -2   2   10.28    1.07

   3  -2  -2   12.87    1.27

  -3  -2   2   10.32    1.26

   3  -2  -2   10.05    1.10

  -3  -2   2   11.94    1.43

  -3  -2   2   15.04    1.28

   3  -2  -2   11.82    1.33

  -3  -2   2   10.41    0.94

  -3   2   2   12.25    1.14

   3   2  -2   12.05    1.18

  -3   2   2   14.85    1.46

   3   2  -2   11.77    0.98

   3   2  -2   13.28    0.92

   3   2  -2   11.74    1.34

  -3   2   2   11.80    0.96

   2  -2  -2   68.49    3.12

   2  -2  -2   69.07    2.79

   2  -2  -2   71.60    2.97

  -2  -2   2   68.82    2.82

  -2  -2   2   74.03    2.82

  -2  -2   2   73.33    3.28

  -2  -2   2   73.54    2.62

  -2   2   2   66.96    2.92

   2   2  -2   71.89    2.62

   2   2  -2   68.49    2.80

  -2   2   2   69.88    2.74

   2   2  -2   71.84    3.18

   2   2  -2   69.36    2.84

   1  -2  -2  105.67    3.70

  -1  -2   2  103.56    3.57

  -1  -2   2  107.91    3.81

  -1  -2   2  106.43    3.72

  -1  -2   2  102.86    4.22

   1  -2  -2   99.87    4.19

  -1  -2   2  105.12    3.80

   1  -2  -2  106.33    3.89

   1  -2  -2  106.68    3.81

   1   2  -2  105.46    4.19

   1   2  -2  107.03    3.82

   1   2  -2  104.70    3.57

  -1   2   2  100.59    3.89

  -1   2   2  102.07    3.79

   1   2  -2  101.32    3.78

  -1   2   2  107.79    3.70

   0  -2  -2   51.46    1.93

   0  -2   2   51.41    1.95

   0  -2  -2   54.43    2.14

   0  -2   2   51.60    1.92

   0  -2  -2   47.36    2.50

   0  -2  -2   53.77    1.92

   0  -2   2   52.05    2.10

   0  -2   2   47.98    2.59

   0   2  -2   49.18    2.54

   0   2  -2   50.92    2.08

   0   2  -2   51.40    1.91

   0   2   2   54.38    1.95

   0   2   2   51.44    1.92

   0   2   2   53.46    2.16

   0   2  -2   50.04    1.93

  -1  -2  -2   67.17    2.58

  -1  -2  -2   68.01    2.85

  -1  -2  -2   68.03    2.65

  -1  -2  -2   65.78    2.57

   1  -2   2   68.54    2.37

  -1  -2  -2   63.26    3.07

   1  -2   2   68.83    2.60

   1  -2   2   69.20    2.65

   1  -2   2   68.09    2.63

   1  -2   2   65.61    3.06

  -1   2  -2   67.79    2.37

  -1   2  -2   63.92    2.57

  -1   2  -2   66.57    3.08

  -1   2  -2   67.92    2.61

   1   2   2   69.85    2.69

  -1   2  -2   66.03    2.62

   1   2   2   67.31    2.59

   2  -2   2  291.69   10.06

   2  -2   2  280.57    9.75

  -2  -2  -2  277.70    9.71

  -2  -2  -2  279.60    9.75

  -2  -2  -2  290.64    9.89

   2  -2   2  289.17    9.82

  -2  -2  -2  285.16    9.67

   2  -2   2  293.30    9.77

  -2  -2  -2  279.12   10.05

  -2   2  -2  284.73    9.75

  -2   2  -2  290.52   10.03

   2   2   2  283.48    9.74

   2   2   2  294.10    9.93

  -2   2  -2  296.61    9.81

  -2   2  -2  280.57    9.75

   2   2   2  287.07    9.78

   2   2   2  294.00    9.68

   3  -2   2  329.69   11.33

   3  -2   2  325.42   11.54

  -3  -2  -2  333.79   11.33

  -3  -2  -2  352.97   11.31

  -3  -2  -2  315.02   11.45

   3  -2   2  340.81   11.41

  -3  -2  -2  321.34   11.17

   3  -2   2  328.94   11.46

  -3  -2  -2  316.96   11.42

  -3   2  -2  320.05   11.31

   3   2   2  337.33   11.37

  -3   2  -2  328.02   11.30

  -3   2  -2  320.93   11.40

   3   2   2  370.02   11.35

  -3   2  -2  322.32   11.32

   3   2   2  335.85   11.21

   3   2   2  329.67   11.31

   4  -2   2   55.77    2.85

   4  -2   2   53.09    2.68

  -4  -2  -2   58.00    2.67

   4  -2   2   54.82    3.01

  -4  -2  -2   56.68    2.69

   4  -2   2   54.28    2.67

  -4  -2  -2   55.48    2.57

  -4  -2  -2   54.26    2.44

  -4  -2  -2   51.19    2.72

  -4   2  -2   52.02    2.66

   4   2   2   55.20    2.71

  -4   2  -2   53.85    2.57

  -4   2  -2   50.82    2.71

   4   2   2   49.65    2.48

   4   2   2   55.74    2.62

   5  -2   2    9.24    1.42

  -5  -2  -2   10.14    1.48

  -5  -2  -2    9.88    1.30

   5  -2   2    9.13    1.30

   5  -2   2    9.05    1.39

  -5  -2  -2    7.06    1.00

  -5  -2  -2   10.81    1.37

  -5  -2  -2    6.83    1.01

   5  -2   2    9.80    1.44

   5   2   2    9.25    1.09

  -5   2  -2    7.49    1.11

   5   2   2    8.82    1.17

   5   2   2    7.44    1.30

  -5   2  -2    9.06    1.17

  -5   2  -2    8.03    1.52

  -5   2  -2    8.30    1.35

   6  -2   2  123.39    4.79

   6  -2   2  130.64    5.37

   6  -2   2  131.16    5.38

  -6  -2  -2  135.85    5.52

  -6  -2  -2  115.92    4.91

  -6  -2  -2  133.42    4.95

  -6  -2  -2  126.57    4.89

  -6  -2  -2  117.87    5.36

   6  -2   2  124.69    5.24

  -6   2  -2  125.92    4.75

   6   2   2  124.71    5.01

   6   2   2  128.77    4.96

   6   2   2  123.98    5.13

  -6   2  -2  122.64    5.34

  -6   2  -2  127.59    4.98

  -6   2  -2  126.77    5.40

  -7  -2  -2   17.05    1.65

   7  -2   2   13.36    1.70

  -7  -2  -2   19.39    1.49

  -7  -2  -2   17.72    2.00

   7  -2   2   16.69    1.73

  -7  -2  -2   12.86    1.36

   7   2   2   15.63    1.61

  -7   2  -2   18.19    2.04

  -7   2  -2   17.46    1.28

   7   2   2   16.15    1.67

   7   2   2   15.99    1.71

  -8  -2  -2   15.28    1.38

  -8  -2  -2   18.89    2.31

  -8  -2  -2   17.69    1.31

   8  -2   2   14.88    1.96

   8  -2   2   15.91    1.72

   8   2   2   18.12    1.77

  -8   2  -2   14.01    1.97

   8   2   2   13.35    1.34

   8   2   2   13.81    1.77

  -8   2  -2   15.09    1.04

   9  -2   2    1.32    1.12

  -9  -2  -2   -0.01    0.63

   9  -2   2    0.54    1.45

  -9  -2  -2    0.46    1.57

  -9  -2  -2    0.36    0.85

   9   2   2    2.02    0.88

  -9   2  -2    0.99    1.61

   9   2   2    0.90    1.39

   9   2   2   -0.01    1.17

 -10  -2  -2    2.01    1.79

  10  -2   2    0.65    1.19

 -10  -2  -2   -0.73    0.93

  10  -2   2   -0.11    1.62

  10   2   2    2.41    1.48

  10   2   2    1.38    0.85

 -10   2  -2    0.66    1.75

  10   2   2    0.41    1.35

  11  -2   2   -0.25    1.64

  11  -2   2    0.18    1.15

 -11  -2  -2    4.44    1.97

  11   2   2   -1.09    1.41

  11   2   2    0.28    0.78

  11   2   2    3.02    1.56

 -11   2  -2   -1.95    1.80

  12  -2   2   -0.63    1.82

  12  -2   2   -1.00    1.12

 -12  -2  -2    0.41    1.87

  12   2   2    0.18    1.66

 -12   2  -2   -0.70    1.92

  12   2   2    0.62    0.83

  12   2   2   -0.72    1.65

 -13  -2  -2    1.46    2.14

  13  -2   2   -0.66    1.72

  13  -2   2   -0.41    1.23

  13   2   2    2.21    1.73

 -13   2  -2    0.96    2.09

  13   2   2    1.18    1.77

  14  -2   2   -0.54    1.97

 -14  -2  -2    3.38    2.37

  14  -2   2    1.90    2.15

  14   2   2    1.91    1.94

 -14   2  -2   -1.21    2.35

 -15  -2  -2   -1.02    2.30

  15  -2   2    2.25    2.26

  15   2   2   -2.36    1.90

 -15   2  -2   -0.14    2.28

 -16  -2  -2    3.88    2.55

  16  -2   2   -0.93    2.17

  16   2   2    1.52    2.16

 -16   2  -2    1.78    2.58

 -17  -2  -2    1.19    2.68

  17  -2   2    0.02    2.36

  17   2   2    0.82    2.14

 -17   2  -2   -4.72    2.60

  17  -3  -2    5.13    2.72

 -17  -3   2    6.59    3.17

 -17   3   2   -3.47    2.72

  17   3  -2    7.05    2.33

  17   3  -2    4.56    2.42

  16  -3  -2    5.75    2.64

 -16  -3   2    6.22    2.87

 -16   3   2    2.92    2.77

  16   3  -2    2.14    2.30

  16   3  -2    5.40    2.19

  15  -3  -2    9.50    2.52

 -15  -3   2    6.02    2.54

 -15   3   2    9.37    2.84

  15   3  -2    2.03    1.91

  15   3  -2    5.23    2.18

  14  -3  -2    1.94    2.02

 -14  -3   2    2.65    2.26

 -14   3   2    0.24    2.21

  14   3  -2    4.16    1.83

  14   3  -2    2.44    1.87

  13  -3  -2    1.38    1.88

 -13  -3   2    2.72    2.10

  13  -3  -2   -0.30    1.11

 -13   3   2    0.86    2.14

  13   3  -2    0.95    1.78

  13   3  -2   -0.25    1.48

  12  -3  -2    1.58    1.18

  12  -3  -2    4.45    2.03

 -12  -3   2    3.00    2.12

  12   3  -2    0.63    1.53

 -12   3   2    4.32    2.37

  12   3  -2    2.08    1.49

 -11  -3   2    0.68    1.91

  11  -3  -2    2.26    1.80

  11  -3  -2    1.67    1.16

  11   3  -2    1.51    1.31

 -11   3   2    2.09    1.98

  11   3  -2   -0.29    1.44

  10  -3  -2   11.43    1.63

 -10  -3   2   14.36    1.43

  10  -3  -2   11.85    1.90

 -10  -3   2   13.75    2.29

 -10   3   2   16.54    2.49

  10   3  -2   12.66    1.70

  10   3  -2   17.00    2.07

  -9  -3   2   -0.25    1.48

   9  -3  -2    1.90    1.53

  -9  -3   2    1.34    1.06

   9  -3  -2    2.46    1.23

   9  -3  -2    1.61    0.82

   9   3  -2    2.28    1.31

  -9   3   2    0.80    1.52

   9   3  -2    0.80    1.04

   8  -3  -2    6.52    1.09

  -8  -3   2    8.41    1.81

   8  -3  -2    7.60    1.66

  -8  -3   2    7.51    1.37

   8   3  -2    6.26    1.14

   8   3  -2    6.17    1.39

  -8   3   2    5.26    1.66

  -8   3   2    6.14    1.08

   8   3  -2    6.87    1.13

  -7  -3   2   -0.36    1.27

  -7  -3   2    0.92    1.16

  -7  -3   2    0.61    0.98

   7  -3  -2   -0.30    0.92

  -7  -3   2    0.17    0.41

   7  -3  -2   -0.71    1.10

   7   3  -2    0.15    0.79

   7   3  -2   -0.79    0.82

  -7   3   2   -0.21    0.77

  -7   3   2   -1.05    1.40

   7   3  -2    0.99    1.06

  -6  -3   2   31.45    2.07

  -6  -3   2   32.07    1.54

  -6  -3   2   27.76    2.08

   6  -3  -2   30.14    2.21

  -6  -3   2   33.62    2.50

   6  -3  -2   31.31    2.41

  -6  -3   2   30.43    2.56

   6  -3  -2   33.11    3.05

   6   3  -2   32.53    2.20

   6   3  -2   29.25    2.35

  -6   3   2   27.45    2.22

  -6   3   2   31.69    1.83

   6   3  -2   32.41    1.86

  -6   3   2   33.94    2.78

  -5  -3   2   13.46    1.43

  -5  -3   2   12.40    1.70

  -5  -3   2   12.61    1.80

  -5  -3   2   11.76    1.25

   5  -3  -2   13.71    1.66

   5  -3  -2   16.08    1.69

   5  -3  -2   13.31    1.61

  -5  -3   2   14.04    1.20

  -5   3   2   13.58    1.43

   5   3  -2   14.81    1.66

   5   3  -2   13.07    1.04

  -5   3   2   15.40    1.76

  -5   3   2   11.76    1.10

   5   3  -2   13.27    1.52

  -4  -3   2    5.62    0.87

  -4  -3   2    6.04    1.08

   4  -3  -2    6.05    1.27

  -4  -3   2    6.07    1.04

   4  -3  -2    6.24    1.35

  -4  -3   2    4.61    1.45

   4  -3  -2    5.41    1.04

  -4  -3   2    6.22    1.26

   4   3  -2    9.48    1.42

   4   3  -2    7.68    0.69

   4   3  -2    6.84    1.12

  -4   3   2    5.80    1.23

  -4   3   2    6.62    1.06

   3  -3  -2   10.69    1.13

  -3  -3   2   10.11    1.14

  -3  -3   2   12.09    1.27

   3  -3  -2   12.24    1.36

  -3  -3   2   11.08    0.89

  -3  -3   2    9.42    1.61

   3  -3  -2   10.34    1.50

   3   3  -2   11.68    1.19

  -3   3   2   11.32    1.07

   3   3  -2   15.20    1.63

  -3   3   2   12.59    1.43

   3   3  -2   10.93    0.67

   3   3  -2   12.02    0.92

  -2  -3   2   43.01    2.20

  -2  -3   2   44.49    2.14

   2  -3  -2   44.63    2.74

  -2  -3   2   42.71    2.87

   2  -3  -2   45.42    2.24

  -2  -3   2   43.06    1.75

   2  -3  -2   46.72    2.05

  -2  -3   2   48.60    2.14

  -2   3   2   44.00    2.35

   2   3  -2   44.54    2.16

   2   3  -2   43.88    2.20

  -2   3   2   47.77    2.20

  -2   3   2   46.26    2.65

   2   3  -2   43.06    1.75

  -2   3   2   43.17    1.68

  -2   3   2   44.54    1.99

   2   3  -2   46.81    2.59

   1  -3  -2   15.55    1.32

   1  -3  -2   16.73    1.92

  -1  -3   2   16.05    1.29

  -1  -3   2   16.31    0.79

  -1  -3   2   14.74    1.16

  -1  -3   2   14.34    1.85

   1  -3  -2   15.29    1.32

  -1  -3   2   15.83    0.78

   1  -3  -2   17.93    1.13

  -1   3   2   18.99    1.90

  -1   3   2   17.48    1.42

  -1   3   2   14.96    0.96

   1   3  -2   14.31    1.16

   1   3  -2   16.23    0.75

   1   3  -2   13.85    1.13

   1   3  -2   14.62    1.17

   1   3  -2   17.92    1.92

  -1   3   2   16.32    1.05

   0  -3   2    0.77    0.53

   0  -3  -2    0.14    0.49

   0  -3  -2    0.70    0.75

   0  -3  -2    1.82    0.39

   0  -3   2    1.54    0.59

   0  -3  -2    0.29    0.44

   0  -3   2    1.77    1.43

   0  -3  -2    1.88    1.27

   0  -3   2    0.46    0.63

   0   3   2    1.89    0.45

   0   3  -2    0.21    0.56

   0   3   2    1.19    0.57

   0   3   2    1.66    1.19

   0   3  -2    0.05    1.14

   0   3   2    1.30    0.74

   0   3  -2    0.74    0.63

   1  -3   2   13.84    1.24

  -1  -3  -2   14.85    0.95

   1  -3   2   14.17    1.09

  -1  -3  -2   14.24    1.16

   1  -3   2   17.55    2.04

  -1  -3  -2   17.07    1.90

   1  -3   2   13.30    0.98

   1  -3   2   15.60    1.27

  -1   3  -2   14.67    1.20

  -1   3  -2   16.08    1.78

   1   3   2   14.33    1.69

  -1   3  -2   15.67    1.13

  -1   3  -2   15.87    1.00

   1   3   2   17.38    1.35

   1   3   2   12.43    1.07

   2  -3   2  487.73   16.41

   2  -3   2  474.45   16.90

  -2  -3  -2  499.18   16.33

  -2  -3  -2  505.75   16.45

   2  -3   2  477.75   16.48

   2  -3   2  499.00   16.51

  -2  -3  -2  498.54   16.68

  -2  -3  -2  500.44   16.98

   2   3   2  491.91   16.54

  -2   3  -2  517.50   16.51

  -2   3  -2  475.83   16.84

  -2   3  -2  499.88   16.25

   2   3   2  479.15   16.43

  -2   3  -2  469.50   16.47

   2   3   2  500.52   16.35

  -2   3  -2  492.98   16.41

  -3  -3  -2  109.69    4.84

  -3  -3  -2  114.36    4.45

   3  -3   2  117.07    4.57

   3  -3   2  114.77    4.88

  -3  -3  -2  119.43    4.63

   3  -3   2  114.57    4.49

  -3  -3  -2  117.46    4.28

  -3   3  -2  118.84    4.56

  -3   3  -2  119.09    4.46

   3   3   2  120.28    4.58

   3   3   2  121.07    4.33

  -3   3  -2  115.81    4.51

  -3   3  -2  113.44    4.76

   3   3   2  122.62    4.53

   4  -3   2   45.82    2.80

  -4  -3  -2   39.03    2.57

   4  -3   2   39.34    2.46

   4  -3   2   45.29    2.69

  -4  -3  -2   43.90    2.13

  -4  -3  -2   43.52    2.67

  -4  -3  -2   47.37    2.45

  -4  -3  -2   46.26    2.43

  -4   3  -2   50.30    2.57

   4   3   2   41.85    2.33

  -4   3  -2   44.40    2.55

  -4   3  -2   44.75    2.47

  -4   3  -2   43.60    2.54

   4   3   2   41.90    2.19

   4   3   2   45.80    2.41

  -5  -3  -2   97.77    4.35

  -5  -3  -2   97.91    3.92

   5  -3   2   97.96    4.43

  -5  -3  -2   97.42    4.06

  -5  -3  -2   98.04    4.10

  -5  -3  -2   86.92    4.29

   5  -3   2  105.24    4.72

   5  -3   2   92.00    4.26

   5  -3   2  103.89    4.43

  -5   3  -2   99.17    4.21

   5   3   2  100.54    4.25

  -5   3  -2  103.57    4.30

  -5   3  -2   94.46    4.15

   5   3   2   97.71    3.95

  -5   3  -2   96.52    4.32

   6  -3   2   17.94    1.89

   6  -3   2   21.06    2.03

  -6  -3  -2   17.35    1.69

  -6  -3  -2   19.56    2.12

   6  -3   2   17.15    1.92

  -6  -3  -2   16.91    1.89

  -6  -3  -2   18.27    1.49

   6  -3   2   19.30    1.93

   6   3   2   16.86    1.80

   6   3   2   20.42    1.76

  -6   3  -2   19.16    1.64

  -6   3  -2   15.90    1.69

  -6   3  -2   20.40    2.06

   7  -3   2    7.47    1.61

  -7  -3  -2    5.00    1.01

  -7  -3  -2    6.67    1.01

   7  -3   2    7.85    1.49

  -7  -3  -2    7.43    1.27

   7  -3   2    5.74    1.26

  -7  -3  -2    6.72    1.57

  -7   3  -2    5.89    1.46

  -7   3  -2    6.96    1.14

   7   3   2    4.19    0.98

   7   3   2    6.22    1.35

   7   3   2    6.10    1.15

   8  -3   2   36.09    2.90

  -8  -3  -2   33.45    2.12

   8  -3   2   33.60    2.09

  -8  -3  -2   34.49    2.17

   8  -3   2   37.62    2.99

  -8  -3  -2   29.82    2.77

   8   3   2   30.91    2.53

  -8   3  -2   32.93    2.85

   8   3   2   34.93    2.47

  -8   3  -2   31.66    1.92

  -9  -3  -2   80.63    4.45

   9  -3   2   77.41    4.41

   9  -3   2   74.76    4.21

  -9  -3  -2   79.23    3.61

  -9  -3  -2   78.22    3.47

   9   3   2   87.17    4.05

   9   3   2   81.82    4.26

  -9   3  -2   80.59    4.46

  10  -3   2   78.61    4.34

 -10  -3  -2   70.99    4.47

 -10  -3  -2   76.78    3.33

 -10  -3  -2   78.84    3.64

  10  -3   2   81.72    4.46

 -10   3  -2   79.06    4.64

  10   3   2   78.26    4.39

  10   3   2   78.10    4.14

  11  -3   2    4.44    1.88

 -11  -3  -2    3.73    1.95

  11  -3   2    2.73    1.39

  11   3   2    2.92    1.81

  11   3   2    3.91    1.57

 -11   3  -2    4.59    1.99

  12  -3   2   23.85    2.46

  12  -3   2   30.21    3.24

 -12  -3  -2   30.16    3.43

  12   3   2   24.54    2.81

 -12   3  -2   27.73    3.38

  12   3   2   23.10    2.54

  13  -3   2   18.04    2.93

  13  -3   2   14.01    2.05

 -13  -3  -2   13.68    2.86

  13   3   2   16.27    2.52

 -13   3  -2   20.61    3.17

  13   3   2   16.79    2.39

  14  -3   2   10.79    1.97

 -14  -3  -2   15.70    3.21

  14  -3   2   10.65    2.52

  14   3   2   16.84    2.77

 -14   3  -2   12.92    3.08

  14   3   2   12.96    2.43

  15  -3   2   -2.28    2.17

 -15  -3  -2    1.80    2.43

 -15   3  -2   -1.55    2.53

  15   3   2   -2.39    1.65

  15   3   2    0.56    1.97

 -16  -3  -2   15.80    3.39

  16  -3   2   18.35    3.24

  16   3   2   13.06    2.59

 -16   3  -2   10.63    3.14

  17  -3   2    1.56    2.49

 -17  -3  -2    0.81    2.49

 -17   3  -2    0.74    2.50

  17   3   2   -1.66    1.99

 -17   3  -2   -2.29    2.84

 -17  -4   2   -1.53    2.34

  17  -4  -2   -0.92    2.57

  17   4  -2    3.59    2.56

 -17   4   2    0.77    3.02

  17   4  -2    6.36    2.10

 -16  -4   2    2.77    2.53

  16  -4  -2    5.43    2.75

  16   4  -2    7.61    2.11

 -16   4   2    2.93    2.87

  16   4  -2    6.69    2.45

 -15  -4   2    5.20    2.48

  15  -4  -2    1.01    2.33

  15   4  -2   -2.17    1.73

 -15   4   2   -0.72    2.47

  15   4  -2    1.35    1.70

  14  -4  -2   16.86    2.69

 -14  -4   2   23.27    3.54

  14  -4  -2   18.71    3.05

  14   4  -2   21.84    2.49

  14   4  -2   20.67    2.96

 -14   4   2   21.23    3.50

  13  -4  -2   -0.09    1.30

 -13  -4   2    0.90    2.21

  13  -4  -2   -3.66    1.92

  13   4  -2    0.10    1.47

  13   4  -2    0.28    1.63

 -13   4   2   -1.25    2.02

  12  -4  -2   20.86    2.24

 -12  -4   2   23.20    3.15

  12  -4  -2   16.95    2.59

 -12   4   2   28.96    3.33

  12   4  -2   24.81    2.71

  12   4  -2   25.89    2.39

 -11  -4   2    9.10    1.49

  11  -4  -2    7.70    1.66

 -11  -4   2   11.07    2.35

  11  -4  -2    8.84    2.12

  11   4  -2    5.48    1.77

  11   4  -2    8.04    1.53

 -11   4   2    9.22    2.28

  10  -4  -2   18.66    2.17

  10  -4  -2   21.53    1.89

 -10  -4   2   23.11    2.25

 -10  -4   2   22.10    2.84

  10  -4  -2   25.49    2.66

  10   4  -2   25.57    2.06

  10   4  -2   21.64    2.37

 -10   4   2   30.16    3.14

  -9  -4   2    2.93    1.68

   9  -4  -2    3.12    1.69

   9  -4  -2    1.70    1.13

  -9  -4   2    1.97    1.40

   9   4  -2    2.47    1.08

   9   4  -2   -0.24    0.94

  -9   4   2    3.87    1.83

   9   4  -2    2.56    1.48

  -8  -4   2    8.40    1.65

  -8  -4   2    6.93    0.77

   8  -4  -2    6.98    1.39

  -8  -4   2    6.02    1.73

   8  -4  -2    7.02    1.71

  -8   4   2    8.98    1.17

   8   4  -2    8.67    1.44

   8   4  -2    9.12    1.18

  -8   4   2    9.33    1.98

   8   4  -2   10.16    1.73

  -7  -4   2   11.06    0.95

   7  -4  -2   10.82    1.77

  -7  -4   2   10.96    1.81

   7  -4  -2   12.88    1.69

  -7  -4   2   10.23    1.32

  -7  -4   2   13.46    1.91

   7   4  -2   10.20    1.52

  -7   4   2   10.17    1.19

  -7   4   2   12.28    1.83

   7   4  -2   13.17    1.66

   7   4  -2   12.30    1.18

  -6  -4   2   50.51    2.49

  -6  -4   2   45.29    2.21

  -6  -4   2   46.65    3.17

   6  -4  -2   45.38    3.00

  -6  -4   2   48.17    3.00

   6  -4  -2   43.70    2.85

   6   4  -2   49.06    2.18

  -6   4   2   45.15    2.95

   6   4  -2   43.78    2.82

   6   4  -2   41.76    2.62

  -6   4   2   45.63    2.27

  -6   4   2   50.63    3.16

  -5  -4   2    4.89    1.22

   5  -4  -2    1.80    1.48

  -5  -4   2    2.49    1.41

  -5  -4   2    2.18    1.11

  -5  -4   2    1.09    0.82

   5  -4  -2    3.75    1.29

  -5  -4   2    3.40    1.75

  -5   4   2    4.48    1.50

   5   4  -2    3.75    0.65

  -5   4   2    4.51    1.12

   5   4  -2    4.75    1.38

   5   4  -2    3.91    1.14

  -4  -4   2   85.22    4.43

  -4  -4   2   90.85    3.15

   4  -4  -2   88.34    4.28

   4  -4  -2   83.67    3.91

   4  -4  -2   87.17    3.75

  -4  -4   2   89.68    3.39

  -4  -4   2   88.65    3.74

  -4  -4   2   84.41    3.72

  -4   4   2   86.39    4.14

  -4   4   2   92.81    3.68

   4   4  -2   86.60    3.87

  -4   4   2   85.04    4.06

   4   4  -2   90.33    3.12

   4   4  -2   84.95    4.15

  -3  -4   2   56.93    2.24

  -3  -4   2   58.91    3.53

  -3  -4   2   57.67    2.64

   3  -4  -2   53.89    2.88

   3  -4  -2   60.23    2.63

  -3  -4   2   54.77    2.72

   3  -4  -2   55.07    3.34

  -3   4   2   56.61    2.73

  -3   4   2   57.25    2.25

   3   4  -2   56.47    3.21

  -3   4   2   57.16    3.22

   3   4  -2   56.23    2.84

  -3   4   2   55.03    2.84

  -3   4   2   58.29    2.54

  -2  -4   2  119.34    4.42

  -2  -4   2  111.13    3.91

   2  -4  -2  120.23    4.62

   2  -4  -2  114.66    4.25

  -2  -4   2  117.11    5.27

   2  -4  -2  108.38    5.01

  -2  -4   2  121.00    4.41

   2   4  -2  116.58    4.42

  -2   4   2  115.42    3.92

  -2   4   2  115.06    4.20

   2   4  -2  117.18    4.42

  -2   4   2  105.04    4.91

   2   4  -2  120.97    5.08

   2   4  -2  119.84    4.51

   2   4  -2  110.76    3.92

  -2   4   2  112.00    4.45

  -1  -4   2   27.93    1.26

   1  -4  -2   27.63    1.81

  -1  -4   2   27.24    1.87

   1  -4  -2   30.12    1.45

   1  -4  -2   28.29    1.11

  -1  -4   2   26.00    2.54

   1  -4  -2   25.39    2.41

  -1  -4   2   27.26    1.67

  -1   4   2   26.17    2.40

  -1   4   2   28.78    1.73

  -1   4   2   28.98    1.36

   1   4  -2   26.44    1.65

  -1   4   2   24.99    1.07

   1   4  -2   28.63    2.42

   1   4  -2   26.43    1.62

   1   4  -2   29.96    1.83

  -1   4   2   28.21    1.42

   0  -4   2    3.95    0.69

   0  -4   2    2.79    0.74

   0  -4  -2    0.93    0.46

   0  -4   2    2.44    0.73

   0  -4  -2    2.89    0.64

   0  -4   2    2.64    1.70

   0  -4  -2    3.69    1.53

   0   4   2    3.10    0.96

   0   4  -2    3.10    0.72

   0   4  -2    1.24    1.24

   0   4   2    2.08    1.39

   0   4  -2    2.50    0.73

   0   4   2    2.04    0.47

   0   4   2    2.00    0.68

   1  -4   2   73.63    2.90

  -1  -4  -2   67.15    3.84

  -1  -4  -2   72.21    2.60

  -1  -4  -2   72.03    2.87

   1  -4   2   74.14    2.98

   1  -4   2   72.22    3.07

   1  -4   2   66.83    3.75

   1  -4   2   70.17    2.79

  -1  -4  -2   74.38    2.75

  -1   4  -2   69.00    3.57

   1   4   2   71.29    2.92

   1   4   2   67.71    3.07

  -1   4  -2   71.74    2.90

   1   4   2   71.69    3.76

  -1   4  -2   70.12    2.78

   2  -4   2    6.44    1.09

   2  -4   2    5.46    1.80

  -2  -4  -2    7.73    1.74

   2  -4   2    4.81    1.01

   2  -4   2    6.66    0.91

  -2  -4  -2    6.93    0.78

   2   4   2    6.79    1.18

  -2   4  -2    5.26    1.36

   2   4   2    8.56    1.66

  -2   4  -2    6.22    0.93

  -2   4  -2    7.48    0.87

   2   4   2    4.89    0.92

   3  -4   2   30.76    1.89

  -3  -4  -2   29.01    1.86

  -3  -4  -2   26.13    2.60

   3  -4   2   31.95    2.76

   3  -4   2   31.91    2.20

   3  -4   2   31.38    2.09

  -3  -4  -2   32.64    1.69

  -3  -4  -2   29.96    2.18

   3   4   2   32.59    2.12

  -3   4  -2   30.99    2.06

   3   4   2   30.87    2.47

   3   4   2   30.06    1.95

   3   4   2   32.92    1.71

  -3   4  -2   30.82    2.40

  -3   4  -2   33.16    1.96

  -3   4  -2   30.40    1.67

  -4  -4  -2   36.61    1.90

   4  -4   2   37.69    2.27

   4  -4   2   36.45    2.54

  -4  -4  -2   37.85    2.40

  -4  -4  -2   36.19    2.29

   4  -4   2   36.25    2.92

  -4  -4  -2   30.56    2.84

   4   4   2   37.85    2.29

   4   4   2   34.18    2.22

  -4   4  -2   38.19    2.28

  -4   4  -2   36.31    2.56

   4   4   2   36.51    1.98

  -4   4  -2   36.47    2.43

   5  -4   2   -1.32    1.04

  -5  -4  -2   -1.07    1.19

  -5  -4  -2   -2.10    1.23

  -5  -4  -2    0.07    0.68

   5  -4   2    1.92    1.55

   5  -4   2    2.90    1.32

  -5  -4  -2   -1.23    1.27

  -5  -4  -2   -0.20    0.82

  -5   4  -2   -0.20    1.21

   5   4   2   -0.04    1.13

  -5   4  -2   -0.03    1.02

  -5   4  -2    0.29    1.13

   5   4   2    1.64    0.82

   6  -4   2   21.47    2.09

  -6  -4  -2   19.69    2.15

  -6  -4  -2   19.47    2.20

  -6  -4  -2   20.33    1.63

  -6  -4  -2   21.29    1.86

   6  -4   2   22.03    2.41

  -6   4  -2   23.34    1.96

   6   4   2   21.60    1.75

  -6   4  -2   21.39    2.14

   6   4   2   22.71    1.94

  -6   4  -2   20.24    1.99

  -7  -4  -2   11.32    1.28

  -7  -4  -2   10.84    1.83

   7  -4   2   11.16    1.74

  -7  -4  -2   10.31    1.64

  -7  -4  -2   11.69    1.32

   7  -4   2    5.54    1.58

   7  -4   2   14.11    1.77

   7   4   2    9.22    1.27

   7   4   2    6.09    1.44

  -7   4  -2   11.70    1.61

  -7   4  -2   11.39    1.72

  -7   4  -2   12.09    1.57

   8  -4   2    7.63    1.52

  -8  -4  -2    7.83    1.12

  -8  -4  -2    6.13    1.77

   8  -4   2    4.32    1.61

   8  -4   2    6.95    1.62

  -8  -4  -2    5.47    1.35

  -8   4  -2    7.21    1.54

  -8   4  -2    4.89    1.69

   8   4   2    4.74    1.54

   8   4   2    6.21    1.21

  -8   4  -2    8.06    1.33

   9  -4   2    8.14    1.46

   9  -4   2    5.85    1.88

   9  -4   2    7.43    1.79

  -9  -4  -2    9.73    1.54

  -9  -4  -2    8.70    2.01

  -9  -4  -2    9.45    1.23

  -9   4  -2    9.36    1.31

   9   4   2    8.25    1.45

  -9   4  -2   12.78    2.14

   9   4   2    8.20    1.70

 -10  -4  -2    0.26    1.88

  10  -4   2   -3.19    1.52

 -10  -4  -2   -1.77    1.00

 -10  -4  -2    0.81    0.86

  10  -4   2   -0.46    1.35

  10   4   2   -0.93    1.45

 -10   4  -2   -0.50    1.80

  10   4   2   -0.52    1.18

 -11  -4  -2   -1.59    1.12

 -11  -4  -2   -0.72    1.79

  11  -4   2    0.02    1.68

  11  -4   2   -0.50    1.37

 -11   4  -2    1.93    1.91

  11   4   2   -0.82    1.32

  11   4   2    1.28    1.73

 -12  -4  -2    2.17    2.05

  12  -4   2    0.85    1.49

  12  -4   2    3.05    2.12

  12   4   2    3.04    1.57

  12   4   2    1.72    1.90

 -12   4  -2    5.38    2.26

  13  -4   2    2.25    1.57

  13  -4   2    0.87    2.08

 -13  -4  -2    4.85    2.50

 -13   4  -2    3.94    2.00

 -13   4  -2    5.40    2.53

  13   4   2    0.55    1.63

  13   4   2    1.89    2.06

  14  -4   2    2.53    1.64

 -14  -4  -2    2.53    2.31

  14  -4   2    2.56    2.17

 -14   4  -2    1.83    2.36

  14   4   2    2.87    1.82

  14   4   2    1.64    2.08

 -14   4  -2    5.83    2.27

 -15  -4  -2   -3.04    2.46

  15  -4   2   -1.80    2.32

 -15   4  -2   -1.58    2.29

  15   4   2    1.53    2.02

 -15   4  -2    3.37    2.33

  15   4   2   -1.65    1.75

 -16  -4  -2    4.61    2.68

  16  -4   2   -2.15    2.20

  16   4   2   -2.06    1.87

 -16   4  -2   -2.26    2.25

  16   4   2   -2.28    1.87

 -16   4  -2   -3.62    2.48

 -17  -5   2    3.99    2.95

  17  -5  -2   -4.26    2.45

 -17   5   2   -0.94    2.72

 -16  -5   2    0.85    2.69

  16  -5  -2   -1.25    2.27

  16   5  -2    0.11    2.31

 -16   5   2    2.92    2.76

  16   5  -2    0.13    2.52

 -15  -5   2    0.71    2.35

  15  -5  -2   -1.42    2.18

  15   5  -2   -0.24    1.90

 -15   5   2   -0.20    2.64

  15   5  -2    0.17    1.51

  14  -5  -2    2.94    2.29

  14  -5  -2    2.78    1.67

 -14  -5   2    4.44    2.48

  14   5  -2    5.89    2.24

 -14   5   2    5.65    2.67

  14   5  -2    8.76    1.79

  13  -5  -2   -0.86    1.47

  13  -5  -2    0.52    1.88

 -13  -5   2    4.77    2.30

  13   5  -2    1.42    1.36

 -13   5   2    0.95    2.10

  13   5  -2   -2.48    1.52

  12  -5  -2   -0.43    1.50

 -12  -5   2    1.47    2.32

  12  -5  -2    4.72    2.15

 -12   5   2    7.21    2.40

  12   5  -2    3.85    1.76

  12   5  -2    3.51    1.36

 -11  -5   2    9.12    1.93

  11  -5  -2   12.12    2.39

  11  -5  -2    6.96    1.90

 -11  -5   2    8.90    2.54

  11  -5  -2    6.91    1.54

 -11   5   2    9.10    2.46

  11   5  -2    9.98    2.04

  11   5  -2   10.39    1.56

 -10  -5   2    2.55    1.96

 -10  -5   2    0.60    1.64

  10  -5  -2   -0.74    1.29

  10  -5  -2    1.08    1.61

 -10  -5   2    0.80    0.55

  10   5  -2    1.71    1.05

 -10   5   2    2.72    1.77

  10   5  -2    0.99    1.58

  -9  -5   2   14.90    2.24

   9  -5  -2   13.73    2.23

   9  -5  -2   16.38    2.07

  -9  -5   2    7.07    2.14

  -9  -5   2   13.14    1.30

  -9   5   2   10.86    2.23

   9   5  -2   14.98    1.46

   9   5  -2    9.06    1.81

   9   5  -2   17.47    2.05

  -8  -5   2    0.08    0.62

   8  -5  -2   -0.20    1.32

   8  -5  -2    0.34    1.49

  -8  -5   2   -1.01    1.45

  -8  -5   2   -0.09    1.54

   8   5  -2    0.09    1.08

  -8   5   2    0.76    0.85

   8   5  -2    0.24    0.74

  -8   5   2    1.68    1.64

   8   5  -2    1.96    1.29

  -7  -5   2   -0.20    0.66

  -7  -5   2    0.36    1.59

  -7  -5   2    0.13    1.30

   7  -5  -2    0.60    1.39

  -7  -5   2    0.42    0.89

   7  -5  -2   -1.03    1.34

  -7   5   2    1.71    1.52

   7   5  -2    1.67    1.28

   7   5  -2    0.40    1.11

   7   5  -2    0.05    0.66

  -7   5   2    0.52    0.78

   6  -5  -2    9.06    1.83

  -6  -5   2    8.46    1.76

  -6  -5   2    7.46    1.99

  -6  -5   2    7.99    1.11

   6  -5  -2    7.10    1.46

  -6   5   2    6.86    0.99

   6   5  -2    9.00    0.85

  -6   5   2    7.92    1.69

   6   5  -2    9.52    1.71

   6   5  -2   11.89    1.59

   5  -5  -2   29.83    2.90

  -5  -5   2   28.27    2.34

  -5  -5   2   29.17    2.50

  -5  -5   2   31.94    1.48

  -5  -5   2   29.45    1.73

  -5  -5   2   29.30    3.06

  -5   5   2   34.71    2.11

   5   5  -2   30.48    2.35

   5   5  -2   29.22    2.60

  -5   5   2   31.79    2.62

  -5   5   2   26.08    2.38

  -5   5   2   30.54    2.26

   5   5  -2   31.13    1.42

  -5   5   2   28.00    1.82

   4  -5  -2   70.08    4.09

   4  -5  -2   77.51    3.35

  -4  -5   2   75.77    2.59

   4  -5  -2   71.88    3.54

  -4  -5   2   67.76    3.29

  -4  -5   2   71.94    4.36

  -4  -5   2   70.97    2.84

  -4  -5   2   70.19    3.29

  -4   5   2   71.96    2.89

  -4   5   2   71.03    3.58

   4   5  -2   75.98    3.44

  -4   5   2   71.73    3.95

  -4   5   2   74.06    3.19

  -4   5   2   72.63    3.39

   4   5  -2   73.09    3.96

  -3  -5   2   18.29    1.04

   3  -5  -2   14.71    2.37

  -3  -5   2   17.84    1.50

  -3  -5   2   17.43    2.64

  -3  -5   2   14.07    1.45

   3  -5  -2   13.39    1.33

   3  -5  -2   16.31    1.70

  -3   5   2   21.16    2.38

   3   5  -2   18.93    1.66

  -3   5   2   19.37    1.42

  -3   5   2   17.14    1.89

   3   5  -2   17.13    1.63

  -3   5   2   15.61    1.59

  -3   5   2   16.88    1.14

   3   5  -2   20.26    2.32

   2  -5  -2    1.50    0.78

   2  -5  -2    4.60    1.11

  -2  -5   2    0.45    0.94

  -2  -5   2    0.10    1.90

  -2  -5   2    1.44    0.29

   2  -5  -2    2.59    1.83

  -2  -5   2    2.20    0.85

   2   5  -2    1.97    0.91

   2   5  -2    3.03    1.03

   2   5  -2    0.30    1.45

   2   5  -2    2.24    1.07

  -1  -5   2   15.39    1.11

  -1  -5   2   11.12    1.10

  -1  -5   2   10.62    2.18

   1  -5  -2   11.84    1.42

   1  -5  -2   14.32    1.11

   1  -5  -2   11.74    0.84

   1  -5  -2   11.92    2.13

  -1   5   2   14.88    1.11

  -1   5   2   11.98    0.98

  -1   5   2   12.96    0.84

   1   5  -2   15.67    1.42

  -1   5   2   12.93    2.11

   1   5  -2   15.39    1.43

   1   5  -2   13.21    1.21

   1   5  -2   13.14    1.96

  -1   5   2   16.62    1.56

   0  -5  -2    4.77    0.60

   0  -5   2    4.01    0.83

   0  -5  -2    4.65    0.79

   0  -5  -2    4.41    0.56

   0  -5   2    3.49    0.82

   0  -5  -2    2.53    1.71

   0  -5   2    1.51    2.03

   0   5   2    3.95    0.85

   0   5  -2    6.10    1.08

   0   5  -2    3.84    1.51

   0   5   2    7.30    1.79

   0   5   2    4.28    0.55

   0   5  -2    3.69    0.85

   0   5   2    5.24    1.16

   0   5  -2    2.58    0.88

   1  -5   2   50.91    2.35

   1  -5   2   55.39    2.55

  -1  -5  -2   46.87    2.16

  -1  -5  -2   52.77    3.51

  -1  -5  -2   48.00    2.34

   1  -5   2   56.82    2.69

   1  -5   2   49.15    3.52

  -1  -5  -2   50.60    1.96

  -1   5  -2   52.95    3.21

   1   5   2   45.63    2.60

  -1   5  -2   52.24    2.33

  -1   5  -2   48.67    2.35

   1   5   2   57.38    3.45

   1   5   2   52.05    2.46

  -2  -5  -2   63.79    2.90

  -2  -5  -2   58.40    2.71

   2  -5   2   63.50    2.78

  -2  -5  -2   65.19    2.66

  -2  -5  -2   59.15    3.81

   2  -5   2   61.06    3.90

  -2  -5  -2   64.88    2.43

   2  -5   2   68.25    3.14

   2  -5   2   64.19    3.06

   2   5   2   62.29    3.64

  -2   5  -2   62.15    3.70

  -2   5  -2   62.44    2.74

   2   5   2   67.30    2.90

   2   5   2   63.99    3.10

  -2   5  -2   65.37    2.83

  -3  -5  -2   -0.76    0.82

   3  -5   2   -2.33    1.84

   3  -5   2    0.75    1.00

  -3  -5  -2   -2.91    1.63

   3  -5   2   -1.04    0.76

   3  -5   2    1.33    1.16

  -3  -5  -2   -0.27    0.58

  -3   5  -2    1.40    0.83

   3   5   2    0.42    0.92

  -3   5  -2   -0.51    0.83

   3   5   2   -1.20    1.41

   3   5   2   -0.35    1.07

  -3   5  -2   -1.53    1.25

  -3   5  -2   -0.56    1.02

   4  -5   2    3.31    1.88

  -4  -5  -2    5.53    1.15

  -4  -5  -2    3.78    0.76

   4  -5   2    3.92    1.23

  -4  -5  -2    3.24    1.06

   4  -5   2    4.94    1.28

  -4  -5  -2    3.10    1.84

  -4   5  -2    5.50    1.02

  -4   5  -2    3.92    0.97

  -4   5  -2    3.22    1.53

   4   5   2    3.86    0.84

   4   5   2    4.75    1.60

   4   5   2    4.90    1.23

  -4   5  -2    6.08    1.12

   4   5   2    4.41    1.18

  -4   5  -2    3.60    1.18

   5  -5   2    1.30    1.25

  -5  -5  -2    0.10    0.64

  -5  -5  -2   -0.10    0.84

   5  -5   2   -0.54    1.10

  -5  -5  -2   -2.19    1.43

   5  -5   2    0.93    1.70

  -5   5  -2   -0.45    0.92

  -5   5  -2   -0.85    1.13

   5   5   2    1.31    1.20

   5   5   2    0.64    1.15

  -5   5  -2    0.97    0.91

  -5   5  -2   -0.24    0.90

  -5   5  -2   -0.26    1.18

   5   5   2    0.99    0.75

  -6  -5  -2   28.74    1.85

  -6  -5  -2   26.25    2.67

  -6  -5  -2   28.19    2.18

  -6  -5  -2   32.60    2.80

   6  -5   2   26.92    2.35

   6  -5   2   27.69    2.84

   6   5   2   27.22    1.91

  -6   5  -2   29.02    2.42

   6   5   2   26.90    2.30

  -6   5  -2   26.31    2.39

  -6   5  -2   31.93    2.26

  -7  -5  -2   -0.67    1.22

   7  -5   2    2.18    1.64

  -7  -5  -2    0.46    0.90

  -7  -5  -2    1.29    1.47

  -7  -5  -2   -0.78    0.77

  -7  -5  -2   -0.23    0.80

   7  -5   2   -0.12    1.36

  -7   5  -2   -1.21    1.07

   7   5   2   -0.67    1.04

  -7   5  -2    1.00    1.11

  -7   5  -2    1.89    1.44

   7   5   2   -0.63    0.86

   8  -5   2   12.98    2.08

   8  -5   2   13.21    2.09

  -8  -5  -2   11.08    1.40

  -8  -5  -2   10.23    1.83

  -8  -5  -2    8.30    1.31

  -8  -5  -2   13.02    2.22

   8  -5   2    9.06    1.97

  -8   5  -2   10.10    1.97

  -8   5  -2   11.69    1.77

   8   5   2   13.01    1.82

  -8   5  -2   14.96    1.87

   8   5   2    9.91    1.39

   9  -5   2   28.80    2.66

   9  -5   2   20.70    2.51

  -9  -5  -2   24.61    2.46

  -9  -5  -2   29.56    3.07

   9  -5   2   31.32    2.87

  -9  -5  -2   24.63    2.18

  -9   5  -2   25.43    2.24

   9   5   2   25.27    2.56

  -9   5  -2   29.71    2.91

  -9   5  -2   25.16    2.48

   9   5   2   27.70    2.36

  10  -5   2  135.61    5.61

 -10  -5  -2  133.90    6.62

 -10  -5  -2  129.63    5.79

  10  -5   2  128.95    6.26

  10  -5   2  121.96    6.39

  10   5   2  130.32    6.06

 -10   5  -2  122.33    6.18

  10   5   2  143.19    5.74

 -10   5  -2  137.84    6.09

 -11  -5  -2    0.47    1.36

  11  -5   2    4.44    2.10

  11  -5   2    0.58    1.62

 -11  -5  -2    1.41    2.09

  11   5   2    2.10    1.36

 -11   5  -2    2.61    1.77

  11   5   2    2.52    1.67

 -11   5  -2    1.47    1.92

  12  -5   2   29.29    3.28

  12  -5   2   27.50    2.96

 -12  -5  -2   28.37    3.68

  12   5   2   31.03    2.79

 -12   5  -2   32.93    3.25

 -12   5  -2   35.25    3.73

  12   5   2   28.78    3.02

 -13  -5  -2    0.83    2.40

  13  -5   2    5.55    1.86

  13  -5   2   -0.35    2.09

  13   5   2    7.60    2.27

 -13   5  -2    2.78    2.08

 -13   5  -2    4.10    2.54

  13   5   2    2.39    1.64

  14  -5   2    1.36    1.74

 -14  -5  -2    4.93    2.52

  14  -5   2    3.94    2.52

  14   5   2    3.85    1.80

  14   5   2    3.76    2.23

 -14   5  -2    4.42    2.44

 -14   5  -2    8.36    2.51

 -15  -5  -2    3.08    2.34

  15  -5   2    2.06    2.26

 -15   5  -2    3.49    2.36

  15   5   2    3.87    2.33

 -15   5  -2    0.07    2.64

  15   5   2    6.43    2.00

  16  -5   2   -3.14    2.39

 -16  -5  -2   -0.79    2.64

  16   5   2    2.05    1.87

 -16   5  -2    1.26    2.82

 -16   5  -2    3.20    2.51

  16   5   2    0.92    2.30

 -16  -6   2    3.65    2.74

  16  -6  -2   -0.12    2.44

  16   6  -2    5.75    2.34

 -16   6   2    7.19    3.01

 -16   6   2    5.80    2.39

  15  -6  -2   -0.18    2.30

 -15  -6   2    3.94    2.56

  15   6  -2   -0.39    2.08

 -15   6   2   -2.87    2.14

 -15   6   2    2.51    2.03

  14  -6  -2    2.97    1.89

  14  -6  -2    3.42    2.44

 -14  -6   2    3.60    2.54

 -14   6   2    4.64    2.07

  14   6  -2    3.39    1.57

  14   6  -2    8.55    2.32

 -14   6   2    7.09    2.83

  13  -6  -2   -2.63    1.67

  13  -6  -2    3.54    2.24

 -13  -6   2    2.40    2.53

  13   6  -2   -0.86    1.25

 -13   6   2   -0.97    2.08

  13   6  -2   -1.89    1.57

 -13   6   2   -0.20    1.75

  12  -6  -2   14.57    2.55

  12  -6  -2   15.41    2.50

 -12  -6   2   19.55    3.28

  12   6  -2   18.69    2.64

  12   6  -2   22.52    2.08

 -12   6   2   17.62    2.41

 -12   6   2   18.55    3.07

 -11  -6   2   10.85    2.70

  11  -6  -2    7.66    1.90

  11  -6  -2    9.27    2.32

 -11  -6   2    8.57    2.26

 -11   6   2    6.49    2.35

  11   6  -2    7.97    1.98

  11   6  -2   10.62    1.49

 -10  -6   2    4.39    2.10

 -10  -6   2    3.44    1.97

  10  -6  -2    7.27    1.90

  10  -6  -2    1.23    1.94

  10   6  -2    2.14    1.62

 -10   6   2    5.43    2.22

  10   6  -2    3.57    1.10

  10   6  -2    6.01    1.62

 -10   6   2    4.44    1.57

   9  -6  -2    1.51    1.72

  -9  -6   2    0.32    0.75

   9  -6  -2   -0.47    1.70

  -9  -6   2    1.10    1.91

  -9  -6   2   -0.21    1.61

  -9   6   2    3.17    1.98

   9   6  -2   -0.64    1.49

   9   6  -2    1.85    0.86

   9   6  -2    1.33    1.34

  -9   6   2    2.59    1.32

   8  -6  -2    4.72    1.65

  -8  -6   2   -0.32    1.81

  -8  -6   2    2.21    1.11

  -8  -6   2    0.62    1.51

   8  -6  -2    2.21    1.72

  -8  -6   2    1.03    0.79

   8   6  -2    0.76    1.29

   8   6  -2   -0.72    1.32

   8   6  -2    0.51    0.74

  -8   6   2    0.47    1.10

  -8   6   2   -1.15    0.83

  -8   6   2    2.37    1.66

  -7  -6   2    4.95    1.69

  -7  -6   2    4.35    1.05

  -7  -6   2    5.76    1.04

   7  -6  -2    3.19    1.55

   7  -6  -2    4.13    1.78

  -7  -6   2    4.94    1.97

   7   6  -2    5.92    1.47

   7   6  -2    6.40    1.65

  -7   6   2    6.75    1.19

  -7   6   2    6.51    1.06

   7   6  -2    4.98    0.75

  -7   6   2    8.43    1.87

  -6  -6   2   63.33    4.22

  -6  -6   2   57.28    3.66

   6  -6  -2   57.71    3.89

   6  -6  -2   58.05    3.52

  -6  -6   2   56.90    2.62

   6   6  -2   54.27    3.18

  -6   6   2   54.48    3.16

   6   6  -2   57.42    2.29

   6   6  -2   55.30    3.63

  -6   6   2   59.49    3.58

  -6   6   2   56.71    2.73

  -6   6   2   55.92    3.52

   5  -6  -2   10.35    2.17

  -5  -6   2   12.04    0.87

  -5  -6   2   12.36    1.04

  -5  -6   2   11.61    2.44

  -5   6   2   11.35    1.09

  -5   6   2   11.03    1.33

   5   6  -2   14.26    1.74

   5   6  -2   12.07    2.08

  -5   6   2   11.90    2.01

  -5   6   2   10.89    1.58

  -5   6   2   10.70    1.69

  -4  -6   2   93.37    3.98

  -4  -6   2   94.99    5.19

   4  -6  -2   94.62    5.01

  -4  -6   2   88.70    3.32

  -4   6   2   93.63    4.02

  -4   6   2   87.22    4.70

   4   6  -2   89.04    4.72

  -4   6   2   91.18    3.75

  -4   6   2   89.44    3.43

   4   6  -2   85.82    4.02

  -4   6   2   87.89    4.24

  -3  -6   2    9.86    2.53

  -3  -6   2    9.38    0.68

  -3  -6   2   10.17    1.32

   3  -6  -2    7.43    1.14

   3  -6  -2    9.43    2.35

  -3  -6   2    7.61    1.44

   3   6  -2   12.70    1.55

  -3   6   2   10.74    2.12

  -3   6   2   10.80    1.51

   3   6  -2    8.29    1.35

  -3   6   2   11.88    1.10

   3   6  -2   12.02    2.17

  -3   6   2   11.81    0.85

   2  -6  -2    9.10    0.68

   2  -6  -2    7.06    0.98

  -2  -6   2    7.98    1.10

  -2  -6   2    6.43    2.21

   2  -6  -2    7.15    1.34

   2  -6  -2    4.53    2.05

   2   6  -2   13.82    2.24

  -2   6   2    6.78    1.41

  -2   6   2    8.91    0.91

  -2   6   2    8.17    0.66

  -2   6   2    8.85    1.00

   2   6  -2    9.17    1.29

   2   6  -2    7.60    1.17

   2   6  -2    9.37    1.32

  -2   6   2    8.14    2.03

  -1  -6   2   10.86    2.58

  -1  -6   2   10.49    1.18

   1  -6  -2   13.76    1.16

   1  -6  -2   12.55    1.64

   1  -6  -2   13.05    0.96

   1  -6  -2    9.73    2.55

  -1  -6   2   11.95    0.98

  -1   6   2   13.65    1.02

  -1   6   2   15.50    1.60

   1   6  -2    9.11    1.19

   1   6  -2   16.97    2.40

   1   6  -2   12.01    1.41

  -1   6   2   12.98    0.97

  -1   6   2   13.11    2.18

  -1   6   2   13.17    1.19

   1   6  -2   12.98    1.40

   0  -6  -2   10.41    0.85

   0  -6   2   11.01    1.15

   0  -6  -2    5.54    2.16

   0  -6   2    8.65    1.05

   0  -6  -2   13.94    0.93

   0  -6   2    7.67    2.30

   0   6   2    8.63    1.14

   0   6   2    9.58    0.83

   0   6  -2   13.18    2.15

   0   6  -2    9.93    1.15

   0   6  -2   10.37    1.26

   0   6  -2    9.59    1.24

   0   6  -2   11.07    0.70

   0   6   2   10.91    2.03

   0   6   2    9.24    1.36

   1  -6   2    0.49    0.77

   1  -6   2    0.38    0.94

   1  -6   2   -1.20    1.99

   1  -6   2    0.22    0.91

  -1  -6  -2    0.10    0.65

  -1  -6  -2    1.37    0.83

  -1  -6  -2   -1.03    1.78

   1   6   2    0.66    1.45

   1   6   2   -0.56    0.97

  -1   6  -2   -0.02    1.35

  -1   6  -2    0.78    0.76

   1   6   2   -1.03    0.85

  -1   6  -2   -0.15    0.51

  -1   6  -2    0.22    0.86

  -2  -6  -2   32.47    3.40

  -2  -6  -2   29.88    2.02

   2  -6   2   35.85    1.95

  -2  -6  -2   29.44    1.78

   2  -6   2   34.15    3.64

   2  -6   2   33.85    2.30

  -2  -6  -2   31.10    1.84

  -2  -6  -2   30.91    1.43

   2  -6   2   37.23    2.38

  -2   6  -2   34.04    1.95

  -2   6  -2   34.33    1.72

   2   6   2   27.24    2.74

   2   6   2   35.23    2.33

  -2   6  -2   33.54    2.01

   2   6   2   33.72    2.06

  -2   6  -2   36.40    3.02

   3  -6   2   18.25    1.80

  -3  -6  -2   14.37    1.25

  -3  -6  -2   14.75    2.61

   3  -6   2   13.53    1.60

   3  -6   2   13.69    1.31

   3  -6   2   11.46    2.40

  -3  -6  -2   12.39    1.36

  -3  -6  -2   12.34    1.28

  -3   6  -2   15.84    1.29

   3   6   2   14.70    1.67

  -3   6  -2   13.38    1.36

  -3   6  -2   16.75    2.36

   3   6   2   13.42    2.14

  -3   6  -2   12.19    1.27

   3   6   2   16.12    1.60

  -4  -6  -2   45.62    2.18

  -4  -6  -2   44.44    3.65

  -4  -6  -2   47.62    2.93

   4  -6   2   47.61    2.94

   4  -6   2   44.52    3.67

  -4   6  -2   47.24    2.40

   4   6   2   47.78    2.78

  -4   6  -2   51.76    2.53

  -4   6  -2   47.54    2.90

  -4   6  -2   48.29    3.29

   4   6   2   46.15    3.34

  -4   6  -2   47.57    2.39

   4   6   2   42.43    2.68

  -5  -6  -2    9.69    1.03

  -5  -6  -2    8.29    2.08

   5  -6   2    7.83    2.16

   5  -6   2   10.69    1.61

  -5  -6  -2    8.48    1.35

   5   6   2   11.51    1.96

  -5   6  -2   10.79    1.34

  -5   6  -2    9.39    1.61

  -5   6  -2    8.64    1.76

   5   6   2   11.65    1.55

   5   6   2    7.78    1.47

  -5   6  -2   12.29    1.34

  -5   6  -2   11.31    1.36

   6  -6   2   45.72    3.24

  -6  -6  -2   49.79    2.43

   6  -6   2   48.14    3.73

  -6  -6  -2   45.48    3.57

  -6  -6  -2   46.78    3.29

  -6  -6  -2   51.53    2.98

  -6  -6  -2   47.84    2.39

  -6   6  -2   45.96    2.78

  -6   6  -2   47.24    3.10

   6   6   2   49.91    2.45

   6   6   2   47.12    2.94

  -6   6  -2   43.78    2.53

  -6   6  -2   45.80    3.20

  -7  -6  -2    3.81    1.70

  -7  -6  -2    5.55    1.02

   7  -6   2    4.33    1.62

  -7  -6  -2    4.77    1.07

   7  -6   2    6.04    2.12

  -7  -6  -2    3.89    1.77

  -7  -6  -2    7.62    1.28

  -7   6  -2    6.45    1.74

   7   6   2    7.10    1.62

  -7   6  -2    6.87    1.70

   7   6   2    5.62    1.06

  -7   6  -2    5.17    1.37

  -8  -6  -2    6.98    1.19

   8  -6   2    5.27    2.12

  -8  -6  -2    6.46    1.87

  -8  -6  -2    5.75    1.27

  -8  -6  -2    4.48    1.83

   8  -6   2    6.69    1.85

   8  -6   2    5.40    2.01

  -8   6  -2    7.05    1.56

   8   6   2    6.32    1.72

   8   6   2    8.52    1.28

  -8   6  -2    8.08    1.74

  -8   6  -2    5.95    1.88

   9  -6   2   38.52    3.39

   9  -6   2   35.80    3.37

  -9  -6  -2   29.53    3.03

   9  -6   2   38.31    3.86

  -9  -6  -2   42.49    3.68

  -9  -6  -2   35.61    2.63

   9   6   2   41.72    3.09

  -9   6  -2   39.87    3.02

  -9   6  -2   39.35    3.22

   9   6   2   39.21    2.58

  -9   6  -2   32.61    2.80

 -10  -6  -2   -1.02    1.47

  10  -6   2    0.96    1.69

  10  -6   2    1.44    1.82

  10  -6   2    0.11    1.65

 -10  -6  -2    2.53    2.06

 -10   6  -2    4.19    1.94

 -10   6  -2    3.26    1.64

  10   6   2    2.56    1.22

  10   6   2    0.44    1.48

  11  -6   2    3.43    2.02

  11  -6   2    5.71    1.71

  11  -6   2    5.20    2.13

 -11  -6  -2    3.66    2.28

 -11  -6  -2    5.27    1.88

 -11   6  -2    2.11    1.74

 -11   6  -2    5.53    2.20

  11   6   2    4.50    1.48

  11   6   2    6.30    1.88

 -12  -6  -2   -1.74    2.09

  12  -6   2   -0.33    2.05

  12  -6   2   -0.96    1.68

 -12   6  -2    0.71    1.77

 -12   6  -2   -0.01    2.03

  12   6   2   -0.03    1.85

  12   6   2   -2.73    1.28

 -13  -6  -2    5.62    2.59

  13  -6   2    2.65    1.88

  13  -6   2   -1.98    1.88

 -13   6  -2    1.14    2.37

  13   6   2   -2.56    1.39

 -13   6  -2   -3.32    1.62

  13   6   2    6.29    2.28

  14  -6   2   -0.46    1.67

 -14  -6  -2   -2.26    2.41

  14  -6   2   -1.98    2.29

  14   6   2   -0.70    1.84

  14   6   2    1.11    1.63

 -14   6  -2   -0.95    1.99

 -14   6  -2   -1.97    2.31

 -15  -6  -2    3.01    2.68

  15  -6   2    0.96    2.42

 -15   6  -2   -1.69    2.08

  15   6   2    5.10    2.35

 -15   6  -2    0.18    2.49

  15   6   2   -0.74    1.71

  16  -6   2   -3.68    2.40

 -16  -6  -2    2.45    2.67

 -16   6  -2   -4.45    2.53

  16   6   2    0.43    2.15

 -16   6  -2    1.45    2.29

  16  -7  -2   -0.62    2.75

 -16  -7   2    1.07    2.54

 -16   7   2   -0.03    2.10

  16   7  -2    0.75    2.15

 -16   7   2   -4.33    2.54

 -15  -7   2    1.84    2.66

  15  -7  -2    3.03    2.57

 -15   7   2    2.77    2.60

 -15   7   2   -1.66    1.92

  15   7  -2   -1.52    2.13

  14  -7  -2   -0.19    2.38

  14  -7  -2   -1.71    1.90

 -14  -7   2    3.25    2.40

 -14   7   2    3.79    2.50

 -14   7   2    2.05    1.93

  14   7  -2    2.13    2.03

 -13  -7   2    9.97    2.77

  13  -7  -2   10.61    2.82

  13  -7  -2    1.62    2.10

 -13   7   2    8.39    2.12

 -13   7   2    9.46    2.88

  13   7  -2    9.54    2.02

  13   7  -2    8.54    2.31

 -12  -7   2    2.60    2.15

  12  -7  -2    1.11    2.22

 -12   7   2    3.21    1.71

  12   7  -2    3.01    1.18

 -12   7   2    2.48    2.29

  12   7  -2    1.37    1.85

  11  -7  -2   -0.60    1.89

 -11  -7   2   -3.64    2.13

 -11  -7   2    2.87    2.05

  11  -7  -2   -0.10    1.92

 -11   7   2    1.06    1.49

  11   7  -2    0.70    1.61

  11   7  -2    0.89    1.00

 -11   7   2   -1.10    2.04

 -10  -7   2   25.91    3.31

  10  -7  -2   23.43    2.90

  10  -7  -2   13.96    2.48

 -10  -7   2   23.37    2.96

 -10   7   2   21.89    2.86

  10   7  -2   25.02    2.75

 -10   7   2   25.41    2.32

  10   7  -2   26.52    1.87

   9  -7  -2    1.95    1.96

  -9  -7   2    1.26    2.15

   9  -7  -2   -1.22    1.83

  -9  -7   2    1.26    1.87

   9   7  -2   -0.06    0.73

  -9   7   2   -2.44    1.07

  -9   7   2    0.44    1.81

   9   7  -2    2.05    1.54

  -8  -7   2    1.08    1.04

  -8  -7   2    1.93    1.72

   8  -7  -2    0.13    1.61

  -8  -7   2    1.77    2.14

   8  -7  -2    3.19    2.06

  -8  -7   2    3.03    0.99

  -8   7   2    1.82    1.53

   8   7  -2    2.32    1.59

  -8   7   2    3.01    1.73

   8   7  -2    1.85    0.69

  -8   7   2    3.71    1.19

  -7  -7   2    1.72    0.96

   7  -7  -2    0.41    1.87

  -7  -7   2    0.35    0.86

  -7  -7   2    1.23    1.53

  -7  -7   2    0.99    2.10

   7  -7  -2   -0.60    1.54

  -7   7   2   -0.45    1.31

  -7   7   2    0.71    1.61

  -7   7   2   -1.31    0.86

   7   7  -2    0.01    1.25

   6  -7  -2    4.18    2.05

   6  -7  -2    5.92    1.68

  -6  -7   2    4.24    2.25

  -6  -7   2    3.27    0.82

  -6   7   2    5.46    1.63

  -6   7   2    6.59    1.02

   6   7  -2    4.84    1.50

  -6   7   2    3.70    1.40

   5  -7  -2    0.06    1.93

  -5  -7   2    1.18    0.62

  -5  -7   2    0.20    2.01

  -5   7   2    1.40    1.25

  -5   7   2    0.83    0.73

  -5   7   2   -0.59    0.88

   5   7  -2    1.03    1.16

  -5   7   2    0.88    1.27

   4  -7  -2   29.07    3.32

  -4  -7   2   26.37    1.22

  -4  -7   2   25.53    3.15

   4   7  -2   27.78    2.32

  -4   7   2   28.32    1.82

  -4   7   2   29.13    1.56

   4   7  -2   27.50    2.30

  -4   7   2   22.48    2.06

  -3  -7   2    4.49    2.29

  -3  -7   2    4.15    1.03

   3  -7  -2    4.32    2.05

  -3  -7   2    4.74    0.45

  -3   7   2    6.60    1.32

  -3   7   2    5.67    0.89

  -3   7   2    5.36    0.64

   3   7  -2    6.90    1.30

   3   7  -2    6.37    1.32

  -2  -7   2   40.56    3.58

   2  -7  -2   32.99    3.69

  -2  -7   2   36.85    2.21

   2  -7  -2   36.84    1.63

  -2   7   2   37.51    1.64

  -2   7   2   38.82    1.84

  -2   7   2   39.37    2.47

   2   7  -2   38.24    2.40

  -2   7   2   38.91    2.06

   2   7  -2   40.94    2.33

   2   7  -2   38.29    2.37

   1  -7  -2   42.50    1.85

  -1  -7   2   31.76    3.49

   1  -7  -2   39.61    1.75

   1  -7  -2   39.16    3.82

  -1  -7   2   41.96    2.22

  -1  -7   2   41.97    2.01

   1   7  -2   40.27    2.25

   1   7  -2   38.61    2.35

   1   7  -2   36.60    2.33

  -1   7   2   37.29    2.48

  -1   7   2   41.30    2.20

  -1   7   2   43.32    1.77

   0  -7  -2    1.79    1.98

   0  -7  -2    1.91    0.60

   0  -7   2    1.52    0.79

   0  -7  -2    2.62    0.52

   0  -7   2    1.76    2.08

   0  -7   2    2.11    0.90

   0   7  -2    2.55    0.32

   0   7  -2    2.44    0.32

   0   7  -2    0.70    1.00

   0   7   2    2.18    0.45

   0   7   2    1.92    0.91

   0   7   2    1.78    1.13

   0   7  -2    2.82    1.01

  -1  -7  -2    6.68    1.06

   1  -7   2    2.56    2.15

   1  -7   2    4.96    1.13

  -1  -7  -2    4.66    2.30

   1  -7   2    5.84    0.97

  -1  -7  -2    5.99    0.84

  -1   7  -2    6.57    1.12

   1   7   2    5.54    1.31

  -1   7  -2    5.34    0.66

  -1   7  -2    6.56    0.99

  -1   7  -2    4.95    1.10

   1   7   2    7.74    1.24

  -2  -7  -2    1.53    0.68

  -2  -7  -2    1.32    1.89

  -2  -7  -2    0.04    0.72

  -2  -7  -2    0.62    0.84

   2  -7   2   -0.34    2.12

  -2  -7  -2    0.43    0.37

   2  -7   2    0.36    1.06

   2  -7   2    1.67    0.79

  -2   7  -2    0.48    0.61

   2   7   2    2.65    1.11

   2   7   2    0.83    1.01

  -2   7  -2   -0.85    0.87

  -2   7  -2    0.90    0.79

   3  -7   2    2.25    0.83

  -3  -7  -2    1.91    0.48

   3  -7   2   -0.83    1.17

  -3  -7  -2    0.23    0.82

  -3  -7  -2    1.72    0.66

   3  -7   2   -1.26    2.05

  -3  -7  -2    2.18    2.05

  -3   7  -2    1.30    0.73

  -3   7  -2    2.01    0.94

   3   7   2    1.00    1.16

   3   7   2    1.82    1.07

  -3   7  -2    0.87    0.87

   4  -7   2   68.11    3.56

  -4  -7  -2   61.63    4.42

   4  -7   2   63.57    4.28

  -4  -7  -2   60.16    3.06

  -4  -7  -2   61.04    2.75

   4   7   2   62.47    3.24

  -4   7  -2   66.69    3.00

   4   7   2   64.99    3.40

  -4   7  -2   65.50    3.05

  -4   7  -2   70.09    3.12

  -5  -7  -2   37.37    3.57

  -5  -7  -2   39.65    1.93

   5  -7   2   38.77    3.75

   5  -7   2   36.41    2.88

  -5  -7  -2   36.67    2.02

  -5   7  -2   36.54    2.25

  -5   7  -2   35.54    2.78

   5   7   2   35.28    2.70

  -5   7  -2   42.55    2.42

  -5   7  -2   38.23    2.34

   5   7   2   36.26    2.74

   6  -7   2    2.42    2.16

   6  -7   2    1.53    1.45

  -6  -7  -2    1.46    0.79

  -6  -7  -2   -1.78    1.77

  -6  -7  -2    1.38    0.75

   6   7   2    0.79    1.33

  -6   7  -2    2.47    1.14

  -6   7  -2   -1.30    1.01

   6   7   2    2.69    1.56

  -6   7  -2    2.17    1.46

   7  -7   2    8.11    1.85

  -7  -7  -2    6.06    2.22

  -7  -7  -2    5.53    1.89

  -7  -7  -2    7.42    1.11

  -7  -7  -2    8.06    1.21

   7  -7   2    9.64    2.59

  -7   7  -2    7.31    1.90

   7   7   2   10.75    1.79

  -7   7  -2    8.08    1.43

  -7   7  -2    8.93    1.53

   7   7   2   10.81    1.21

  -8  -7  -2   -0.22    0.89

   8  -7   2    1.74    1.90

  -8  -7  -2    0.58    1.65

  -8  -7  -2    2.94    1.93

  -8   7  -2    0.40    1.63

  -8   7  -2    1.83    1.27

   8   7   2    2.25    1.49

   8   7   2    1.71    0.99

  -8   7  -2    1.29    1.28

  -9  -7  -2    3.40    1.92

   9  -7   2   -2.25    2.00

  -9  -7  -2   -0.90    1.67

   9  -7   2   -0.47    1.84

   9  -7   2   -1.27    2.02

  -9   7  -2    0.25    1.30

  -9   7  -2   -0.33    1.33

  -9   7  -2   -1.81    1.57

   9   7   2    0.89    1.42

   9   7   2   -1.15    0.99

 -10  -7  -2   17.26    2.77

  10  -7   2   17.14    2.77

  10  -7   2   13.06    2.65

  10  -7   2   10.08    2.41

 -10  -7  -2   19.20    2.73

 -10   7  -2   10.34    2.25

  10   7   2   18.61    2.54

  10   7   2   19.55    1.89

 -10   7  -2   16.61    2.24

 -11  -7  -2   -1.22    2.15

  11  -7   2   -3.58    1.76

  11  -7   2    1.78    2.14

 -11  -7  -2    1.42    1.80

  11  -7   2    0.71    1.92

  11   7   2   -0.84    1.13

 -11   7  -2    0.15    1.55

  11   7   2   -0.53    1.59

 -11   7  -2    3.38    2.16

  12  -7   2    5.44    2.30

  12  -7   2    9.89    2.57

 -12  -7  -2   12.03    2.87

 -12   7  -2   12.21    2.28

  12   7   2   12.96    2.50

 -12   7  -2   12.60    2.78

  12   7   2   14.04    1.89

 -13  -7  -2    1.67    2.49

  13  -7   2    0.70    2.22

  13  -7   2   -2.01    1.85

 -13   7  -2   -3.32    2.17

 -13   7  -2   -0.62    1.80

  13   7   2    0.34    1.38

  13   7   2   -0.26    1.99

  14  -7   2    3.12    2.18

 -14  -7  -2    6.67    2.89

  14  -7   2    6.43    2.70

 -14   7  -2    3.93    2.59

  14   7   2    3.64    1.68

  14   7   2    2.92    2.32

 -14   7  -2    2.62    2.10

 -15  -7  -2   12.59    3.41

  15  -7   2    8.93    2.73

  15   7   2    8.82    2.59

 -15   7  -2    3.73    2.36

 -15   7  -2   10.40    3.20

 -15  -8   2    1.95    2.53

  15  -8  -2    0.41    2.53

 -15   8   2    0.18    2.66

  15   8  -2   -2.22    2.12

 -15   8   2    1.55    1.92

 -14  -8   2    2.27    2.57

  14  -8  -2    9.03    2.78

  14   8  -2   11.04    2.51

 -14   8   2    5.65    2.12

 -14   8   2    8.58    3.02

  13  -8  -2   -5.07    2.11

 -13  -8   2    0.41    2.38

  13  -8  -2   -4.22    2.21

 -13   8   2    1.31    1.73

 -13   8   2   -4.20    2.06

  13   8  -2    0.42    1.91

 -12  -8   2   14.67    2.93

  12  -8  -2   12.95    2.80

 -12   8   2   13.30    2.09

  12   8  -2   11.95    2.64

 -12   8   2   11.23    2.48

 -12   8   2   11.10    2.71

  11  -8  -2    0.88    2.12

 -11  -8   2    5.65    2.59

 -11  -8   2    3.94    2.58

  11  -8  -2    3.05    2.31

 -11   8   2    4.20    1.91

  11   8  -2    3.70    2.04

 -11   8   2    6.13    2.44

 -11   8   2    6.02    1.66

  11   8  -2    5.03    1.09

 -10  -8   2    3.57    2.57

 -10  -8   2    4.65    2.21

  10  -8  -2    8.85    2.59

  10  -8  -2    8.93    2.31

 -10   8   2    4.94    1.50

  10   8  -2    5.02    1.92

  10   8  -2    7.69    1.01

 -10   8   2    6.01    1.90

 -10   8   2    6.36    2.25

  -9  -8   2    1.35    1.82

  -9  -8   2    2.26    2.48

   9  -8  -2    1.54    2.22

   9  -8  -2   -1.34    1.95

  -9   8   2    0.60    1.16

  -9   8   2    2.16    1.96

  -9   8   2   -0.34    1.59

   9   8  -2    2.04    1.73

   8  -8  -2   29.80    3.54

  -8  -8   2   25.10    1.96

  -8  -8   2   27.33    3.63

  -8  -8   2   30.25    3.22

   8  -8  -2   30.17    3.06

  -8  -8   2   29.82    2.52

  -8   8   2   30.53    2.75

  -8   8   2   29.68    3.23

  -8   8   2   31.74    2.27

   8   8  -2   29.41    2.78

   7  -8  -2    9.86    2.66

  -7  -8   2   10.67    2.18

   7  -8  -2    9.60    2.09

  -7  -8   2    9.44    2.90

  -7  -8   2   10.01    1.15

   7   8  -2   11.03    1.92

  -7   8   2   10.92    1.90

  -7   8   2   11.21    1.33

  -7   8   2   11.25    2.11

   6  -8  -2   69.53    4.06

   6  -8  -2   66.31    4.81

  -6  -8   2   73.82    5.17

  -6  -8   2   72.36    2.94

  -6   8   2   72.71    4.32

  -6   8   2   75.88    3.20

  -6   8   2   70.37    3.74

   6   8  -2   74.10    4.06

   5  -8  -2   16.86    2.98

  -5  -8   2   16.38    2.95

  -5  -8   2   14.74    1.03

  -5   8   2   18.15    1.62

  -5   8   2   19.88    1.49

  -5   8   2   18.63    2.06

   5   8  -2   19.34    2.17

  -4  -8   2  114.81    6.52

   4  -8  -2  116.40    6.36

   4   8  -2  115.55    5.18

  -4   8   2  114.22    5.09

  -4   8   2  117.21    4.59

   4   8  -2  114.01    5.17

  -4   8   2  121.41    4.27

   3  -8  -2   10.54    2.71

  -3  -8   2   10.29    2.75

  -3  -8   2   11.36    0.80

  -3  -8   2    8.45    1.42

   3   8  -2   13.67    1.74

  -3   8   2   11.60    1.23

  -3   8   2    9.23    1.53

  -3   8   2   14.13    1.02

   3   8  -2   10.79    1.68

  -3   8   2   13.13    1.15

   2  -8  -2    6.03    0.66

  -2  -8   2    7.15    2.57

   2  -8  -2    2.90    2.16

  -2  -8   2    4.32    0.99

  -2  -8   2    4.59    0.75

  -2   8   2    4.77    0.72

   2   8  -2    5.93    1.33

  -2   8   2    6.17    1.44

   2   8  -2    4.63    1.21

  -2   8   2    5.72    1.02

  -2   8   2    4.26    0.64

   2   8  -2    5.51    1.17

  -1  -8   2   -0.48    0.77

  -1  -8   2   -2.25    2.10

   1  -8  -2    0.43    1.99

  -1  -8   2   -0.21    0.74

   1  -8  -2    0.34    0.50

  -1   8   2   -0.14    0.44

  -1   8   2   -1.08    1.11

   1   8  -2   -0.26    0.99

   1   8  -2   -0.47    1.03

   1   8  -2   -0.18    0.83

  -1   8   2   -0.30    0.83

   0  -8   2   16.10    3.02

   0  -8   2   21.06    1.75

   0  -8  -2   17.76    2.98

   0  -8   2   18.98    1.53

   0  -8  -2   20.07    1.33

   0   8  -2   19.74    1.75

   0   8  -2   18.86    1.80

   0   8  -2   23.75    1.72

   0   8   2   20.55    1.92

   0   8   2   20.36    1.69

   1  -8   2   14.27    3.04

  -1  -8  -2   15.51    1.22

   1  -8   2   12.51    1.30

   1  -8   2   14.56    1.50

  -1  -8  -2   13.87    2.80

  -1   8  -2   15.44    0.96

  -1   8  -2   14.24    1.57

   1   8   2   14.68    1.82

  -1   8  -2   14.27    1.55

  -1   8  -2   14.06    1.32

   1   8   2   19.81    1.74

   2  -8   2   96.47    4.11

  -2  -8  -2   86.22    5.54

  -2  -8  -2   92.00    3.66

   2  -8   2   82.79    3.66

  -2  -8  -2   84.81    3.59

   2  -8   2   80.68    5.31

  -2   8  -2   88.48    3.71

  -2   8  -2   88.52    3.42

   2   8   2   87.93    4.14

   2   8   2   97.33    4.07

  -2   8  -2   88.69    3.87

   3  -8   2    4.12    2.52

  -3  -8  -2    3.27    2.35

   3  -8   2    4.62    1.38

  -3  -8  -2    4.95    0.51

  -3  -8  -2    3.81    1.01

  -3  -8  -2    3.51    0.77

  -3  -8  -2    4.42    0.48

   3  -8   2    3.52    0.94

  -3   8  -2    4.86    1.04

   3   8   2    3.52    1.30

  -3   8  -2    4.56    0.88

   3   8   2    4.51    1.21

  -3   8  -2    3.93    1.11

  -4  -8  -2    2.26    2.06

  -4  -8  -2    0.91    0.51

   4  -8   2    0.96    1.37

   4  -8   2   -0.76    2.19

  -4  -8  -2    0.28    0.66

   4   8   2   -1.06    1.22

  -4   8  -2    1.23    0.83

  -4   8  -2    0.94    0.98

   4   8   2    2.80    1.29

  -4   8  -2    1.36    1.05

  -5  -8  -2    3.84    0.85

   5  -8   2    4.42    1.61

  -5  -8  -2    1.79    2.19

   5  -8   2    3.00    2.54

  -5  -8  -2    5.48    0.80

   5   8   2    3.39    1.57

  -5   8  -2    6.24    1.31

  -5   8  -2    4.74    1.18

   5   8   2    3.42    1.38

   6  -8   2    8.41    1.93

  -6  -8  -2   10.21    1.13

  -6  -8  -2   12.22    2.70

  -6  -8  -2   11.80    1.21

   6  -8   2   12.22    2.91

  -6   8  -2   12.14    1.58

   6   8   2   14.49    2.00

  -6   8  -2    9.91    1.53

  -6   8  -2   13.30    2.12

   6   8   2   10.60    2.04

   7  -8   2   -0.24    1.62

  -7  -8  -2   -1.45    0.73

  -7  -8  -2    1.87    1.83

  -7  -8  -2   -1.55    1.98

   7  -8   2    1.29    2.45

  -7  -8  -2   -0.43    0.81

  -7   8  -2   -1.35    1.05

   7   8   2    0.51    1.37

  -7   8  -2   -0.39    1.15

  -7   8  -2   -2.26    1.51

   8  -8   2   10.64    2.28

   8  -8   2   15.26    3.14

  -8  -8  -2   12.54    2.36

  -8  -8  -2   15.33    2.88

  -8   8  -2   15.48    2.47

  -8   8  -2   15.39    1.90

   8   8   2   14.43    2.18

  -8   8  -2   15.97    1.97

  -9  -8  -2   23.32    3.12

   9  -8   2   17.06    3.20

  -9  -8  -2   20.11    3.12

   9  -8   2   14.42    2.62

  -9   8  -2   18.07    2.11

  -9   8  -2   20.38    2.83

  -9   8  -2   20.23    2.15

   9   8   2   22.37    2.60

 -10  -8  -2    3.37    2.11

  10  -8   2    5.12    2.59

  10  -8   2   11.76    2.91

 -10  -8  -2    7.91    2.37

  10  -8   2    9.57    2.54

  10   8   2   10.07    1.50

  10   8   2   12.81    2.38

 -10   8  -2    8.26    2.40

 -10   8  -2    7.82    1.80

 -10   8  -2    6.99    1.77

  11  -8   2   -1.42    1.85

  11  -8   2    0.29    2.25

  11  -8   2    0.50    2.16

 -11  -8  -2    1.95    2.24

 -11  -8  -2    3.69    2.13

 -11   8  -2    0.98    1.55

  11   8   2    0.85    1.17

 -11   8  -2    0.75    1.56

  11   8   2   -0.18    1.72

 -11   8  -2   -0.69    1.99

  12  -8   2    2.95    2.34

 -12  -8  -2    4.07    2.49

  12  -8   2    6.05    2.50

 -12   8  -2    2.57    1.71

  12   8   2    3.69    1.50

 -12   8  -2    5.27    1.91

 -12   8  -2    3.57    2.38

  12   8   2    3.07    2.11

 -13  -8  -2    0.31    2.45

  13  -8   2   -0.29    2.30

  13  -8   2   -4.05    2.06

 -13   8  -2   -1.52    1.68

 -13   8  -2    1.50    2.43

  13   8   2    2.20    2.24

 -13   8  -2   -0.58    1.79

  14  -8   2   -1.41    2.30

  14  -8   2   -4.71    1.93

 -14  -8  -2    0.04    2.46

 -14   8  -2   -0.58    2.23

 -14   8  -2    1.34    1.90

  14   8   2    2.87    2.02

  15  -8   2   -2.56    2.45

 -15  -8  -2    3.20    2.83

  15   8   2    0.87    2.04

 -15   8  -2    0.50    2.11

 -15   8  -2   -0.69    2.60

  15  -9  -2   -0.69    2.56

 -15  -9   2    3.13    3.00

  15   9  -2   -3.24    2.19

 -15   9   2   -1.41    2.02

 -15   9   2   -1.46    2.59

  14  -9  -2    7.59    2.92

 -14  -9   2    8.04    3.07

  14   9  -2   12.35    2.93

 -14   9   2   12.70    3.31

 -14   9   2    7.50    3.08

 -14   9   2   11.56    2.55

  13  -9  -2   -2.92    2.33

 -13  -9   2    5.70    2.68

 -13   9   2   -0.94    1.93

 -13   9   2    2.45    2.61

 -13   9   2    2.86    1.69

  13   9  -2    4.99    2.21

 -12  -9   2   -0.68    2.40

  12  -9  -2   -1.09    2.24

 -12   9   2    0.65    1.49

 -12   9   2   -0.97    1.94

 -12   9   2    2.50    2.39

  12   9  -2   -0.37    1.80

 -11  -9   2   -6.00    2.43

  11  -9  -2   -3.42    2.26

  11  -9  -2   -0.84    2.18

 -11  -9   2    2.78    2.21

 -11   9   2    1.45    2.03

 -11   9   2   -0.52    1.32

  11   9  -2   -2.57    1.66

 -11   9   2    1.85    1.85

 -10  -9   2    8.23    3.07

  10  -9  -2    9.34    2.90

 -10  -9   2    7.40    2.56

  10  -9  -2    4.51    2.38

  10   9  -2   12.30    2.45

 -10   9   2    6.40    1.50

 -10   9   2    7.67    2.06

 -10   9   2    7.27    2.28

  -9  -9   2    0.96    2.18

   9  -9  -2    7.00    2.72

  -9  -9   2    4.31    2.86

   9  -9  -2   -0.09    2.16

  -9   9   2    1.63    1.20

  -9   9   2    1.22    1.71

  -9   9   2    2.37    2.11

   9   9  -2    4.00    1.96

  -8  -9   2    2.93    2.75

   8  -9  -2    3.02    2.55

  -8  -9   2    1.59    1.96

   8  -9  -2    2.92    1.94

  -8   9   2    4.12    2.00

  -8   9   2    0.70    1.57

  -8   9   2    2.71    1.11

   8   9  -2    2.33    1.63

   7  -9  -2    0.98    2.46

  -7  -9   2    2.79    2.72

   7  -9  -2    1.45    1.93

  -7  -9   2   -2.26    1.88

   7   9  -2    1.84    1.50

  -7   9   2   -1.06    1.53

  -7   9   2    0.25    1.42

  -7   9   2    0.18    0.95

  -6  -9   2    2.61    2.83

  -6  -9   2    4.12    0.65

   6  -9  -2    1.09    2.45

   6  -9  -2    2.78    1.84

  -6   9   2    4.74    1.59

  -6   9   2    2.84    0.93

   6   9  -2    2.83    1.51

   5  -9  -2    0.52    2.48

   5  -9  -2    2.93    1.77

  -5  -9   2    3.00    2.87

  -5   9   2    0.53    0.70

  -5   9   2    1.19    1.40

   5   9  -2   -1.30    1.43

  -4  -9   2   20.62    3.42

   4  -9  -2   21.40    3.34

  -4   9   2   21.21    1.32

  -4   9   2   17.84    2.16

   4   9  -2   23.80    2.38

  -4   9   2   21.89    1.71

   4   9  -2   18.68    2.27

  -4   9   2   20.04    1.66

  -3  -9   2    5.67    2.63

   3  -9  -2    5.39    2.50

  -3  -9   2    5.67    0.57

  -3  -9   2    4.54    0.67

  -3   9   2    3.52    1.03

  -3   9   2    5.51    0.70

   3   9  -2    5.83    1.50

  -3   9   2    5.85    0.88

   3   9  -2    5.24    1.49

  -3   9   2    5.68    1.53

  -2  -9   2   22.26    1.52

  -2  -9   2   21.26    1.93

  -2  -9   2   21.84    3.66

   2  -9  -2   22.21    1.30

   2  -9  -2   21.58    3.40

  -2   9   2   23.37    1.34

   2   9  -2   22.98    2.08

   2   9  -2   26.64    2.32

  -2   9   2   22.69    1.37

  -2   9   2   21.00    1.75

  -2   9   2   21.23    2.15

  -1  -9   2   11.33    1.17

  -1  -9   2   11.83    3.10

   1  -9  -2   10.44    0.93

   1  -9  -2   10.80    2.82

  -1  -9   2    7.81    1.18

  -1   9   2   10.15    0.81

  -1   9   2    9.00    1.64

   1   9  -2    9.87    1.33

   1   9  -2    9.62    1.57

  -1   9   2    9.42    1.32

   1   9  -2   12.07    1.61

   0  -9  -2   34.27    4.07

   0  -9   2   27.47    1.98

   0  -9   2   35.13    4.18

   0  -9   2   33.85    2.17

   0  -9  -2   29.33    1.72

   0   9   2   30.39    2.18

   0   9  -2   32.33    2.33

   0   9  -2   29.88    2.37

   0   9  -2   34.91    2.10

   0   9   2   32.60    2.54

  -1  -9  -2    2.23    0.76

   1  -9   2   -0.82    2.50

   1  -9   2    1.16    1.11

   1  -9   2    2.51    0.88

  -1  -9  -2    3.39    2.55

   1   9   2    3.10    1.44

  -1   9  -2    1.54    0.45

   1   9   2    2.73    1.11

  -1   9  -2    1.49    1.11

  -1   9  -2    2.37    1.10

  -1   9  -2    1.93    0.93

  -2  -9  -2    1.74    0.74

  -2  -9  -2    2.44    2.49

  -2  -9  -2    1.99    0.86

   2  -9   2    1.55    0.86

   2  -9   2   -0.89    1.18

   2  -9   2   -1.61    2.54

  -2   9  -2    1.00    1.12

   2   9   2    1.32    1.18

  -2   9  -2    2.32    0.93

   2   9   2   -0.21    1.31

  -2   9  -2    2.13    0.62

  -2   9  -2    2.32    1.14

   3  -9   2    1.89    1.39

  -3  -9  -2    0.42    2.45

  -3  -9  -2    0.36    0.67

   3  -9   2   -0.72    2.33

   3  -9   2    1.28    0.86

  -3  -9  -2    0.39    0.90

   3   9   2   -0.84    1.13

  -3   9  -2   -0.33    1.04

   3   9   2    0.30    1.35

  -3   9  -2    0.32    0.68

  -3   9  -2    0.09    0.87

  -4  -9  -2   32.65    1.36

  -4  -9  -2   33.59    4.07

   4  -9   2   38.16    3.08

  -4  -9  -2   31.88    1.36

  -4  -9  -2   34.54    1.92

   4  -9   2   31.48    4.10

  -4   9  -2   31.44    2.03

   4   9   2   30.15    2.88

  -4   9  -2   34.18    2.29

   4   9   2   33.93    2.65

  -4   9  -2   30.61    2.32

   5  -9   2   70.17    4.11

  -5  -9  -2   63.95    2.57

  -5  -9  -2   62.87    5.16

  -5  -9  -2   63.75    2.58

  -5  -9  -2   66.74    2.92

   5  -9   2   68.00    5.37

   5   9   2   57.75    3.65

   5   9   2   62.38    3.74

  -5   9  -2   61.67    3.35

  -5   9  -2   69.89    3.36

   6  -9   2   26.17    2.62

   6  -9   2   25.08    3.83

  -6  -9  -2   20.24    1.71

  -6  -9  -2   29.98    3.92

  -6  -9  -2   22.59    1.56

   6   9   2   23.18    2.76

  -6   9  -2   24.54    2.20

   6   9   2   22.02    2.38

  -6   9  -2   27.70    2.15

   7  -9   2    9.26    2.14

  -7  -9  -2    7.72    2.71

   7  -9   2    6.78    2.99

  -7   9  -2    7.35    1.64

  -7   9  -2    6.25    1.46

   7   9   2    6.02    1.91

  -8  -9  -2   25.02    3.14

  -8  -9  -2   26.15    3.63

   8  -9   2   25.53    3.03

   8  -9   2   36.92    4.29

  -8   9  -2   26.78    2.37

  -8   9  -2   22.97    2.83

  -8   9  -2   29.73    2.49

   8   9   2   30.23    3.05

   9  -9   2   27.71    3.26

  -9  -9  -2   27.57    3.41

  -9  -9  -2   33.18    3.91

   9  -9   2   24.73    3.81

  -9   9  -2   24.47    2.94

   9   9   2   28.81    3.03

  -9   9  -2   20.93    2.28

  -9   9  -2   27.13    2.46

 -10  -9  -2   20.20    3.18

  10  -9   2   11.30    2.73

  10  -9   2    5.30    2.95

 -10  -9  -2   18.51    3.19

  10  -9   2   13.17    3.39

 -10   9  -2   16.79    2.77

 -10   9  -2   16.42    2.15

 -10   9  -2   14.36    2.07

  10   9   2   15.67    2.54

 -11  -9  -2    5.28    2.48

  11  -9   2   -0.09    2.52

  11  -9   2   -2.61    2.55

  11  -9   2   -0.06    1.94

 -11  -9  -2    5.99    2.54

  11   9   2    4.19    2.18

 -11   9  -2    3.53    1.66

 -11   9  -2    2.71    2.23

 -11   9  -2    0.57    1.58

  12  -9   2   -0.39    2.48

  12  -9   2    0.00    2.39

 -12  -9  -2    0.16    2.20

 -12   9  -2    0.56    1.75

 -12   9  -2   -0.25    2.03

  12   9   2    2.05    1.93

 -12   9  -2    2.64    1.77

  13  -9   2    1.83    2.56

  13  -9   2   -1.81    2.35

 -13  -9  -2    3.70    2.71

 -13   9  -2    2.27    1.94

 -13   9  -2    0.92    2.27

  13   9   2    2.20    2.14

  14  -9   2   -5.88    2.13

 -14  -9  -2    7.46    3.00

  14  -9   2   -1.96    2.32

 -14   9  -2   -0.41    2.43

 -14   9  -2    0.60    1.91

  14   9   2   -0.79    2.20

 -14 -10   2    3.09    2.83

  14 -10  -2    1.39    2.78

 -14  10   2   -0.03    1.99

  14  10  -2    2.14    2.29

 -14  10   2    2.80    2.75

 -13 -10   2    1.49    2.67

  13 -10  -2   -0.67    2.47

 -13  10   2   -1.52    1.92

 -13  10   2    0.49    2.52

  13  10  -2   -2.25    1.86

 -12 -10   2    4.41    2.61

  12 -10  -2    1.11    2.35

 -12  10   2    3.18    2.06

 -12  10   2    0.20    2.06

  12  10  -2    1.35    2.08

  11 -10  -2   -3.96    1.82

  11 -10  -2   -0.42    2.71

 -11 -10   2    0.20    2.15

 -11 -10   2   -4.54    2.71

  11  10  -2    1.56    1.92

 -11  10   2   -0.88    1.81

 -11  10   2   -1.96    1.29

 -11  10   2    2.58    2.35

  10 -10  -2   -0.99    2.13

  10 -10  -2    3.43    2.89

 -10 -10   2   -0.50    2.24

 -10 -10   2   -1.42    2.83

  10  10  -2    2.95    2.03

 -10  10   2    4.87    2.41

 -10  10   2    2.30    1.35

 -10  10   2    3.58    1.91

   9 -10  -2    0.26    2.14

  -9 -10   2    2.88    2.99

   9 -10  -2    1.23    2.72

  -9 -10   2    2.82    2.32

   9  10  -2    5.65    1.99

  -9  10   2    5.06    2.09

  -9  10   2    0.82    1.64

  -9  10   2    0.62    1.19

  -8 -10   2   40.28    4.01

   8 -10  -2   37.50    4.52

   8 -10  -2   32.59    3.32

  -8  10   2   42.72    2.59

  -8  10   2   41.49    3.30

   8  10  -2   51.89    3.93

   7 -10  -2    7.90    3.12

  -7 -10   2   10.12    3.50

   7 -10  -2    7.31    2.21

   7  10  -2    6.28    1.84

  -7  10   2    8.53    1.23

  -7  10   2    6.34    1.87

  -6 -10   2   43.61    5.05

   6 -10  -2   43.99    4.76

   6 -10  -2   40.84    3.47

  -6  10   2   43.54    3.17

   6  10  -2   40.95    3.23

  -6  10   2   41.18    2.22

   5 -10  -2    2.77    2.86

  -5 -10   2    2.03    3.03

   5 -10  -2    1.77    1.82

  -5  10   2    0.59    1.47

  -5  10   2    1.01    0.66

   5  10  -2   -0.03    1.34

  -5  10   2    2.27    1.06

   4 -10  -2    9.85    3.26

  -4 -10   2    9.60    3.18

  -4  10   2   10.88    1.21

  -4  10   2   11.91    0.97

  -4  10   2    7.33    1.75

   4  10  -2   11.86    1.98

  -4  10   2   10.64    1.37

   4  10  -2   12.89    2.17

  -3 -10   2    3.93    0.58

  -3 -10   2    3.12    0.70

   3 -10  -2    1.63    2.64

  -3 -10   2    3.14    2.78

  -3  10   2    3.84    1.09

  -3  10   2    5.12    1.64

  -3  10   2    5.25    0.84

  -3  10   2    4.37    0.70

   3  10  -2    2.59    1.52

   3  10  -2    5.77    1.69

  -2 -10   2   20.56    3.94

   2 -10  -2   22.31    1.39

  -2 -10   2   24.71    1.68

   2 -10  -2   26.26    4.11

  -2  10   2   24.13    1.92

   2  10  -2   23.64    2.34

  -2  10   2   22.77    1.38

   2  10  -2   20.08    2.19

  -2  10   2   22.76    2.43

  -1 -10   2   44.60    2.84

   1 -10  -2   44.24    2.15

  -1 -10   2   49.35    2.55

   1 -10  -2   51.07    4.73

  -1 -10   2   45.05    5.07

  -1  10   2   44.18    3.11

   1  10  -2   46.29    3.06

  -1  10   2   49.71    1.93

   1  10  -2   47.43    2.74

   1  10  -2   50.90    3.04

  -1  10   2   51.16    2.78

   0 -10   2   63.14    5.33

   0 -10  -2   73.90    5.75

   0 -10  -2   65.56    2.92

   0 -10   2   78.17    3.44

   0 -10   2   69.14    3.33

   0  10   2   70.60    3.54

   0  10  -2   67.13    3.62

   0  10   2   69.39    3.85

   0  10  -2   71.07    3.32

   0  10  -2   72.93    3.69

   1 -10   2    0.46    0.89

  -1 -10  -2    0.90    2.73

  -1 -10  -2    1.50    0.81

   1 -10   2    0.53    2.87

   1 -10   2    1.09    1.21

  -1  10  -2    1.85    1.18

   1  10   2    2.15    1.48

  -1  10  -2    1.50    0.95

  -1  10  -2    1.98    0.38

  -1  10  -2    0.82    1.23

   1  10   2    0.79    1.15

  -2 -10  -2    7.40    1.10

  -2 -10  -2    8.77    3.13

  -2 -10  -2    7.33    1.04

   2 -10   2    6.22    1.11

   2 -10   2    8.56    3.32

   2 -10   2    4.27    1.51

   2  10   2    6.97    1.47

   2  10   2    6.05    1.77

  -2  10  -2    6.53    1.46

  -2  10  -2    6.68    1.18

  -2  10  -2    2.95    1.31

  -2  10  -2    5.92    0.77

  -3 -10  -2   34.96    4.59

   3 -10   2   30.85    2.15

  -3 -10  -2   36.21    3.00

   3 -10   2   33.24    4.32

  -3 -10  -2   32.40    2.00

   3 -10   2   35.67    3.00

  -3  10  -2   28.19    2.36

  -3  10  -2   32.58    1.89

   3  10   2   37.00    3.11

   3  10   2   35.85    2.77

  -3  10  -2   38.56    2.57

  -3  10  -2   33.34    2.23

  -4 -10  -2    4.43    3.03

  -4 -10  -2    5.81    0.92

   4 -10   2    6.71    3.22

   4 -10   2    5.02    1.73

  -4  10  -2    3.36    0.92

   4  10   2    4.83    1.58

  -4  10  -2    4.15    1.11

   4  10   2    2.69    1.60

  -4  10  -2    4.25    1.40

  -5 -10  -2    0.63    2.57

   5 -10   2    5.98    3.11

   5 -10   2    2.78    1.73

  -5  10  -2    3.09    1.22

   5  10   2    2.15    1.45

   5  10   2    2.38    1.62

  -5  10  -2    4.15    1.42

   6 -10   2    4.64    2.01

  -6 -10  -2    4.81    0.74

  -6 -10  -2    5.50    2.82

   6 -10   2    5.72    3.10

  -6  10  -2    3.50    1.43

   6  10   2    5.40    1.83

   6  10   2    3.38    1.77

  -6  10  -2    4.28    1.33

   7 -10   2   19.63    3.88

   7 -10   2   12.86    2.52

  -7 -10  -2   20.53    3.68

  -7 -10  -2   15.45    1.31

  -7  10  -2   11.88    1.90

   7  10   2   17.74    2.52

  -7  10  -2   11.92    1.73

  -8 -10  -2   53.74    5.03

   8 -10   2   41.21    3.72

  -8 -10  -2   38.79    4.01

   8 -10   2   47.56    5.31

  -8  10  -2   44.08    3.10

  -8  10  -2   37.99    3.03

   8  10   2   43.83    3.68

   9 -10   2   -2.82    2.82

   9 -10   2   -2.45    1.96

  -9 -10  -2    4.08    2.60

  -9 -10  -2   -1.80    2.05

   9  10   2    2.97    1.78

  -9  10  -2    0.75    1.49

  -9  10  -2    1.61    1.96

  -9  10  -2    1.16    1.45

 -10 -10  -2    8.93    2.77

  10 -10   2    7.16    2.39

 -10 -10  -2   20.43    3.50

  10 -10   2    2.32    3.02

  10 -10   2    0.10    3.26

 -10  10  -2    8.19    2.41

 -10  10  -2    9.81    1.91

  10  10   2   14.36    2.45

 -10  10  -2   10.20    1.90

  11 -10   2   -1.15    2.97

  11 -10   2   -1.34    2.18

 -11 -10  -2    1.70    2.27

 -11 -10  -2    7.40    2.95

  11 -10   2   -0.79    2.89

  11  10   2    0.77    2.01

 -11  10  -2    4.57    1.72

 -11  10  -2   -0.75    2.01

 -11  10  -2    1.32    1.56

  12 -10   2    0.75    2.94

 -12 -10  -2    9.32    2.83

  12 -10   2   11.99    3.07

 -12  10  -2   13.43    2.93

  12  10   2   12.52    2.70

 -12  10  -2    9.25    2.08

 -13 -10  -2    4.88    2.67

  13 -10   2   -0.46    2.82

  13 -10   2    5.34    2.92

  13  10   2    6.46    2.41

 -13  10  -2    8.20    2.79

 -13  10  -2    3.22    1.97

  14 -10   2   -0.84    2.52

 -14 -10  -2   -2.44    2.40

  14 -10   2   -5.15    2.56

 -14  10  -2    5.87    2.73

 -13 -11   2    6.38    2.81

  13 -11  -2    8.47    3.13

 -13  11   2   10.66    2.48

  13  11  -2    8.79    2.86

 -13  11   2   11.04    3.09

 -12 -11   2    6.05    2.75

  12 -11  -2   -3.98    2.39

  12  11  -2    2.09    2.34

 -12  11   2   -2.88    1.98

 -12  11   2    1.45    1.91

  11 -11  -2    1.09    2.40

  11 -11  -2   -0.88    2.99

 -11 -11   2    3.00    2.46

 -11 -11   2    2.43    3.39

  11  11  -2    2.68    2.32

 -11  11   2    4.83    2.52

 -11  11   2    3.18    1.95

 -10 -11   2    3.58    2.58

 -10 -11   2    0.60    3.31

  10 -11  -2    2.66    2.29

  10 -11  -2    5.55    3.23

 -10  11   2    3.53    1.94

  10  11  -2    3.39    2.25

  -9 -11   2   22.97    4.31

   9 -11  -2   29.10    4.26

   9 -11  -2   20.11    3.16

  -9 -11   2   24.45    3.40

  -9  11   2   19.37    2.72

   9  11  -2   26.92    3.20

   8 -11  -2    0.46    2.28

  -8 -11   2    1.13    2.18

  -8 -11   2    0.88    3.11

   8 -11  -2    2.81    3.09

   8  11  -2    1.72    1.92

  -8  11   2   -1.26    1.59

  -8  11   2    0.54    1.12

  -7 -11   2   23.67    4.37

   7 -11  -2   17.63    2.90

   7 -11  -2   29.03    4.30

   7  11  -2   29.19    2.90

  -7  11   2   25.40    2.80

  -7  11   2   26.55    1.84

  -6 -11   2   -1.95    2.94

   6 -11  -2    1.13    3.03

   6 -11  -2    3.04    2.15

  -6  11   2    1.34    0.70

  -6  11   2    1.08    1.10

  -6  11   2    0.54    1.56

   6  11  -2    1.91    1.77

   5 -11  -2    3.24    2.80

   5 -11  -2    2.11    1.88

  -5 -11   2    2.00    3.33

  -5  11   2    0.95    1.03

   5  11  -2    1.27    1.67

  -5  11   2   -2.62    1.39

  -5  11   2    0.48    0.60

   4 -11  -2    1.37    2.86

   4 -11  -2    0.82    1.82

  -4 -11   2    5.18    3.46

  -4  11   2    2.71    0.65

  -4  11   2    3.97    1.19

  -4  11   2    3.04    0.94

   4  11  -2    4.20    1.73

   4  11  -2    4.38    1.82

  -4  11   2    0.99    1.50

  -3 -11   2    4.78    0.74

  -3 -11   2    7.93    3.52

   3 -11  -2    4.20    3.36

  -3  11   2    4.99    0.85

   3  11  -2    7.81    1.70

  -3  11   2    6.37    1.33

  -3  11   2    4.18    1.72

   3  11  -2    5.14    1.61

  -2 -11   2    4.02    0.97

  -2 -11   2    4.63    3.11

   2 -11  -2    4.04    3.23

   2  11  -2    7.86    1.74

  -2  11   2    5.89    1.30

   2  11  -2    2.56    1.53

  -2  11   2    5.65    0.73

  -2  11   2    6.72    1.81

  -1 -11   2    1.69    2.91

   1 -11  -2    2.45    3.18

  -1 -11   2    1.37    1.06

   1  11  -2   -0.01    1.39

   1  11  -2    1.10    1.25

  -1  11   2    1.87    1.51

  -1  11   2    1.20    1.13

   0 -11   2   18.25    1.79

   0 -11   2   15.24    3.76

   0 -11  -2   18.28    3.84

   0  11  -2   22.08    2.14

   0  11   2   25.09    2.65

   0  11  -2   22.62    2.38

   0  11   2   18.53    1.97

   0  11  -2   17.64    1.72

   1 -11   2    5.63    1.50

   1 -11   2    2.34    2.97

   1 -11   2    6.17    1.16

  -1 -11  -2    6.92    3.16

  -1  11  -2    6.86    1.61

  -1  11  -2    5.33    1.47

   1  11   2    7.64    1.81

   1  11   2    8.82    1.64

  -1  11  -2    9.08    1.32

   2 -11   2    3.49    3.32

  -2 -11  -2    7.34    3.49

   2 -11   2    4.76    1.58

   2  11   2    1.32    1.62

  -2  11  -2    1.95    1.02

  -2  11  -2    2.22    0.59

  -2  11  -2    2.15    1.38

  -2  11  -2    3.73    1.34

   2  11   2    3.39    1.44

  -3 -11  -2   13.48    3.63

   3 -11   2   11.10    1.99

   3 -11   2   11.97    3.54

  -3  11  -2   12.40    1.13

   3  11   2   10.16    2.21

  -3  11  -2   12.32    1.43

  -3  11  -2   11.46    1.81

   3  11   2   12.22    1.90

  -3  11  -2   11.02    1.75

   4 -11   2    1.62    3.28

  -4 -11  -2    4.00    3.09

   4 -11   2    1.41    1.66

   4  11   2    0.96    1.70

   4  11   2    2.05    1.53

  -4  11  -2    1.42    1.39

  -4  11  -2    1.18    1.04

   5 -11   2   14.40    3.76

  -5 -11  -2   17.79    4.11

   5 -11   2   12.68    2.24

  -5  11  -2   11.66    1.55

   5  11   2   11.19    1.91

   5  11   2   11.05    2.28

  -5  11  -2   13.63    1.93

  -6 -11  -2    8.38    3.34

   6 -11   2    4.75    3.55

   6 -11   2    5.43    2.08

   6  11   2    4.36    1.76

  -6  11  -2    5.65    1.57

   6  11   2    1.63    1.83

  -6  11  -2    2.02    1.24

   7 -11   2   10.17    3.85

  -7 -11  -2   19.16    3.90

   7 -11   2    5.00    2.30

  -7  11  -2    8.59    1.79

  -7  11  -2    9.63    1.69

   7  11   2   12.01    2.17

   8 -11   2    7.70    3.64

   8 -11   2    7.45    2.54

  -8 -11  -2    8.99    2.55

  -8 -11  -2   10.83    3.36

  -8  11  -2    9.49    1.70

   8  11   2   11.58    2.22

  -8  11  -2    6.96    1.76

   9 -11   2   -3.34    3.24

  -9 -11  -2    3.00    2.24

  -9 -11  -2    2.99    2.87

   9 -11   2   -0.28    2.28

  -9  11  -2    2.04    1.47

  -9  11  -2   -2.48    1.41

   9  11   2    1.38    2.00

 -10 -11  -2    6.00    3.02

  10 -11   2   -0.86    2.44

 -10 -11  -2   -0.13    2.07

  10 -11   2   -6.71    3.26

  10  11   2    5.14    2.02

 -10  11  -2    2.02    1.61

 -10  11  -2    0.74    1.57

 -11 -11  -2    2.28    3.03

 -11 -11  -2    3.89    2.62

  11 -11   2   -4.87    3.22

  11 -11   2    1.21    2.47

  11  11   2    2.00    2.22

 -11  11  -2   -0.57    1.57

  12 -11   2   11.49    3.08

  12 -11   2   -1.84    3.14

 -12 -11  -2    9.72    2.88

  12  11   2   10.02    2.62

 -12  11  -2    8.27    2.48

  13 -11   2   -6.14    2.79

  13 -11   2   -1.50    2.44

 -13 -11  -2   -1.35    2.52

 -13  11  -2    2.13    2.43

  13  11   2   -2.95    1.98

 -12 -12   2    7.79    2.96

  12 -12  -2    5.31    3.06

  12  12  -2    8.27    2.77

 -12  12   2    4.26    2.18

  11 -12  -2    1.80    2.47

 -11 -12   2   -2.54    3.57

 -11 -12   2    2.63    2.34

  11 -12  -2    1.14    3.48

  11  12  -2    1.83    2.30

 -11  12   2    2.09    1.93

  10 -12  -2   32.77    4.96

  10 -12  -2   32.60    3.74

 -10 -12   2   25.39    4.82

 -10 -12   2   36.33    4.30

 -10  12   2   25.33    3.07

  10  12  -2   25.97    3.61

   9 -12  -2    6.94    3.60

  -9 -12   2    2.33    2.46

   9 -12  -2    0.35    2.49

  -9 -12   2    0.37    3.43

   9  12  -2    0.44    2.01

  -9  12   2   -0.46    1.77

  -8 -12   2    2.29    2.37

   8 -12  -2   11.30    3.62

  -8 -12   2    6.54    3.74

   8 -12  -2    5.61    2.57

  -8  12   2    7.32    2.07

   8  12  -2   10.45    2.49

  -7 -12   2   -0.87    3.24

   7 -12  -2    1.17    2.24

   7 -12  -2    4.74    3.36

  -7  12   2   -0.62    1.13

  -7  12   2    2.55    1.80

   7  12  -2    1.50    1.83

  -6 -12   2    2.94    3.69

   6 -12  -2    6.00    3.36

   6 -12  -2   -1.56    2.09

  -6  12   2   -0.88    1.59

   6  12  -2   -0.99    1.51

  -6  12   2    0.24    1.11

  -5 -12   2   -1.26    3.10

   5 -12  -2   -0.53    1.99

   5 -12  -2    4.28    3.41

  -5  12   2    1.20    1.66

   5  12  -2   -0.49    1.66

  -5  12   2    0.15    1.10

  -4 -12   2   -0.54    3.34

   4 -12  -2    2.32    2.00

   4 -12  -2    6.93    3.56

  -4  12   2    4.83    1.87

   4  12  -2    2.18    1.76

   4  12  -2    3.12    1.78

  -4  12   2    1.62    1.23

  -3 -12   2    3.26    3.22

   3 -12  -2    2.36    3.12

   3 -12  -2   -0.06    1.73

  -3  12   2    0.52    1.15

   3  12  -2   -1.64    1.41

   3  12  -2   -0.47    1.46

  -3  12   2   -1.35    1.57

  -2 -12   2    9.96    1.19

   2 -12  -2    8.04    3.55

  -2 -12   2   13.35    3.99

   2  12  -2    9.41    1.93

  -2  12   2   11.45    1.66

   2  12  -2    9.18    1.97

  -2  12   2   12.04    2.16

   1 -12  -2   14.21    4.06

  -1 -12   2   12.76    1.47

  -1 -12   2   19.44    4.33

   1  12  -2   15.74    2.14

  -1  12   2   10.13    2.02

  -1  12   2   12.98    1.73

   1  12  -2   15.04    2.19

   0 -12   2    0.51    1.21

   0 -12   2    3.06    3.53

   0 -12  -2    7.11    3.43

   0  12  -2    1.26    1.45

   0  12   2    2.51    1.37

   0  12  -2    3.83    1.16

   0  12   2    4.26    1.76

   0  12  -2    2.93    1.58

  -1 -12  -2    0.68    3.09

   1 -12   2    0.67    1.33

   1 -12   2    0.92    3.13

  -1  12  -2    0.00    1.26

   1  12   2   -1.07    1.22

   1  12   2    2.27    1.76

  -1  12  -2    2.03    1.06

  -1  12  -2   -0.26    1.51

   2 -12   2    5.92    1.66

   2 -12   2    4.51    3.37

  -2 -12  -2    6.53    3.43

  -2  12  -2    3.30    1.55

   2  12   2    4.55    1.80

   2  12   2    4.01    1.58

  -2  12  -2    4.85    1.18

  -2  12  -2    5.49    1.66

   3 -12   2   30.89    5.08

  -3 -12  -2   30.18    4.87

   3 -12   2   21.22    2.42

  -3  12  -2   27.31    2.05

   3  12   2   22.21    2.71

  -3  12  -2   22.35    2.30

   3  12   2   24.06    2.54

  -3  12  -2   25.63    2.53

   4 -12   2   14.80    2.30

  -4 -12  -2   22.63    4.49

   4 -12   2   16.78    4.10

   4  12   2   14.74    2.49

   4  12   2   13.07    2.02

  -4  12  -2   11.49    1.88

  -4  12  -2   15.24    2.13

  -4  12  -2   17.15    1.69

   5 -12   2    1.62    3.39

   5 -12   2    1.67    1.97

  -5 -12  -2    7.28    3.24

  -5  12  -2    2.32    1.16

   5  12   2    2.38    1.79

  -5  12  -2    3.19    1.61

  -5  12  -2    1.51    1.42

   5  12   2    4.55    1.75

   6 -12   2   13.54    2.57

  -6 -12  -2   24.89    4.53

   6 -12   2    9.92    4.00

  -6  12  -2   13.48    1.73

  -6  12  -2   14.58    2.14

   6  12   2   11.67    2.51

   6  12   2   14.89    2.39

  -7 -12  -2    8.69    3.45

   7 -12   2    4.09    3.69

   7 -12   2    4.55    2.31

  -7  12  -2    2.52    1.34

  -7  12  -2    0.70    1.57

   7  12   2    1.97    1.69

   8 -12   2    3.34    2.35

  -8 -12  -2   -0.33    2.21

   8 -12   2    2.46    3.72

  -8 -12  -2    9.75    3.44

  -8  12  -2    2.06    1.46

   8  12   2    3.88    2.12

  -8  12  -2    5.60    1.80

  -9 -12  -2    4.44    3.26

   9 -12   2   -0.95    3.70

  -9 -12  -2    1.62    2.31

   9 -12   2   -0.60    2.37

  -9  12  -2    3.21    2.38

   9  12   2    2.42    2.05

  10 -12   2   -0.54    2.45

 -10 -12  -2    4.38    2.62

 -10 -12  -2    7.62    3.38

  10  12   2    6.35    2.33

  11 -12   2    1.55    2.73

 -11 -12  -2    3.95    3.43

  11 -12   2   -4.85    4.68

 -11 -12  -2    3.66    2.63

  11  12   2    0.55    1.99

  12 -12   2   -7.81    3.24

 -12 -12  -2    4.63    2.85

  12 -12   2    4.21    2.98

  12  12   2    1.10    2.34

  11 -13  -2    1.82    2.75

 -11 -13   2   -5.33    3.85

  11 -13  -2   -1.79    3.92

 -11 -13   2    2.17    2.53

  11  13  -2    3.57    2.49

 -11  13   2    1.09    2.01

 -10 -13   2   17.73    4.80

  10 -13  -2    7.50    2.96

 -10 -13   2   15.81    3.50

  10 -13  -2   17.55    4.52

  10  13  -2    9.84    2.61

 -10  13   2   16.68    2.66

   9 -13  -2   -0.72    2.47

  -9 -13   2    4.35    2.55

  -9 -13   2   -0.99    3.58

   9 -13  -2    6.83    3.68

  -9  13   2    1.45    1.91

   9  13  -2    1.68    1.98

  -8 -13   2    4.76    2.85

   8 -13  -2    4.35    2.70

  -8 -13   2    4.51    3.82

   8 -13  -2    6.90    3.70

  -8  13   2    2.87    1.93

   8  13  -2    0.83    1.84

   7 -13  -2    8.03    3.77

   7 -13  -2   -6.65    2.15

  -7 -13   2    0.19    3.70

  -7  13   2    1.75    1.87

   7  13  -2   -0.31    1.71

  -7  13   2   -0.08    1.20

  -6 -13   2    9.00    4.27

   6 -13  -2   11.37    2.64

   6 -13  -2   14.06    4.02

   6  13  -2    6.21    2.02

  -6  13   2    8.60    2.21

  -6  13   2    6.56    1.47

   5 -13  -2   15.65    2.74

  -5 -13   2   21.35    4.96

   5 -13  -2   18.53    4.33

  -5  13   2   16.26    1.91

   5  13  -2   22.83    2.85

  -5  13   2   20.46    2.70

  -4 -13   2    2.08    3.78

   4 -13  -2    1.77    3.10

   4 -13  -2   -2.28    1.88

   4  13  -2   -0.77    1.73

   4  13  -2    1.26    1.65

  -4  13   2    1.86    1.74

  -4  13   2    1.54    1.27

   3 -13  -2    1.22    3.55

   3 -13  -2    2.99    2.02

  -3 -13   2    5.31    3.96

   3  13  -2    0.78    1.66

   3  13  -2    1.84    1.73

  -3  13   2    3.26    1.35

  -3  13   2    3.28    1.95

   2 -13  -2   -2.60    1.71

   2 -13  -2    6.04    3.70

  -2 -13   2    1.72    3.41

  -2  13   2    1.00    1.27

  -2  13   2    1.99    1.72

   2  13  -2    1.50    1.49

   2  13  -2   -0.16    1.58

   1 -13  -2   10.74    3.84

  -1 -13   2   10.23    3.86

   1  13  -2    8.90    2.06

  -1  13   2    5.80    1.58

   1  13  -2    5.94    1.75

  -1  13   2    7.00    2.12

   0 -13  -2    8.52    4.02

   0 -13   2   16.16    4.47

   0 -13   2    9.07    1.53

   0  13   2    8.64    1.77

   0  13   2    7.76    2.08

   0  13  -2    5.09    1.76

   0  13  -2    6.91    1.92

  -1 -13  -2   10.45    4.04

   1 -13   2    2.43    1.46

   1 -13   2    4.83    3.63

   1  13   2    2.72    1.99

  -1  13  -2    3.31    1.19

   1  13   2    2.25    1.46

  -1  13  -2    5.61    1.66

  -1  13  -2    5.20    1.83

   2 -13   2   -0.90    1.50

   2 -13   2   -2.12    3.71

  -2 -13  -2    7.22    3.64

   2  13   2    0.28    1.68

  -2  13  -2    0.59    1.06

  -2  13  -2    1.95    1.47

   2  13   2   -0.84    1.43

  -2  13  -2    1.69    1.71

   3 -13   2    3.21    1.79

  -3 -13  -2    2.95    3.75

   3 -13   2   -1.64    3.56

   3  13   2    0.92    1.50

  -3  13  -2    2.58    1.68

   3  13   2    0.53    1.87

  -3  13  -2    1.76    1.43

  -3  13  -2    1.16    1.06

   4 -13   2    3.16    1.97

   4 -13   2    8.44    4.04

  -4 -13  -2   11.48    4.03

  -4  13  -2    3.87    1.71

   4  13   2    1.71    1.59

   4  13   2   -0.43    1.65

  -4  13  -2    2.93    1.54

  -4  13  -2    1.83    1.16

   5 -13   2    0.31    3.43

   5 -13   2    3.68    2.15

  -5 -13  -2    7.43    3.83

  -5  13  -2    1.71    1.76

  -5  13  -2    0.35    1.57

   5  13   2    2.79    1.78

   5  13   2    1.83    1.92

  -5  13  -2    0.63    1.50

   6 -13   2   15.94    2.78

   6 -13   2   18.88    4.78

  -6 -13  -2   20.41    4.24

  -6  13  -2   14.69    2.30

   6  13   2   16.61    3.02

  -6  13  -2   15.97    2.23

   6  13   2   16.88    2.63

  -7 -13  -2    4.77    3.44

   7 -13   2    0.14    2.14

   7 -13   2    1.78    3.77

   7  13   2    1.04    1.90

  -7  13  -2    1.02    1.64

  -8 -13  -2   20.95    4.34

   8 -13   2    4.03    2.58

   8 -13   2    6.39    4.28

   8  13   2   11.91    2.56

   9 -13   2   -0.32    2.41

  -9 -13  -2    7.47    3.78

  -9 -13  -2   -0.25    2.40

   9 -13   2   -7.06    3.73

   9  13   2   -0.84    2.03

 -10 -13  -2    7.43    2.83

 -10 -13  -2   10.08    4.00

  10 -13   2    3.04    2.73

  10  13   2    8.23    2.69

  11 -13   2    0.21    2.77

 -11 -13  -2   -0.44    2.63

  11  13   2   -1.59    2.05

  10 -14  -2   -1.28    3.93

 -10 -14   2    9.50    3.12

 -10 -14   2    1.42    4.33

  10 -14  -2    7.19    2.97

 -10  14   2    4.65    2.17

  10  14  -2    4.47    2.61

   9 -14  -2    4.10    3.94

  -9 -14   2   -0.28    2.72

   9 -14  -2    3.46    2.61

  -9 -14   2   -0.93    3.88

  -9  14   2   -0.96    1.95

   9  14  -2    0.62    2.35

   8 -14  -2    6.55    4.13

  -8 -14   2    3.73    4.11

   8 -14  -2    5.00    2.77

  -8 -14   2    5.50    2.87

  -8  14   2    3.48    2.04

   8  14  -2    6.36    2.37

  -7 -14   2    2.63    4.00

   7 -14  -2    4.99    3.83

   7 -14  -2    2.01    2.57

  -7  14   2   -1.92    1.77

   7  14  -2   -0.44    1.73

   6 -14  -2    5.28    3.75

  -6 -14   2    6.34    4.27

   6 -14  -2    3.60    2.56

  -6  14   2    9.50    2.30

  -6  14   2    5.97    1.59

   6  14  -2    3.96    1.92

   5 -14  -2    2.37    3.46

   5 -14  -2   -1.79    2.15

  -5 -14   2    3.40    3.73

  -5  14   2   -0.31    1.88

  -5  14   2    0.26    1.27

   5  14  -2    1.19    1.71

   4 -14  -2   15.26    4.24

   4 -14  -2    5.48    2.29

  -4 -14   2   14.76    4.49

   4  14  -2    8.00    2.30

  -4  14   2    8.91    1.68

   4  14  -2   10.14    2.27

  -4  14   2    5.72    2.15

   3 -14  -2   -2.87    1.82

   3 -14  -2    1.69    3.24

  -3 -14   2    2.02    3.96

   3  14  -2   -0.42    1.75

  -3  14   2    0.92    1.87

   3  14  -2    1.85    1.76

  -3  14   2    0.22    1.33

   2 -14  -2   43.00    5.84

  -2 -14   2   32.94    5.66

   2 -14  -2   32.91    3.10

  -2  14   2   37.93    2.93

   2  14  -2   36.96    3.27

  -2  14   2   31.09    3.36

   2  14  -2   43.68    3.74

  -1 -14   2    2.70    3.74

   1 -14  -2    6.32    4.14

   1 -14  -2   -1.49    1.64

  -1  14   2    0.84    1.88

   1  14  -2   -1.85    1.40

  -1  14   2    1.05    1.44

   1  14  -2    1.63    1.82

   0 -14  -2    5.74    3.72

   0 -14   2    4.12    3.86

   0  14   2    1.84    1.51

   0  14   2    1.57    2.03

   0  14  -2    1.31    1.65

   0  14  -2    0.89    1.71

   1 -14   2    3.86    4.18

  -1 -14  -2    5.68    3.75

   1  14   2    2.85    1.62

  -1  14  -2    0.89    1.48

   1  14   2    1.38    1.89

  -1  14  -2    2.73    1.81

  -2 -14  -2    7.24    4.14

   2 -14   2    1.69    1.68

   2 -14   2    5.65    4.21

  -2  14  -2    0.31    1.46

   2  14   2   -1.14    1.72

   2  14   2    2.44    1.66

  -2  14  -2   -0.04    1.69

   3 -14   2    2.66    4.11

  -3 -14  -2    5.76    3.78

   3 -14   2    0.88    1.78

  -3  14  -2   -1.50    1.48

  -3  14  -2    0.93    1.73

   3  14   2   -1.18    1.53

   3  14   2    0.92    1.84

   4 -14   2   31.40    3.16

   4 -14   2   39.69    5.95

  -4 -14  -2   47.01    5.96

   4  14   2   31.52    3.11

  -4  14  -2   31.25    2.85

   4  14   2   29.38    3.41

  -4  14  -2   37.52    3.30

   5 -14   2    6.33    4.45

  -5 -14  -2    8.15    3.64

   5 -14   2   -2.22    2.04

   5  14   2    2.73    2.12

  -5  14  -2   -0.73    1.41

  -5  14  -2    0.65    1.63

   5  14   2    0.09    1.75

  -6 -14  -2   37.09    5.60

   6 -14   2   29.74    3.37

   6 -14   2   24.61    5.53

  -6  14  -2   23.02    2.55

   6  14   2   25.90    3.63

   6  14   2   28.36    3.12

  -6  14  -2   27.29    2.93

  -7 -14  -2    5.38    3.69

   7 -14   2    0.01    4.05

   7 -14   2   -1.66    2.27

   7  14   2   -1.37    1.90

  -7  14  -2   -0.34    1.59

   8 -14   2   -1.97    2.38

   8 -14   2   -4.50    4.09

  -8 -14  -2    8.94    3.83

   8  14   2    0.11    2.01

  -9 -14  -2    3.05    3.86

   9 -14   2   -1.57    2.45

  -9 -14  -2   -0.19    2.36

   9 -14   2   -5.86    4.16

   9  14   2   -0.49    2.13

  -8 -15   2    2.67    4.42

  -8 -15   2    6.50    3.04

   8 -15  -2    1.73    2.59

   8 -15  -2    7.32    4.34

   8  15  -2    2.32    2.23

  -8  15   2    1.37    1.95

   7 -15  -2   -3.14    2.40

   7 -15  -2    6.18    4.44

  -7 -15   2   -5.13    4.02

  -7  15   2    3.04    2.12

   7  15  -2    0.68    1.96

   6 -15  -2   11.23    2.95

  -6 -15   2   12.25    4.65

   6 -15  -2   16.81    4.86

  -6  15   2   12.73    2.56

   6  15  -2   13.33    2.68

  -5 -15   2    3.25    4.32

   5 -15  -2    6.14    4.24

   5 -15  -2    2.07    2.51

   5  15  -2    3.96    2.14

  -5  15   2    2.66    2.11

   4 -15  -2    2.50    3.72

  -4 -15   2   -4.79    3.82

   4 -15  -2   -3.76    2.09

   4  15  -2    2.70    1.93

  -4  15   2    0.61    1.35

  -4  15   2    1.53    1.97

  -3 -15   2    4.97    3.91

   3 -15  -2   -2.42    1.91

   3 -15  -2    4.18    3.95

   3  15  -2   -0.63    1.72

  -3  15   2    3.83    1.53

  -3  15   2    0.69    1.85

   3  15  -2    1.35    2.05

  -2 -15   2    8.63    4.73

   2 -15  -2    7.75    4.04

  -2  15   2    1.63    1.51

   2  15  -2    1.49    1.93

  -2  15   2    5.62    2.20

   2  15  -2    4.24    1.88

   1 -15  -2   16.51    4.26

  -1 -15   2   15.30    5.06

  -1  15   2   13.70    2.10

   1  15  -2   12.50    2.36

   1  15  -2   11.88    2.51

  -1  15   2   17.61    2.85

   0 -15  -2   14.26    4.20

   0 -15   2   15.06    4.87

   0  15  -2    8.21    2.17

   0  15   2   10.08    2.65

   0  15   2    7.95    1.92

   0  15  -2   11.39    2.17

   1 -15   2    3.53    4.32

  -1 -15  -2    6.55    3.81

   1  15   2   -2.01    1.88

  -1  15  -2   -2.91    1.69

  -1  15  -2   -0.10    1.53

   1  15   2    0.55    1.59

  -2 -15  -2   24.09    4.87

   2 -15   2   23.61    5.24

   2  15   2   17.23    2.40

   2  15   2   15.13    2.82

  -2  15  -2   14.77    2.30

  -2  15  -2   17.93    2.60

  -3 -15  -2    4.06    3.95

   3 -15   2    2.01    4.03

  -3  15  -2    0.80    1.92

  -3  15  -2   -0.09    1.49

   3  15   2    1.03    1.93

   3  15   2    2.93    1.77

  -4 -15  -2    8.37    4.22

   4 -15   2    1.39    4.45

  -4  15  -2    0.83    1.58

   4  15   2    2.75    1.81

  -4  15  -2    5.41    1.93

   4  15   2    3.54    2.04

   5 -15   2   -1.73    3.87

  -5 -15  -2    8.11    4.30

   5 -15   2    1.01    2.20

   5  15   2    2.74    2.28

  -5  15  -2    3.77    1.89

   5  15   2    0.04    1.81

  -5  15  -2   -1.29    1.49

  -6 -15  -2    9.83    4.35

   6 -15   2   -3.66    2.20

   6 -15   2   -1.46    4.17

  -6  15  -2    0.35    1.54

   6  15   2    0.50    1.90

  -7 -15  -2    9.88    4.35

   7 -15   2   -6.01    4.45

   7 -15   2   -0.72    2.39

   7  15   2    1.77    2.23

  -7  15  -2    0.25    1.57

   8 -15   2   14.64    3.16

   8 -15   2    3.30    4.66

  -8 -15  -2   18.57    4.94

   8  15   2   12.63    2.81

   6 -16  -2   -0.81    2.33

   6 -16  -2    8.95    4.89

  -6 -16   2    7.45    5.04

   6  16  -2    4.26    2.08

  -6  16   2    3.01    2.23

   5 -16  -2    4.03    4.34

  -5 -16   2    1.30    4.54

   5  16  -2    0.30    2.03

  -5  16   2    0.11    1.91

   4 -16  -2   10.13    4.83

  -4 -16   2    2.99    4.81

   4  16  -2    1.03    2.03

  -4  16   2   -1.23    1.94

  -3 -16   2   -3.57    3.85

   3 -16  -2    7.31    4.47

  -3  16   2    1.96    2.13

   3  16  -2    1.34    2.24

   3  16  -2   -0.03    1.81

   2 -16  -2   10.75    4.64

  -2 -16   2    2.83    4.74

  -2  16   2    4.01    1.67

   2  16  -2    5.03    2.10

  -2  16   2    0.02    2.14

   2  16  -2    3.53    2.23

   1 -16  -2   13.40    4.80

  -1 -16   2    9.03    5.03

  -1  16   2    6.88    2.49

   1  16  -2    1.23    2.03

  -1  16   2    4.27    1.79

   1  16  -2    5.16    2.01

   0 -16   2    6.00    4.74

   0 -16  -2   10.55    4.69

   0  16  -2    0.63    1.78

   0  16   2    2.69    1.74

   0  16  -2    2.34    2.03

   0  16   2    2.51    2.24

   1 -16   2    1.71    4.15

  -1 -16  -2   10.01    4.58

  -1  16  -2    1.92    1.93

   1  16   2    0.53    2.01

  -1  16  -2    0.58    1.63

   1  16   2    0.38    1.67

  -2 -16  -2   13.19    4.85

   2 -16   2    4.84    4.68

  -2  16  -2    0.74    1.91

   2  16   2    2.60    2.33

   2  16   2    1.70    1.80

  -2  16  -2    2.31    1.77

   3 -16   2    8.97    5.00

  -3 -16  -2    4.52    4.02

   3  16   2    3.02    2.19

  -3  16  -2    0.68    1.62

   3  16   2    0.47    1.70

  -3  16  -2    1.95    2.00

  -4 -16  -2   15.78    5.03

   4 -16   2    7.99    4.69

   4  16   2    6.86    2.64

  -4  16  -2    6.33    3.77

   4  16   2    4.03    2.01

  -4  16  -2    7.05    1.93

   5 -16   2   -1.60    4.61

  -5 -16  -2   12.23    4.70

   5  16   2   -2.52    2.26

   5  16   2    2.19    2.05

  -5  16  -2   -1.43    1.57

  -1 -17   2   13.29    5.64

   1 -17  -2   13.14    5.00

   1  17  -2    6.40    2.08

   1  17  -2    7.50    2.56

  -1  17   2    0.65    2.25

   0 -17   2    9.81    5.41

   0 -17  -2   15.25    5.02

   0  17  -2    2.82    1.97

   0  17   2    7.88    2.65

   0  17  -2    7.37    2.39

   0  17   2   10.68    3.04

   1 -17   2   -3.14    4.25

  -1 -17  -2    3.05    4.15

  -1  17  -2    2.15    1.90

   1  17   2    0.26    1.67

  -1  17  -2    0.34    1.99

   1  17   2   -0.76    2.18

  17   0  -3    0.68    2.22

 -17   0   3   -0.45    2.60

  16   0  -3   -4.80    1.77

 -16   0   3    1.73    2.50

  15   0  -3    2.06    2.01

 -15   0   3   -1.24    2.15

  14   0  -3   -0.45    1.65

  14   0  -3   -1.17    1.78

 -14   0   3   -0.47    2.13

  13   0  -3   -1.32    1.65

  13   0  -3   -0.82    1.60

 -13   0   3   -0.32    2.07

 -12   0   3    1.29    2.03

  12   0  -3   -1.15    1.50

  12   0  -3    0.99    1.57

 -11   0   3    2.77    2.00

  11   0  -3    4.89    1.65

  11   0  -3    4.60    1.65

  10   0  -3   -2.15    1.23

 -10   0   3   -0.36    1.57

  10   0  -3    0.56    1.22

   9   0  -3    0.51    1.06

   9   0  -3    1.71    0.45

  -9   0   3   -0.36    1.44

   9   0  -3    2.14    1.21

   8   0  -3   -0.31    0.42

   8   0  -3    0.18    1.12

  -8   0   3   -0.74    1.37

   8   0  -3    0.12    1.05

   7   0  -3   16.74    1.66

  -7   0   3   19.81    2.22

  -7   0   3   20.42    1.63

   7   0  -3   18.34    1.10

   7   0  -3   16.36    0.96

   7   0  -3   15.86    1.54

  -6   0   3   -0.61    1.25

   6   0  -3    1.69    1.07

   6   0  -3   -1.42    1.04

  -6   0   3    0.91    0.89

   6   0  -3    1.39    0.69

   6   0  -3    0.14    0.97

   6   0  -3   -0.19    1.09

   6   0  -3    0.96    0.47

  -6   0   3    1.88    1.10

   5   0  -3   27.19    1.91

  -5   0   3   26.34    1.80

   5   0  -3   27.39    1.52

   5   0  -3   25.60    1.75

  -5   0   3   25.07    2.09

  -5   0   3   27.50    1.71

   5   0  -3   27.79    2.01

   5   0  -3   24.98    1.87

  -4   0   3   -0.67    0.83

   4   0  -3    0.07    0.85

  -4   0   3   -0.76    0.66

   4   0  -3    0.49    0.68

   4   0  -3    0.27    0.37

   4   0  -3    0.55    0.73

  -4   0   3    0.46    1.08

   4   0  -3   -0.90    0.87

  -3   0   3  336.68   11.45

  -3   0   3  331.82   11.33

  -3   0   3  344.52   11.49

   3   0  -3  332.72   11.56

   3   0  -3  350.94   11.52

  -3   0   3  334.78   11.60

   3   0  -3  346.59   11.25

   3   0  -3  339.19   11.34

  -2   0   3   -1.10    0.63

   2   0  -3    0.67    0.61

   2   0  -3   -0.74    0.66

  -2   0   3    0.08    0.45

   2   0  -3   -0.66    0.55

   2   0  -3    0.13    0.45

   2   0  -3    0.27    0.42

  -2   0   3   -0.38    0.57

  -2   0   3   -0.37    0.44

  -2   0   3   -0.43    0.71

   1   0  -3  976.66   31.84

   1   0  -3  964.77   31.87

  -1   0   3 1000.00   31.91

   1   0  -3  975.45   31.95

  -1   0   3  997.52   31.88

  -1   0   3  984.93   31.84

   1   0  -3  945.90   31.90

  -1   0   3  959.23   31.95

   0   0   3    0.83    0.45

   0   0  -3    0.12    0.37

   0   0  -3   -0.20    0.39

   0   0  -3    0.30    0.19

   0   0   3    0.06    0.29

   0   0  -3    0.03    0.53

   0   0  -3   -0.08    0.39

   0   0   3    0.12    0.48

   0   0   3    0.62    0.39

   0   0   3   -0.01    0.43

  -1   0  -3   32.92    1.47

   1   0   3   38.05    1.45

  -1   0  -3   36.49    1.72

   1   0   3   37.56    1.75

   1   0   3   35.82    1.65

  -1   0  -3   38.44    1.71

  -1   0  -3   38.00    1.93

  -1   0  -3   39.48    1.45

   1   0   3   39.95    1.97

  -2   0  -3    0.02    0.66

   2   0   3    0.33    0.65

  -2   0  -3    1.14    0.51

   2   0   3   -0.14    0.51

  -2   0  -3    0.00    0.65

  -2   0  -3   -0.29    0.67

  -2   0  -3   -1.45    0.57

   2   0   3   -0.68    0.76

   2   0   3    0.39    0.64

   3   0   3   43.00    2.32

   3   0   3   38.50    2.14

  -3   0  -3   39.13    2.08

   3   0   3   39.78    2.05

  -3   0  -3   41.77    2.11

  -3   0  -3   41.33    2.10

  -3   0  -3   41.18    2.21

  -3   0  -3   40.42    1.82

  -4   0  -3   -0.16    0.75

  -4   0  -3   -0.82    0.67

  -4   0  -3   -0.63    0.69

   4   0   3    1.00    0.85

  -4   0  -3    0.13    0.90

  -4   0  -3   -0.27    0.78

   4   0   3    0.55    0.91

   4   0   3   -1.03    0.81

   5   0   3  160.61    6.45

  -5   0  -3  158.74    6.50

  -5   0  -3  176.58    6.50

  -5   0  -3  171.02    6.43

  -5   0  -3  178.29    6.40

   5   0   3  173.32    6.51

  -5   0  -3  175.46    6.17

   5   0   3  181.38    6.59

  -6   0  -3   -0.50    0.83

   6   0   3    0.15    1.05

  -6   0  -3   -0.67    0.92

  -6   0  -3    0.24    0.73

  -6   0  -3   -0.87    1.06

   6   0   3   -0.23    1.10

   6   0   3   -0.10    0.94

  -6   0  -3    0.27    0.85

  -7   0  -3  141.57    5.96

  -7   0  -3  138.25    5.01

   7   0   3  149.56    5.74

  -7   0  -3  136.71    5.58

   7   0   3  137.09    5.71

  -8   0  -3    1.19    1.44

   8   0   3   -0.76    1.16

   8   0   3    0.35    0.94

   9   0   3   -0.47    0.94

  -9   0  -3   -0.77    1.43

   9   0   3   -0.01    1.19

 -10   0  -3    1.76    1.59

  10   0   3   -1.34    0.94

  10   0   3    1.67    1.44

  11   0   3    0.50    1.62

 -11   0  -3    2.47    2.00

  11   0   3    0.65    1.09

  12   0   3   -0.91    1.72

  12   0   3    0.29    1.05

 -12   0  -3    3.15    2.06

 -13   0  -3   24.51    3.20

  13   0   3   21.18    2.03

  13   0   3   28.48    3.14

  14   0   3   -0.18    1.94

 -14   0  -3   -1.34    2.29

 -15   0  -3    7.01    2.77

  15   0   3    2.72    2.24

 -16   0  -3   -2.20    2.32

  16   0   3   -2.82    2.08

 -17   0  -3    2.65    2.94

  17   0   3   -1.71    2.25

  17  -1  -3   11.19    2.83

 -17  -1   3    5.45    2.76

 -17   1   3   14.84    3.47

  17   1  -3    5.56    2.42

  16  -1  -3   -3.22    2.05

 -16  -1   3   -3.92    2.39

 -16   1   3   -0.63    2.29

  16   1  -3   -4.05    1.89

  15  -1  -3   12.75    2.61

 -15  -1   3   18.81    3.32

  15   1  -3   21.09    2.83

  15   1  -3   23.47    2.81

 -15   1   3   16.31    3.19

 -14  -1   3    1.23    2.15

  14  -1  -3    0.93    1.90

 -14   1   3    0.65    2.36

  14   1  -3    0.87    1.83

  14   1  -3    2.10    1.81

 -13  -1   3    6.98    2.54

  13  -1  -3    2.73    1.91

  13   1  -3    6.11    1.82

  13   1  -3    3.84    1.78

 -13   1   3    6.47    2.38

 -12  -1   3    8.06    2.48

  12  -1  -3    9.82    0.99

  12  -1  -3    9.23    2.11

  12  -1  -3   11.36    1.96

 -12   1   3    5.00    2.45

  12   1  -3    9.36    2.02

  12   1  -3    8.56    1.88

 -11  -1   3   19.95    2.70

  11  -1  -3   20.35    1.59

  11  -1  -3   18.79    2.11

  11  -1  -3   14.13    2.17

 -11   1   3   16.87    2.64

  11   1  -3   16.90    2.11

  11   1  -3   17.76    2.15

  10  -1  -3    1.61    1.30

 -10  -1   3    3.42    1.84

  10  -1  -3    3.87    0.83

  10  -1  -3    4.84    1.49

 -10   1   3    4.85    1.85

  10   1  -3    3.73    1.47

  10   1  -3    4.99    1.51

  -9  -1   3  173.50    7.60

   9  -1  -3  184.46    6.51

   9  -1  -3  173.62    7.16

   9  -1  -3  182.84    6.94

   9   1  -3  176.45    7.05

   9   1  -3  180.38    7.06

  -9   1   3  180.01    7.62

   8  -1  -3   -0.96    0.63

  -8  -1   3   -2.45    1.19

   8  -1  -3   -0.01    1.01

   8  -1  -3    0.44    1.20

  -8   1   3   -1.30    1.31

   8   1  -3   -0.46    0.41

   8   1  -3   -0.63    0.98

  -8   1   3   -0.56    0.79

   8   1  -3   -0.41    1.00

   7  -1  -3   38.02    2.65

   7  -1  -3   39.46    2.28

   7  -1  -3   39.42    1.73

   7  -1  -3   40.18    1.73

  -7  -1   3   40.83    2.31

   7  -1  -3   39.63    2.57

  -7  -1   3   42.35    2.96

  -7   1   3   38.37    2.19

   7   1  -3   44.03    2.50

   7   1  -3   40.10    1.85

  -7   1   3   36.30    2.98

   7   1  -3   36.26    2.42

   6  -1  -3    5.33    1.39

   6  -1  -3    6.29    1.03

  -6  -1   3    6.94    1.58

   6  -1  -3    6.19    1.21

  -6  -1   3    6.97    1.20

   6  -1  -3    5.95    1.28

  -6  -1   3    4.97    1.14

   6   1  -3    4.46    1.11

  -6   1   3    6.19    0.99

  -6   1   3    6.72    1.56

  -6   1   3    6.59    1.23

   6   1  -3    6.53    1.32

   6   1  -3    7.80    1.26

   6   1  -3    7.32    0.98

   6   1  -3    6.00    1.35

  -5  -1   3   13.38    1.41

   5  -1  -3   15.25    1.48

   5  -1  -3   12.73    1.57

  -5  -1   3   13.54    1.71

  -5  -1   3   13.27    1.35

  -5  -1   3   12.89    1.22

   5  -1  -3   13.21    1.15

  -5   1   3   13.68    1.13

   5   1  -3   15.47    1.30

   5   1  -3   11.62    1.24

  -5   1   3   16.49    1.78

   5   1  -3   15.37    1.63

   5   1  -3   12.53    1.39

  -5   1   3   12.22    1.32

   5   1  -3   13.09    1.32

  -4  -1   3  543.10   18.27

  -4  -1   3  535.34   18.13

  -4  -1   3  551.99   18.03

   4  -1  -3  532.67   18.25

  -4  -1   3  547.53   18.07

  -4  -1   3  541.38   18.09

   4  -1  -3  549.40   17.89

   4  -1  -3  531.95   18.14

   4   1  -3  529.47   18.06

   4   1  -3  547.57   18.23

  -4   1   3  537.06   18.29

   4   1  -3  534.45   18.06

   4   1  -3  528.54   18.02

  -4   1   3  544.82   17.88

  -4   1   3  546.27   18.13

   3  -1  -3   64.74    2.79

  -3  -1   3   64.74    2.61

  -3  -1   3   64.68    2.69

  -3  -1   3   62.67    2.82

   3  -1  -3   63.04    2.36

  -3  -1   3   66.54    2.27

   3  -1  -3   58.63    2.73

  -3  -1   3   64.73    2.62

  -3  -1   3   62.70    2.85

  -3   1   3   60.37    2.63

   3   1  -3   64.41    2.79

  -3   1   3   59.49    2.34

   3   1  -3   59.14    2.77

   3   1  -3   58.65    2.62

  -3   1   3   65.23    2.90

   3   1  -3   64.44    2.62

   2  -1  -3   90.79    3.15

  -2  -1   3   96.14    3.42

  -2  -1   3   97.32    3.41

  -2  -1   3   93.33    3.35

  -2  -1   3   90.85    3.73

   2  -1  -3   90.94    3.45

   2  -1  -3   92.45    3.51

  -2  -1   3   90.53    3.47

  -2  -1   3   95.10    3.52

   2   1  -3   94.66    3.39

  -2   1   3   95.23    3.50

   2   1  -3   90.62    3.37

   2   1  -3   92.09    3.48

   2   1  -3   92.14    3.70

   2   1  -3   94.65    3.52

  -2   1   3   91.19    3.31

   2   1  -3   92.83    3.33

  -2   1   3   89.65    3.15

  -2   1   3   91.15    3.52

   1  -1  -3  193.81    6.24

   1  -1  -3  186.08    6.37

   1  -1  -3  187.29    6.38

  -1  -1   3  194.86    6.34

   1  -1  -3  185.85    6.52

  -1  -1   3  185.65    6.45

  -1  -1   3  175.48    6.65

  -1  -1   3  189.64    6.41

  -1  -1   3  187.36    6.30

   1   1  -3  185.72    6.32

   1   1  -3  183.74    6.39

  -1   1   3  186.47    6.37

  -1   1   3  188.25    6.39

   1   1  -3  190.67    6.26

  -1   1   3  191.57    6.24

   1   1  -3  185.69    6.45

  -1   1   3  183.83    6.53

   1   1  -3  181.76    6.66

   0  -1   3   14.37    1.06

   0  -1  -3   17.02    1.02

   0  -1   3   17.08    1.43

   0  -1  -3   17.90    1.36

   0  -1   3   17.02    1.34

   0  -1  -3   18.10    1.02

   0  -1  -3   14.36    0.84

   0  -1  -3   16.12    0.89

   0  -1   3   15.69    0.96

   0   1  -3   16.19    1.32

   0   1  -3   16.70    1.45

   0   1   3   18.33    0.94

   0   1  -3   16.23    1.04

   0   1   3   16.37    0.98

   0   1  -3   16.71    1.00

   0   1   3   15.58    1.02

   0   1   3   17.72    1.34

   0   1  -3   14.82    0.94

  -1  -1  -3   28.65    1.70

  -1  -1  -3   28.18    1.35

   1  -1   3   28.78    1.84

   1  -1   3   28.09    1.87

   1  -1   3   27.53    1.55

   1  -1   3   27.87    1.50

   1  -1   3   29.16    1.25

  -1  -1  -3   27.72    1.37

  -1  -1  -3   27.12    1.45

   1   1   3   26.10    1.33

  -1   1  -3   28.52    1.47

  -1   1  -3   29.78    1.56

   1   1   3   28.17    1.73

  -1   1  -3   30.16    1.89

   1   1   3   27.89    1.42

   1   1   3   27.40    1.35

  -1   1  -3   27.83    1.21

  -1   1  -3   26.86    1.79

  -2  -1  -3   88.06    3.48

  -2  -1  -3   93.33    3.65

   2  -1   3   85.37    3.38

   2  -1   3   90.38    3.78

  -2  -1  -3   95.24    3.38

   2  -1   3   86.28    3.68

  -2  -1  -3   96.55    3.47

  -2  -1  -3   95.74    3.50

   2  -1   3   92.55    3.56

  -2   1  -3   91.69    3.74

   2   1   3   95.14    3.41

   2   1   3   93.01    3.51

  -2   1  -3   90.53    3.52

  -2   1  -3   90.56    3.67

  -2   1  -3   84.71    3.35

   2   1   3   94.97    3.68

  -2   1  -3   91.67    3.52

   2   1   3   87.72    3.45

   3  -1   3  205.42    7.21

  -3  -1  -3  198.01    7.16

   3  -1   3  200.51    7.20

   3  -1   3  194.33    7.07

  -3  -1  -3  206.54    7.22

   3  -1   3  202.86    7.37

  -3  -1  -3  203.95    7.08

  -3  -1  -3  203.87    7.01

  -3  -1  -3  199.92    7.09

   3   1   3  208.80    7.16

   3   1   3  196.46    7.10

  -3   1  -3  193.39    7.14

   3   1   3  199.92    7.03

  -3   1  -3  203.96    7.11

  -3   1  -3  199.74    7.16

   3   1   3  203.90    7.26

  -3   1  -3  201.64    7.19

  -3   1  -3  204.38    7.31

  -4  -1  -3    3.93    0.93

  -4  -1  -3    3.74    0.85

   4  -1   3    5.71    1.05

  -4  -1  -3    3.61    1.13

   4  -1   3    6.99    1.11

  -4  -1  -3    3.54    0.85

  -4   1  -3    7.03    1.05

   4   1   3    3.74    0.98

   4   1   3    4.05    1.10

   4   1   3    4.25    1.11

   4   1   3    2.92    0.88

  -4   1  -3    4.54    1.03

   5  -1   3   38.38    2.58

   5  -1   3   39.38    2.35

   5  -1   3   39.55    2.66

  -5  -1  -3   37.70    2.21

  -5  -1  -3   40.45    2.35

  -5  -1  -3   37.19    2.42

  -5  -1  -3   37.64    2.22

   5   1   3   36.84    2.48

  -5   1  -3   39.70    2.08

   5   1   3   38.80    2.51

  -5   1  -3   40.81    2.48

   5   1   3   39.14    2.40

  -5   1  -3   37.57    2.54

  -5   1  -3   41.04    2.41

  -5   1  -3   39.23    2.31

   5   1   3   40.26    2.38

   6  -1   3   18.20    1.70

  -6  -1  -3   17.71    1.81

  -6  -1  -3   19.01    2.02

   6  -1   3   12.97    1.58

   6  -1   3   14.48    1.68

  -6  -1  -3   15.08    1.48

  -6  -1  -3   16.45    1.67

   6   1   3   14.59    1.66

  -6   1  -3   14.90    1.81

   6   1   3   14.27    1.46

  -6   1  -3   16.98    1.43

   6   1   3   15.62    1.65

  -6   1  -3   13.21    1.45

  -6   1  -3   18.68    1.76

   6   1   3   17.28    1.83

  -7  -1  -3   19.66    2.16

  -7  -1  -3   18.37    1.84

   7  -1   3   23.51    2.23

  -7  -1  -3   17.36    1.36

   7  -1   3   17.39    1.96

   7   1   3   18.08    1.80

   7   1   3   13.29    1.69

  -7   1  -3   19.49    1.28

   7   1   3   15.55    1.53

  -7   1  -3   17.00    2.00

   8  -1   3   50.71    3.01

  -8  -1  -3   45.93    3.15

  -8  -1  -3   39.90    2.57

  -8  -1  -3   42.49    1.97

  -8  -1  -3   42.32    1.97

   8  -1   3   42.82    3.10

   8   1   3   46.89    2.72

   8   1   3   47.73    2.86

  -8   1  -3   43.82    1.80

  -8   1  -3   46.59    3.01

   8   1   3   46.17    2.90

  -9  -1  -3    0.99    1.51

  -9  -1  -3   -1.29    0.85

   9  -1   3   -2.02    1.33

   9  -1   3    0.35    1.07

   9   1   3    0.32    1.26

  -9   1  -3    0.19    1.56

   9   1   3    1.77    1.45

   9   1   3   -0.23    0.90

  10  -1   3    1.84    1.49

  10  -1   3   -0.17    1.07

 -10  -1  -3    0.75    1.66

  10   1   3    2.12    1.59

 -10   1  -3    2.70    1.79

  10   1   3    3.00    1.01

  10   1   3    1.54    1.48

  11  -1   3    4.81    1.94

 -11  -1  -3    1.71    1.92

  11  -1   3    2.94    1.28

 -11   1  -3    1.50    2.02

  11   1   3    3.43    1.12

  11   1   3    3.63    1.76

  12  -1   3    2.46    1.90

 -12  -1  -3    3.95    2.19

  12  -1   3    3.87    1.37

 -12   1  -3    2.61    2.08

  12   1   3    2.34    1.71

  12   1   3    2.60    1.08

 -13  -1  -3    0.39    2.21

  13  -1   3    0.47    1.79

  13  -1   3    0.84    1.23

 -13   1  -3   -0.92    1.89

  13   1   3   -1.07    0.99

  13   1   3    0.61    1.82

  14  -1   3   -3.24    1.80

 -14  -1  -3   -0.35    2.12

 -14   1  -3    1.35    2.15

  14   1   3   -1.29    1.82

 -15  -1  -3    8.42    2.81

  15  -1   3    0.86    2.13

 -15   1  -3    1.13    2.23

  15   1   3    0.33    2.17

 -16  -1  -3    4.05    2.75

  16  -1   3   -2.84    2.10

  16   1   3    2.48    2.24

 -16   1  -3   -0.01    2.25

 -17  -1  -3    7.02    3.00

  17  -1   3    5.88    2.67

 -17   1  -3    6.51    2.85

  17   1   3    8.50    2.66

 -17  -2   3   10.14    2.99

  17  -2  -3    0.57    2.45

  17   2  -3    6.85    2.47

 -17   2   3    4.71    2.96

  17   2  -3    7.58    2.43

 -16  -2   3   -1.01    2.50

  16  -2  -3   -0.29    2.29

  16   2  -3   -1.22    1.89

  16   2  -3    0.61    2.03

 -16   2   3   -5.69    2.31

 -15  -2   3   -2.10    2.27

  15  -2  -3    1.33    2.17

  15   2  -3   -0.37    1.78

 -15   2   3    3.90    2.53

  15   2  -3   -0.41    1.73

  14  -2  -3    8.79    2.40

 -14  -2   3   13.90    2.85

  14   2  -3   11.45    2.43

 -14   2   3   11.48    2.73

  14   2  -3   13.73    2.33

  13  -2  -3    1.68    1.80

 -13  -2   3    5.70    2.45

  13  -2  -3    4.44    1.05

  13   2  -3    2.16    1.66

 -13   2   3    6.24    2.56

  13   2  -3    3.90    1.86

  12  -2  -3   -0.60    0.87

 -12  -2   3    2.53    2.19

  12  -2  -3   -3.39    1.62

  12   2  -3   -1.19    1.57

 -12   2   3   -0.77    1.89

  12   2  -3    0.32    1.43

  11  -2  -3    2.11    1.54

 -11  -2   3    2.10    1.86

  11  -2  -3    1.23    0.94

  11   2  -3    2.88    1.47

 -11   2   3    4.15    2.05

  11   2  -3    1.30    1.37

  10  -2  -3    2.39    1.00

 -10  -2   3    1.66    1.58

  10  -2  -3    3.70    1.62

  10   2  -3    3.29    1.37

 -10   2   3    3.93    1.94

  10   2  -3    2.58    1.31

  -9  -2   3   12.64    2.01

   9  -2  -3   12.79    1.86

   9  -2  -3   13.43    1.43

   9   2  -3   14.60    1.90

  -9   2   3   11.13    2.18

   9   2  -3   13.39    1.63

   9   2  -3   15.02    1.14

   8  -2  -3   23.12    2.16

  -8  -2   3   20.84    2.35

  -8  -2   3   23.95    1.62

   8  -2  -3   21.66    1.37

   8   2  -3   24.84    2.12

   8   2  -3   22.15    1.81

  -8   2   3   19.76    1.65

   8   2  -3   21.48    1.51

  -8   2   3   18.56    2.25

   7  -2  -3  117.26    5.06

   7  -2  -3  114.36    4.95

  -7  -2   3  120.51    4.61

   7  -2  -3  117.35    4.42

  -7  -2   3  112.87    5.17

   7  -2  -3  121.86    4.60

  -7   2   3  114.81    4.52

   7   2  -3  116.88    4.66

  -7   2   3  111.07    5.15

   7   2  -3  111.00    4.77

   7   2  -3  114.86    4.50

   6  -2  -3    9.43    1.44

  -6  -2   3   13.93    1.84

   6  -2  -3   13.64    1.73

   6  -2  -3   12.72    1.61

  -6  -2   3   11.91    1.37

  -6  -2   3   12.04    1.42

   6  -2  -3   10.79    1.22

  -6  -2   3   16.37    1.82

   6  -2  -3   12.72    1.49

  -6   2   3   10.75    1.72

  -6   2   3   14.07    1.61

  -6   2   3   13.70    1.19

   6   2  -3   11.18    1.50

   6   2  -3   13.03    1.64

   6   2  -3   14.04    1.43

   6   2  -3   16.49    1.34

   6   2  -3   12.90    1.52

  -5  -2   3   17.30    1.45

  -5  -2   3   16.08    1.64

   5  -2  -3   14.83    1.59

   5  -2  -3   17.01    1.69

  -5  -2   3   17.20    1.42

  -5  -2   3   14.11    1.72

   5  -2  -3   16.41    1.68

  -5  -2   3   18.67    1.67

  -5   2   3   14.84    1.14

   5   2  -3   20.11    1.63

  -5   2   3   13.87    1.67

  -5   2   3   16.02    1.46

   5   2  -3   15.19    1.50

   5   2  -3   15.90    1.46

   5   2  -3   16.07    1.22

   5   2  -3   17.63    1.73

  -4  -2   3  111.64    4.30

   4  -2  -3  106.33    4.27

  -4  -2   3  109.68    4.47

   4  -2  -3  117.50    4.52

  -4  -2   3  112.44    4.20

  -4  -2   3  101.37    4.37

  -4  -2   3  109.83    4.14

   4  -2  -3  106.91    4.36

  -4   2   3  111.94    4.56

  -4   2   3  109.02    3.91

   4   2  -3  109.73    4.23

   4   2  -3  106.97    4.14

   4   2  -3  108.26    4.39

   4   2  -3  100.78    3.93

   4   2  -3  110.58    4.40

  -4   2   3  113.82    4.30

  -3  -2   3   48.16    2.34

  -3  -2   3   50.23    2.36

   3  -2  -3   50.40    2.42

  -3  -2   3   52.19    2.72

  -3  -2   3   50.44    2.15

   3  -2  -3   47.43    2.38

  -3  -2   3   47.81    2.48

   3   2  -3   51.33    2.59

   3   2  -3   47.65    2.36

  -3   2   3   47.23    1.88

   3   2  -3   47.57    2.29

  -3   2   3   48.79    2.48

   3   2  -3   48.72    2.15

  -3   2   3   51.25    2.34

  -2  -2   3   40.78    1.77

  -2  -2   3   39.85    2.55

  -2  -2   3   44.12    2.11

  -2  -2   3   41.65    1.96

   2  -2  -3   44.87    2.01

   2  -2  -3   41.75    2.12

  -2  -2   3   42.34    2.06

   2   2  -3   39.77    1.95

   2   2  -3   40.37    1.75

  -2   2   3   43.13    1.61

   2   2  -3   39.39    2.30

  -2   2   3   41.65    1.96

   2   2  -3   39.76    2.00

  -2   2   3   38.67    1.46

  -2   2   3   41.86    2.15

   1  -2  -3   18.14    0.74

  -1  -2   3   20.11    2.13

  -1  -2   3   17.10    1.23

  -1  -2   3   16.97    1.02

   1  -2  -3   19.03    0.75

   1  -2  -3   15.81    1.33

   1  -2  -3   18.21    1.34

   1  -2  -3   19.58    1.18

  -1  -2   3   16.83    0.86

   1   2  -3   16.44    1.24

  -1   2   3   18.10    0.77

   1   2  -3   17.36    1.35

  -1   2   3   18.58    1.32

  -1   2   3   16.53    1.38

   1   2  -3   17.55    1.01

   1   2  -3   15.25    1.72

  -1   2   3   20.26    1.15

   1   2  -3   16.59    0.85

   0  -2  -3    0.48    0.75

   0  -2  -3    0.27    0.49

   0  -2   3    0.84    0.67

   0  -2   3    0.55    0.47

   0  -2  -3    0.48    0.40

   0  -2   3    1.88    1.34

   0  -2   3    0.46    0.39

   0  -2  -3    0.70    0.64

   0  -2  -3    0.69    0.43

   0   2   3    0.57    0.44

   0   2   3   -0.44    0.69

   0   2  -3    0.36    0.46

   0   2  -3    0.39    0.64

   0   2  -3    0.23    1.06

   0   2  -3    0.26    0.48

   0   2   3    0.61    0.52

  -1  -2  -3   45.53    1.95

  -1  -2  -3   44.10    2.02

   1  -2   3   46.62    1.92

   1  -2   3   47.88    2.07

   1  -2   3   45.89    2.15

  -1  -2  -3   46.83    2.39

   1  -2   3   48.77    2.62

  -1  -2  -3   51.38    2.14

  -1  -2  -3   45.32    1.97

   1   2   3   45.93    2.42

  -1   2  -3   47.06    2.50

   1   2   3   45.28    1.98

   1   2   3   45.04    2.10

  -1   2  -3   46.24    2.14

  -1   2  -3   44.99    1.62

  -1   2  -3   44.74    1.92

  -1   2  -3   50.36    2.05

   2  -2   3  113.37    4.13

  -2  -2  -3  104.23    4.02

   2  -2   3  108.96    4.57

  -2  -2  -3  103.74    4.08

  -2  -2  -3  108.49    4.29

   2  -2   3  107.10    4.17

   2  -2   3  111.90    4.03

  -2  -2  -3  104.07    4.03

   2  -2   3  109.33    4.57

  -2   2  -3  110.96    4.19

  -2   2  -3  109.41    4.47

   2   2   3  111.99    4.12

  -2   2  -3  112.67    4.04

   2   2   3  115.06    4.10

   2   2   3  110.16    4.10

  -2   2  -3  108.06    4.13

   2   2   3  112.78    4.38

  -3  -2  -3  154.82    5.44

   3  -2   3  146.37    5.73

   3  -2   3  154.30    5.90

  -3  -2  -3  149.44    5.64

   3  -2   3  141.85    5.47

  -3  -2  -3  149.32    5.48

   3  -2   3  154.60    5.65

  -3   2  -3  148.43    5.53

   3   2   3  155.07    5.57

   3   2   3  155.18    5.49

   3   2   3  150.18    5.70

   3   2   3  139.27    5.44

  -3   2  -3  154.07    5.57

  -3   2  -3  153.13    5.52

  -3   2  -3  149.07    5.71

  -4  -2  -3  184.92    6.89

  -4  -2  -3  196.77    6.66

   4  -2   3  179.15    6.75

  -4  -2  -3  180.54    6.88

   4  -2   3  187.61    6.88

   4  -2   3  192.36    6.92

  -4  -2  -3  186.04    6.78

  -4  -2  -3  185.05    6.71

   4  -2   3  187.26    7.08

   4   2   3  185.03    6.83

  -4   2  -3  180.43    6.78

   4   2   3  176.75    6.73

   4   2   3  174.80    6.65

  -4   2  -3  183.20    6.79

  -4   2  -3  185.65    6.80

  -4   2  -3  186.52    6.76

   5  -2   3   12.86    1.63

  -5  -2  -3   13.88    1.54

  -5  -2  -3   11.67    1.38

   5  -2   3   14.29    1.56

   5  -2   3   11.27    1.59

  -5  -2  -3   11.39    1.27

   5  -2   3   12.96    1.49

  -5  -2  -3   12.39    1.58

  -5  -2  -3    9.46    1.14

   5   2   3   14.68    1.62

  -5   2  -3   11.63    1.58

  -5   2  -3   11.76    1.30

  -5   2  -3   11.82    1.42

  -5   2  -3   13.01    1.44

   5   2   3   12.07    1.32

   5   2   3   14.76    1.40

  -6  -2  -3   30.07    2.52

  -6  -2  -3   31.43    2.13

   6  -2   3   25.55    2.26

  -6  -2  -3   32.44    2.11

   6  -2   3   35.72    2.63

  -6  -2  -3   33.14    2.04

   6  -2   3   34.01    2.67

  -6   2  -3   34.56    2.54

   6   2   3   30.63    2.19

   6   2   3   31.37    2.21

  -6   2  -3   27.07    2.00

  -6   2  -3   30.24    1.95

   6   2   3   31.72    2.27

  -7  -2  -3  250.36    9.04

  -7  -2  -3  238.85    9.42

   7  -2   3  241.87    9.37

  -7  -2  -3  257.10    9.39

   7  -2   3  252.55    9.40

  -7  -2  -3  243.62    8.86

  -7   2  -3  248.04    9.38

   7   2   3  254.18    9.15

   7   2   3  256.45    9.09

  -7   2  -3  248.03    8.74

   7   2   3  246.08    9.20

   8  -2   3   14.50    1.72

  -8  -2  -3   15.07    1.47

  -8  -2  -3   14.89    1.42

  -8  -2  -3   12.97    1.96

   8  -2   3   13.98    2.00

   8   2   3   12.76    1.40

  -8   2  -3   13.45    2.02

  -8   2  -3   14.13    1.20

   8   2   3   16.68    1.86

   8   2   3   16.96    1.98

  -9  -2  -3    3.01    1.02

  -9  -2  -3    3.61    1.60

   9  -2   3    1.75    1.22

  -9  -2  -3    4.91    0.83

   9  -2   3    3.21    1.45

  -9   2  -3    3.18    0.57

  -9   2  -3    2.29    1.53

   9   2   3    1.76    1.39

   9   2   3    3.15    1.36

   9   2   3    2.45    0.98

  10  -2   3   14.68    2.29

  10  -2   3   11.98    1.79

 -10  -2  -3   14.65    2.30

 -10  -2  -3   11.06    1.51

  10   2   3   10.10    1.92

  10   2   3   15.17    1.58

 -10   2  -3   14.05    2.40

  10   2   3   13.92    2.01

  11  -2   3    5.99    1.52

 -11  -2  -3    5.80    2.12

  11  -2   3    6.07    2.02

 -11   2  -3    6.31    2.23

  11   2   3    4.43    1.87

  11   2   3    4.59    1.15

  11   2   3    6.67    1.80

  12  -2   3   21.63    2.82

 -12  -2  -3   20.97    2.96

  12  -2   3   22.43    2.33

  12   2   3   21.71    2.67

  12   2   3   20.92    2.13

 -12   2  -3   22.67    3.08

  12   2   3   20.36    2.58

  13  -2   3   25.02    3.15

  13  -2   3   36.14    3.21

 -13  -2  -3   36.17    3.75

 -13   2  -3   31.13    3.59

  13   2   3   29.23    3.17

  13   2   3   34.79    3.27

  13   2   3   36.92    2.73

  14  -2   3    0.36    1.40

 -14  -2  -3    2.85    2.32

  14  -2   3    0.61    2.05

 -14   2  -3   -2.03    2.20

  14   2   3   -0.01    1.84

 -15  -2  -3    9.27    2.85

  15  -2   3    4.93    2.52

 -15   2  -3   11.03    2.96

  15   2   3    8.89    2.38

  16  -2   3    2.46    2.49

 -16  -2  -3    4.39    2.51

  16   2   3    2.73    2.17

 -16   2  -3    7.33    2.76

 -17  -2  -3    1.74    2.66

  17  -2   3    3.44    2.62

 -17   2  -3   -2.40    2.74

  17   2   3    5.82    2.36

 -17  -3   3    0.79    2.49

  17  -3  -3    1.51    2.46

 -17   3   3   -2.59    2.71

  17   3  -3    2.25    2.20

  17   3  -3    1.13    2.01

  16  -3  -3    0.42    2.25

 -16  -3   3   -0.26    2.52

  16   3  -3   -1.45    2.09

 -16   3   3   -2.71    2.63

  16   3  -3   -1.05    1.76

 -15  -3   3   10.34    2.98

  15  -3  -3   14.06    2.88

  15   3  -3   15.13    2.39

 -15   3   3    8.87    3.11

  15   3  -3   10.79    2.42

 -14  -3   3   11.66    2.92

  14  -3  -3    6.50    2.29

  14   3  -3    7.39    2.23

  14   3  -3   10.80    2.11

 -14   3   3    5.63    2.77

  13  -3  -3    3.46    1.22

  13  -3  -3    3.57    2.07

 -13  -3   3    5.40    2.63

  13   3  -3    7.22    1.93

  13   3  -3    4.93    1.72

 -13   3   3    7.59    2.70

  12  -3  -3   -4.48    1.63

 -12  -3   3    3.17    2.16

  12  -3  -3   -0.70    1.01

 -12   3   3   -1.55    1.83

  12   3  -3   -0.10    1.35

  12   3  -3   -0.46    1.57

  11  -3  -3   31.85    2.63

  11  -3  -3   26.26    2.74

 -11  -3   3   28.93    3.14

 -11   3   3   27.71    3.15

  11   3  -3   34.46    2.69

  11   3  -3   32.42    2.82

 -10  -3   3    9.01    2.05

  10  -3  -3    5.05    0.76

  10  -3  -3    4.00    1.26

  10  -3  -3    4.17    1.62

  10   3  -3    8.57    1.66

  10   3  -3    6.34    1.40

 -10   3   3    6.51    1.97

  -9  -3   3   15.14    1.76

   9  -3  -3   15.67    1.47

   9  -3  -3   11.71    1.84

  -9  -3   3   16.67    2.30

   9   3  -3   14.84    1.91

  -9   3   3   16.69    2.42

   9   3  -3   14.96    1.59

   9   3  -3   16.95    1.55

  -8  -3   3    0.55    1.13

  -8  -3   3   -1.33    1.35

   8  -3  -3   -0.95    1.30

   8  -3  -3    0.01    0.88

   8   3  -3    0.31    0.87

   8   3  -3   -0.21    0.88

  -8   3   3    0.12    1.37

  -8   3   3    0.74    0.81

   8   3  -3    1.26    1.16

  -7  -3   3    3.64    1.56

  -7  -3   3    1.07    0.98

   7  -3  -3    2.35    1.36

  -7  -3   3    2.10    1.28

   7  -3  -3    1.87    1.05

   7   3  -3    1.13    0.96

  -7   3   3    1.53    0.80

   7   3  -3    2.12    0.86

  -7   3   3    2.18    1.43

   7   3  -3    2.17    1.20

   6  -3  -3   41.37    2.58

  -6  -3   3   37.33    2.93

   6  -3  -3   40.78    2.54

  -6  -3   3   40.55    1.75

  -6  -3   3   44.04    2.37

  -6  -3   3   39.16    2.48

  -6  -3   3   45.86    2.90

  -6   3   3   46.31    2.89

  -6   3   3   40.65    2.08

  -6   3   3   40.05    2.43

   6   3  -3   43.37    2.55

   6   3  -3   38.97    2.57

   6   3  -3   45.25    2.15

   5  -3  -3   19.82    1.94

  -5  -3   3   22.01    2.01

   5  -3  -3   25.39    1.96

  -5  -3   3   24.68    1.69

  -5  -3   3   26.74    2.46

  -5  -3   3   23.49    1.89

  -5  -3   3   19.13    1.65

   5  -3  -3   21.00    2.13

  -5   3   3   22.00    1.86

   5   3  -3   21.53    1.41

  -5   3   3   28.63    2.33

   5   3  -3   23.73    1.89

   5   3  -3   22.82    1.69

  -5   3   3   20.47    1.42

   5   3  -3   20.22    2.02

  -4  -3   3   29.33    1.92

  -4  -3   3   31.54    2.12

  -4  -3   3   31.19    2.33

  -4  -3   3   34.76    1.80

   4  -3  -3   29.68    1.96

  -4  -3   3   31.26    2.49

   4  -3  -3   31.18    2.27

   4  -3  -3   34.97    2.31

   4   3  -3   33.92    1.48

  -4   3   3   34.15    1.54

  -4   3   3   30.89    1.89

   4   3  -3   32.80    2.03

   4   3  -3   31.19    1.79

  -4   3   3   28.24    2.35

   4   3  -3   31.82    2.33

  -3  -3   3    3.23    1.16

  -3  -3   3    1.74    1.42

  -3  -3   3    1.15    0.80

  -3  -3   3    3.33    0.69

   3  -3  -3    2.21    0.90

   3  -3  -3    2.82    1.25

  -3  -3   3    2.29    0.86

   3  -3  -3    2.97    1.03

   3   3  -3    2.34    0.28

   3   3  -3    2.12    1.23

   3   3  -3    2.43    0.67

   3   3  -3    1.79    0.96

  -3   3   3    1.60    0.99

   3   3  -3    2.79    0.93

  -3   3   3    3.27    0.83

  -2  -3   3   40.18    2.03

   2  -3  -3   39.66    1.97

  -2  -3   3   38.71    2.00

  -2  -3   3   38.66    2.66

  -2  -3   3   39.28    1.67

   2  -3  -3   38.34    2.18

   2  -3  -3   35.95    2.45

  -2  -3   3   43.17    1.96

   2   3  -3   39.49    2.49

  -2   3   3   40.87    2.12

  -2   3   3   36.54    2.12

   2   3  -3   39.79    1.66

   2   3  -3   39.77    2.05

  -2   3   3   40.26    1.89

   2   3  -3   41.79    2.13

  -1  -3   3  208.03    7.91

  -1  -3   3  203.53    6.93

   1  -3  -3  207.55    7.35

  -1  -3   3  212.61    7.23

  -1  -3   3  200.77    7.08

   1  -3  -3  211.80    7.09

  -1  -3   3  203.19    6.85

   1  -3  -3  208.45    7.82

   1   3  -3  207.95    7.77

  -1   3   3  201.28    6.89

   1   3  -3  210.08    7.22

  -1   3   3  209.44    7.07

   1   3  -3  207.63    6.86

  -1   3   3  200.99    7.26

   1   3  -3  204.38    6.92

   1   3  -3  209.63    7.25

   0  -3  -3   19.19    1.14

   0  -3   3   18.29    1.20

   0  -3  -3   19.61    2.27

   0  -3   3   19.37    1.11

   0  -3   3   23.67    2.53

   0  -3   3   21.91    1.46

   0  -3  -3   17.33    1.14

   0   3   3   19.97    1.15

   0   3   3   21.48    1.55

   0   3  -3   22.54    2.14

   0   3  -3   19.94    1.17

   0   3  -3   21.31    1.51

   0   3   3   19.90    1.16

   0   3  -3   20.78    1.15

  -1  -3  -3    0.39    0.60

  -1  -3  -3    0.08    0.52

   1  -3   3   -0.60    0.72

   1  -3   3   -0.55    0.62

   1  -3   3    0.55    0.44

  -1  -3  -3    0.62    0.77

   1  -3   3    0.52    0.70

   1  -3   3    0.02    1.45

  -1  -3  -3   -0.10    0.60

  -1  -3  -3   -0.80    1.21

   1   3   3    0.29    0.66

   1   3   3    0.88    0.79

  -1   3  -3    0.52    0.45

  -1   3  -3    0.22    0.62

  -1   3  -3   -0.35    0.71

  -1   3  -3   -0.95    1.19

   2  -3   3   27.48    1.82

   2  -3   3   27.42    1.75

   2  -3   3   28.16    1.66

  -2  -3  -3   28.59    2.35

  -2  -3  -3   28.85    1.96

   2  -3   3   25.71    2.47

  -2  -3  -3   30.80    1.59

  -2  -3  -3   26.28    1.65

  -2   3  -3   29.54    1.77

  -2   3  -3   27.13    1.76

  -2   3  -3   27.07    1.66

   2   3   3   27.72    1.65

   2   3   3   32.86    1.85

  -2   3  -3   31.44    1.31

  -2   3  -3   29.55    2.29

   2   3   3   27.06    1.65

   3  -3   3   52.76    3.10

  -3  -3  -3   54.49    2.73

  -3  -3  -3   52.09    2.51

   3  -3   3   51.97    2.72

  -3  -3  -3   54.17    2.39

  -3  -3  -3   54.73    3.04

   3  -3   3   53.71    2.55

  -3   3  -3   49.81    2.88

  -3   3  -3   54.22    2.55

   3   3   3   52.97    2.45

   3   3   3   55.44    2.64

   3   3   3   51.88    2.51

  -3   3  -3   50.95    2.50

  -3   3  -3   54.80    2.52

  -4  -3  -3   68.16    3.17

  -4  -3  -3   62.21    3.38

   4  -3   3   68.71    3.58

  -4  -3  -3   61.83    2.98

  -4  -3  -3   67.68    3.39

   4  -3   3   69.08    3.17

  -4  -3  -3   62.31    2.86

   4  -3   3   67.32    3.34

   4  -3   3   71.15    3.87

  -4   3  -3   62.06    3.06

   4   3   3   67.88    3.07

   4   3   3   67.94    3.00

   4   3   3   69.06    3.21

  -4   3  -3   63.44    3.30

   4   3   3   68.11    3.27

  -4   3  -3   65.30    3.12

  -4   3  -3   64.36    3.15

   5  -3   3   44.53    2.85

  -5  -3  -3   43.19    2.88

   5  -3   3   43.55    2.66

  -5  -3  -3   41.99    2.56

  -5  -3  -3   44.88    2.55

   5  -3   3   45.30    3.20

  -5  -3  -3   46.73    2.38

  -5  -3  -3   50.96    2.87

   5  -3   3   47.92    2.92

  -5   3  -3   42.28    2.56

  -5   3  -3   43.79    2.66

   5   3   3   43.86    2.41

   5   3   3   39.79    2.54

   5   3   3   47.22    2.72

  -5   3  -3   49.84    2.77

  -5   3  -3   48.59    2.74

   6  -3   3    0.96    1.22

  -6  -3  -3    0.09    0.76

  -6  -3  -3    0.59    0.79

   6  -3   3    1.30    1.24

   6  -3   3   -0.02    1.13

  -6  -3  -3    1.09    1.10

   6  -3   3    0.98    1.25

  -6  -3  -3    1.03    1.22

  -6   3  -3    0.21    1.19

  -6   3  -3   -0.15    1.20

  -6   3  -3    0.36    0.92

  -6   3  -3   -1.73    0.87

   6   3   3   -0.51    1.05

   6   3   3   -0.31    0.87

   6   3   3    0.48    0.87

   7  -3   3   18.57    2.06

  -7  -3  -3   22.33    1.93

   7  -3   3   19.14    2.08

  -7  -3  -3   16.50    1.56

  -7  -3  -3   22.07    2.22

  -7  -3  -3   21.35    1.90

   7  -3   3   21.29    1.98

   7   3   3   17.86    1.71

   7   3   3   21.43    1.99

  -7   3  -3   24.91    1.78

  -7   3  -3   23.25    2.21

   7   3   3   20.64    1.98

  -8  -3  -3    2.12    0.99

  -8  -3  -3   -1.18    1.43

  -8  -3  -3    0.02    0.78

   8  -3   3    1.23    1.24

   8  -3   3    1.73    1.46

  -8   3  -3   -0.04    1.40

   8   3   3    1.18    1.20

   8   3   3    2.75    1.12

   8   3   3   -0.95    0.80

  -8   3  -3    1.22    0.83

   9  -3   3    1.89    1.50

  -9  -3  -3    2.79    1.81

   9  -3   3    1.63    1.34

  -9  -3  -3    3.89    1.04

  -9  -3  -3    5.35    1.10

  -9   3  -3    3.45    1.71

   9   3   3    2.52    1.29

   9   3   3    3.67    1.47

  -9   3  -3    5.16    0.94

   9   3   3    4.60    1.10

 -10  -3  -3    3.10    0.93

 -10  -3  -3   -1.47    1.72

  10  -3   3    2.23    1.72

 -10  -3  -3    0.47    1.02

  10  -3   3    1.59    1.35

  10   3   3    0.04    1.56

  10   3   3    1.93    1.01

 -10   3  -3    1.92    1.81

  10   3   3    1.99    1.43

  11  -3   3    2.21    1.87

 -11  -3  -3    1.52    1.96

 -11  -3  -3   -0.64    0.79

  11  -3   3   -1.31    1.26

  11   3   3    0.42    1.53

 -11   3  -3    2.41    1.78

  11   3   3    0.91    1.43

  12  -3   3    6.89    1.76

  12  -3   3    8.87    2.34

 -12  -3  -3    9.19    2.51

 -12   3  -3    8.72    2.55

  12   3   3    5.77    2.03

  12   3   3    7.98    1.87

 -13  -3  -3   -0.88    1.87

  13  -3   3   -1.60    1.32

  13  -3   3    0.14    2.08

  13   3   3    1.26    1.69

 -13   3  -3   -2.51    2.12

  13   3   3    3.65    2.01

  14  -3   3    0.13    1.47

  14  -3   3    1.02    2.12

 -14  -3  -3   -1.87    2.32

  14   3   3   -1.50    1.69

  14   3   3    1.38    1.79

 -14   3  -3    0.57    2.40

  15  -3   3    5.13    2.33

 -15  -3  -3    4.01    2.71

 -15   3  -3    1.42    2.35

  15   3   3    3.08    2.04

 -15   3  -3    3.99    2.77

 -16  -3  -3    1.87    2.56

  16  -3   3    2.01    2.57

 -16   3  -3    0.97    2.55

 -16   3  -3    2.63    2.69

  16   3   3   -1.21    2.00

  17  -4  -3   -1.17    2.40

 -17  -4   3    1.50    2.87

  17   4  -3    0.38    2.53

 -17   4   3   -4.70    2.66

  17   4  -3   -1.03    2.27

 -16  -4   3    3.85    2.73

  16  -4  -3   -0.26    2.27

 -16   4   3    1.24    2.86

  16   4  -3    2.44    1.90

  16   4  -3    0.40    2.24

  15  -4  -3    4.68    2.48

 -15  -4   3    5.01    2.70

  15   4  -3    5.59    2.11

  15   4  -3    5.36    1.97

 -15   4   3    4.41    2.91

  14  -4  -3    3.95    2.31

 -14  -4   3    3.57    2.52

  14   4  -3    7.07    2.20

  14   4  -3    4.16    1.71

 -14   4   3    5.35    2.42

 -13  -4   3    1.89    2.04

  13  -4  -3   -0.34    1.22

  13  -4  -3    1.26    2.07

 -13   4   3    2.55    2.46

  13   4  -3    4.51    2.03

  13   4  -3    2.01    1.50

  12  -4  -3    0.31    1.90

  12  -4  -3   -1.18    1.26

 -12  -4   3    1.65    2.16

  12   4  -3    0.88    1.70

  12   4  -3    1.48    1.30

 -12   4   3    3.00    2.33

  11  -4  -3   12.20    1.38

 -11  -4   3   17.57    1.80

 -11  -4   3   13.95    2.54

  11  -4  -3   12.33    2.26

  11  -4  -3   13.19    1.91

 -11   4   3   16.81    2.84

  11   4  -3   17.31    1.90

  11   4  -3   18.08    2.40

  10  -4  -3    8.00    2.06

 -10  -4   3   10.81    1.78

 -10  -4   3    4.80    1.97

  10  -4  -3    8.36    1.35

 -10   4   3   12.94    2.36

  10   4  -3    9.23    1.77

  10   4  -3    9.65    1.42

  10   4  -3    9.51    1.42

   9  -4  -3    8.44    1.44

  -9  -4   3   10.58    1.75

   9  -4  -3    7.39    1.90

  -9  -4   3    7.03    1.94

   9   4  -3    9.45    1.45

   9   4  -3    9.79    1.28

   9   4  -3    7.25    1.60

  -9   4   3    6.77    2.05

  -8  -4   3   11.44    2.10

   8  -4  -3   10.44    1.60

   8  -4  -3    9.39    1.65

  -8  -4   3   10.60    1.86

   8   4  -3   12.05    1.63

  -8   4   3    6.58    1.86

   8   4  -3   13.11    1.29

  -8   4   3    8.68    1.16

   8   4  -3    6.90    1.51

   7  -4  -3   22.63    2.22

  -7  -4   3   25.65    1.89

  -7  -4   3   26.20    2.55

  -7  -4   3   24.20    1.39

  -7  -4   3   24.79    2.47

   7  -4  -3   22.41    2.23

   7   4  -3   24.10    2.16

   7   4  -3   23.75    2.04

  -7   4   3   17.55    2.14

   7   4  -3   22.51    1.61

  -7   4   3   23.50    1.62

   6  -4  -3    2.01    1.17

  -6  -4   3    1.61    1.46

   6  -4  -3    1.34    1.30

  -6  -4   3    4.70    1.70

  -6  -4   3    2.28    0.90

   6   4  -3    1.26    0.64

  -6   4   3    1.71    1.42

  -6   4   3    1.26    0.72

   6   4  -3    3.52    1.25

   6   4  -3    1.71    1.17

   5  -4  -3   76.78    3.92

  -5  -4   3   82.67    4.23

   5  -4  -3   78.39    3.56

  -5  -4   3   73.67    3.51

   5  -4  -3   72.09    3.68

  -5  -4   3   76.49    3.88

  -5  -4   3   72.81    3.15

  -5  -4   3   72.78    3.46

  -5   4   3   77.27    3.81

   5   4  -3   79.38    2.87

   5   4  -3   77.21    3.90

  -5   4   3   75.72    3.38

   5   4  -3   77.61    3.56

  -5   4   3   76.50    3.01

   4  -4  -3   35.98    2.80

  -4  -4   3   35.88    3.12

  -4  -4   3   36.87    1.84

   4  -4  -3   40.18    2.43

  -4  -4   3   35.50    2.64

   4  -4  -3   36.27    2.29

  -4  -4   3   34.78    2.14

  -4  -4   3   34.44    2.30

  -4   4   3   34.94    2.61

   4   4  -3   37.88    1.42

   4   4  -3   38.56    2.31

  -4   4   3   35.72    2.14

   4   4  -3   36.93    1.87

   4   4  -3   34.86    2.70

  -3  -4   3  120.65    4.65

   3  -4  -3  115.64    5.27

  -3  -4   3  115.07    4.59

  -3  -4   3  121.48    4.20

  -3  -4   3  117.65    5.42

   3  -4  -3  119.56    4.82

   3  -4  -3  117.42    4.52

   3   4  -3  119.31    5.14

  -3   4   3  118.20    4.11

   3   4  -3  117.17    4.70

  -3   4   3  118.02    4.69

   3   4  -3  118.67    4.64

   3   4  -3  120.38    4.22

  -3   4   3  112.55    4.78

  -3   4   3  117.11    4.45

   2  -4  -3   15.91    2.03

  -2  -4   3   12.15    1.19

  -2  -4   3   17.57    1.41

   2  -4  -3   16.91    1.42

  -2  -4   3   15.21    0.94

   2  -4  -3   19.31    1.64

  -2  -4   3   22.50    2.47

   2   4  -3   20.24    2.13

   2   4  -3   15.96    1.40

   2   4  -3   16.73    1.40

  -2   4   3   16.62    1.00

  -2   4   3   15.75    1.55

  -2   4   3   14.97    1.20

   2   4  -3   16.40    0.95

   1  -4  -3    4.21    0.72

  -1  -4   3    2.31    1.74

  -1  -4   3    4.72    0.81

  -1  -4   3    3.07    0.83

  -1  -4   3    3.55    0.49

   1  -4  -3    2.80    1.50

   1  -4  -3    5.44    1.08

  -1   4   3    2.75    0.95

   1   4  -3    3.28    0.45

   1   4  -3    4.66    1.53

   1   4  -3    5.03    0.95

   1   4  -3    3.27    0.82

  -1   4   3    4.38    0.66

  -1   4   3    2.94    0.60

   1   4  -3    3.55    0.97

   0  -4  -3    4.75    0.66

   0  -4   3    2.97    1.64

   0  -4   3    2.80    0.80

   0  -4  -3    2.51    0.58

   0  -4  -3    2.30    1.64

   0  -4  -3    4.43    0.49

   0  -4   3    3.66    0.69

   0  -4   3    3.94    0.73

   0   4  -3    3.95    0.75

   0   4  -3    3.64    0.84

   0   4   3    3.52    0.60

   0   4   3    5.29    1.08

   0   4  -3    3.20    1.47

   0   4   3    3.51    0.70

   1  -4   3   22.91    1.62

  -1  -4  -3   25.56    2.42

  -1  -4  -3   21.66    1.42

   1  -4   3   25.75    1.62

   1  -4   3   22.29    1.62

  -1  -4  -3   22.90    1.26

   1  -4   3   23.58    2.55

   1  -4   3   23.78    1.31

  -1   4  -3   25.86    1.54

   1   4   3   20.81    1.47

  -1   4  -3   22.43    1.27

   1   4   3   23.17    1.63

  -1   4  -3   25.29    2.34

  -1   4  -3   20.22    1.61

   2  -4   3    0.40    0.92

  -2  -4  -3    1.25    1.40

  -2  -4  -3    0.23    0.82

  -2  -4  -3    1.40    0.75

  -2  -4  -3    1.83    0.67

   2  -4   3    2.69    1.58

   2  -4   3    1.71    0.83

   2  -4   3    0.49    0.80

   2   4   3   -0.49    0.79

  -2   4  -3    2.22    0.63

  -2   4  -3    0.71    0.77

  -2   4  -3    1.69    1.31

  -2   4  -3    0.45    0.81

   2   4   3    1.39    0.90

  -3  -4  -3  240.41    8.67

   3  -4   3  232.90    9.10

   3  -4   3  237.33    8.38

   3  -4   3  247.04    8.56

  -3  -4  -3  232.67    8.37

  -3  -4  -3  236.53    8.23

  -3  -4  -3  240.30    9.13

   3  -4   3  232.49    8.44

  -3   4  -3  240.46    8.47

   3   4   3  234.55    8.26

  -3   4  -3  250.61    8.50

   3   4   3  235.18    8.45

  -3   4  -3  225.87    8.89

  -3   4  -3  237.38    8.08

  -3   4  -3  230.93    8.36

   3   4   3  230.34    8.50

  -4  -4  -3   53.54    3.44

  -4  -4  -3   58.81    2.64

  -4  -4  -3   59.71    2.94

   4  -4   3   62.05    3.20

   4  -4   3   59.90    2.99

   4  -4   3   61.93    3.66

  -4  -4  -3   61.30    3.11

   4   4   3   55.73    2.99

  -4   4  -3   57.28    3.28

  -4   4  -3   54.42    2.97

   4   4   3   57.82    3.01

   4   4   3   56.84    2.69

  -4   4  -3   59.88    3.02

  -4   4  -3   54.47    2.88

  -5  -4  -3   13.65    1.99

   5  -4   3   16.89    1.96

  -5  -4  -3   17.94    1.43

   5  -4   3   15.00    1.72

  -5  -4  -3   15.21    1.86

   5  -4   3   18.39    1.82

  -5  -4  -3   19.35    1.88

   5  -4   3   17.94    2.23

   5   4   3   18.91    1.48

  -5   4  -3   19.33    1.89

   5   4   3   18.26    1.82

  -5   4  -3   17.12    1.74

   5   4   3   15.55    1.65

  -5   4  -3   17.72    2.01

  -6  -4  -3    6.76    1.55

  -6  -4  -3    6.83    1.06

  -6  -4  -3    6.10    1.15

   6  -4   3    5.45    1.78

   6  -4   3    6.97    1.68

  -6  -4  -3    6.25    1.59

   6  -4   3    6.62    1.53

   6  -4   3    7.51    1.68

  -6   4  -3    6.93    1.36

  -6   4  -3    6.99    1.50

   6   4   3    5.77    1.10

   6   4   3    7.36    1.48

  -6   4  -3    6.37    1.39

   7  -4   3   34.69    3.12

  -7  -4  -3   31.51    2.26

  -7  -4  -3   38.06    3.00

  -7  -4  -3   30.30    2.41

  -7  -4  -3   27.72    2.01

   7  -4   3   31.06    2.62

   7  -4   3   28.37    2.58

  -7   4  -3   33.62    2.35

  -7   4  -3   31.67    2.50

  -7   4  -3   28.97    2.47

   7   4   3   26.54    2.32

   7   4   3   36.22    2.30

  -8  -4  -3   65.71    3.92

  -8  -4  -3   61.76    3.37

   8  -4   3   64.75    3.42

   8  -4   3   63.34    3.84

  -8  -4  -3   60.92    3.23

   8  -4   3   59.95    4.02

  -8   4  -3   60.62    3.20

   8   4   3   61.83    3.32

  -8   4  -3   58.88    3.59

   8   4   3   60.24    3.63

  -8   4  -3   66.83    3.82

   9  -4   3   51.94    3.74

   9  -4   3   51.26    2.95

  -9  -4  -3   47.57    2.89

  -9  -4  -3   46.48    3.69

   9  -4   3   49.43    3.73

  -9  -4  -3   50.90    2.91

   9   4   3   50.20    3.11

  -9   4  -3   49.90    3.61

  -9   4  -3   42.58    3.35

   9   4   3   49.67    3.44

  -9   4  -3   49.68    2.72

  10  -4   3    1.88    1.50

 -10  -4  -3    1.47    1.91

 -10  -4  -3    0.58    0.97

 -10  -4  -3    2.26    1.10

  10  -4   3    3.98    1.91

 -10   4  -3    2.48    0.98

 -10   4  -3    3.55    1.93

  10   4   3    2.74    1.41

 -10   4  -3    2.44    1.75

  10   4   3    1.59    1.67

 -11  -4  -3   72.82    3.50

  11  -4   3   73.03    4.80

 -11  -4  -3   67.49    4.84

  11  -4   3   75.15    4.56

  11   4   3   74.55    4.21

  11   4   3   72.52    4.32

 -11   4  -3   72.88    4.76

 -11   4  -3   72.30    4.49

  12  -4   3   25.44    3.19

 -12  -4  -3   32.88    3.66

  12  -4   3   21.80    2.59

  12   4   3   24.77    2.57

  12   4   3   25.07    2.90

 -12   4  -3   24.89    2.92

 -12   4  -3   31.14    3.39

  13  -4   3    1.07    1.63

  13  -4   3    1.57    2.18

 -13  -4  -3    2.74    2.43

  13   4   3    0.95    1.66

 -13   4  -3    2.96    2.36

  13   4   3    4.03    1.88

 -13   4  -3    6.70    2.32

 -14  -4  -3    2.65    2.22

  14  -4   3    1.74    1.64

  14  -4   3   -0.25    1.96

 -14   4  -3   -1.91    2.14

  14   4   3    2.21    2.25

  14   4   3    2.24    1.86

 -14   4  -3   -1.37    2.34

  15  -4   3    0.98    2.31

 -15  -4  -3   -0.55    2.50

  15   4   3   -1.95    1.90

 -15   4  -3   -0.47    2.39

  15   4   3    0.62    1.91

 -15   4  -3   -1.69    2.26

 -16  -4  -3    5.67    2.68

  16  -4   3    0.24    2.48

 -16   4  -3    1.32    2.58

  16   4   3    2.73    2.21

 -16   4  -3   -3.69    2.62

  17  -5  -3    1.90    2.58

 -17  -5   3    2.67    2.71

  17   5  -3    1.12    2.16

 -17   5   3    1.76    2.85

 -16  -5   3    7.46    2.89

  16  -5  -3    6.16    2.85

 -16   5   3    2.42    2.94

  16   5  -3    1.46    2.31

 -15  -5   3   11.67    3.10

  15  -5  -3   12.63    2.98

 -15   5   3    7.65    2.80

  15   5  -3   12.11    2.52

  15   5  -3   10.23    1.94

  14  -5  -3   -2.75    1.33

 -14  -5   3   -1.04    2.21

  14  -5  -3    4.69    2.35

  14   5  -3    1.66    1.46

 -14   5   3   -1.32    2.46

  14   5  -3   -1.22    1.82

  13  -5  -3   31.33    3.41

 -13  -5   3   42.15    4.12

  13  -5  -3   34.69    3.51

 -13   5   3   43.09    4.30

  13   5  -3   45.98    3.18

  13   5  -3   45.08    3.78

 -12  -5   3    1.10    2.01

  12  -5  -3   -3.80    1.42

  12  -5  -3    1.22    2.02

  12   5  -3    3.92    1.87

 -12   5   3    0.49    2.28

  12   5  -3   -0.68    1.16

 -11  -5   3    7.55    1.91

  11  -5  -3    4.10    1.44

  11  -5  -3    5.33    1.95

 -11  -5   3    7.43    2.44

 -11   5   3    7.99    2.31

  11   5  -3    4.28    1.72

  11   5  -3    4.03    1.26

 -10  -5   3    0.11    1.62

 -10  -5   3    1.93    1.82

  10  -5  -3   -0.50    1.79

  10  -5  -3    0.19    1.30

  10   5  -3    1.74    1.05

  10   5  -3    1.37    1.54

 -10   5   3    2.59    1.96

  10   5  -3    0.44    1.10

   9  -5  -3   -0.31    1.31

  -9  -5   3    0.43    0.51

  -9  -5   3   -0.51    1.65

   9  -5  -3    0.87    1.64

  -9  -5   3   -0.22    1.63

   9   5  -3    0.00    0.83

   9   5  -3    0.76    1.33

   9   5  -3    0.84    1.11

  -9   5   3   -0.99    1.52

  -8  -5   3    1.54    1.66

  -8  -5   3    0.72    0.59

   8  -5  -3    1.85    1.43

   8  -5  -3    0.17    1.42

  -8  -5   3    0.37    1.43

  -8   5   3    1.15    0.86

  -8   5   3    0.50    1.44

   8   5  -3   -0.16    1.32

   8   5  -3    0.06    1.12

   8   5  -3    0.74    0.74

  -7  -5   3   18.77    1.61

   7  -5  -3   16.28    2.06

  -7  -5   3   16.38    1.47

   7  -5  -3   15.57    2.17

  -7  -5   3   19.60    2.32

  -7  -5   3   20.05    2.46

   7   5  -3   19.22    1.37

  -7   5   3   15.49    2.20

   7   5  -3   20.55    2.23

   7   5  -3   19.38    1.94

  -7   5   3   18.56    1.48

   6  -5  -3    7.69    1.43

  -6  -5   3    7.69    1.63

  -6  -5   3   10.32    1.20

  -6  -5   3   11.48    2.17

   6  -5  -3   10.54    1.95

   6   5  -3    9.40    1.71

  -6   5   3   10.16    1.84

  -6   5   3   12.19    1.08

   6   5  -3   10.35    0.84

   6   5  -3    9.29    1.50

   5  -5  -3   98.83    4.89

  -5  -5   3   97.94    3.81

   5  -5  -3  104.64    4.31

  -5  -5   3  101.24    5.15

  -5  -5   3   98.94    4.59

  -5   5   3  101.68    4.39

  -5   5   3   99.79    4.57

   5   5  -3  101.87    3.45

  -5   5   3   99.67    4.18

   5   5  -3   87.17    4.23

   5   5  -3   95.32    4.74

  -4  -5   3   62.23    4.13

  -4  -5   3   58.15    2.42

  -4  -5   3   55.41    2.88

   4  -5  -3   59.59    3.22

   4  -5  -3   59.61    2.97

   4  -5  -3   57.62    3.75

  -4  -5   3   57.02    2.91

  -4   5   3   59.71    3.32

   4   5  -3   61.90    3.59

   4   5  -3   59.06    3.02

  -4   5   3   59.47    2.78

  -4   5   3   57.35    2.39

  -4   5   3   56.59    3.02

  -3  -5   3   16.43    1.57

  -3  -5   3   14.46    2.50

  -3  -5   3   15.66    1.48

   3  -5  -3   13.88    2.20

   3  -5  -3   15.09    1.39

   3  -5  -3   16.50    1.78

  -3  -5   3   20.32    1.08

   3   5  -3   14.83    1.52

  -3   5   3   16.84    1.34

  -3   5   3   16.16    1.76

   3   5  -3   16.01    1.05

   3   5  -3   15.31    1.65

  -3   5   3   19.27    1.81

  -3   5   3   17.62    0.98

   3   5  -3   19.67    2.33

   2  -5  -3    0.09    1.60

  -2  -5   3    0.96    0.39

  -2  -5   3    2.05    0.88

  -2  -5   3    0.68    1.90

   2  -5  -3   -1.00    0.76

   2  -5  -3   -0.29    0.93

   2   5  -3   -0.33    0.95

  -2   5   3    1.52    1.46

  -2   5   3    0.79    0.99

   2   5  -3    1.49    1.46

   2   5  -3    1.32    0.39

  -2   5   3    0.41    0.64

   2   5  -3    0.31    0.97

   2   5  -3    1.43    1.00

  -2   5   3    0.28    0.60

   1  -5  -3    1.33    0.31

  -1  -5   3    0.38    0.83

   1  -5  -3   -0.33    1.73

  -1  -5   3   -1.04    1.80

  -1  -5   3    1.47    0.55

   1  -5  -3    2.70    0.71

   1  -5  -3    1.58    0.99

  -1   5   3    1.52    0.59

   1   5  -3    2.18    0.37

  -1   5   3    0.93    1.08

  -1   5   3    1.22    0.67

   1   5  -3    1.46    1.58

   1   5  -3    0.91    0.88

   1   5  -3    1.38    0.91

  -1   5   3    2.75    1.62

   0  -5   3  166.15    5.99

   0  -5  -3  166.37    5.69

   0  -5  -3  159.97    5.60

   0  -5  -3  172.84    5.86

   0  -5  -3  158.05    7.00

   0  -5   3  162.92    5.83

   0  -5   3  164.45    7.26

   0   5   3  172.87    5.70

   0   5  -3  163.32    6.87

   0   5   3  156.04    6.92

   0   5  -3  164.36    5.91

   0   5  -3  166.05    5.98

   0   5   3  167.60    5.87

   0   5   3  158.89    6.15

   1  -5   3   10.44    1.30

   1  -5   3   10.53    1.06

   1  -5   3    9.65    1.13

   1  -5   3    9.82    1.13

  -1  -5  -3    9.62    2.08

  -1  -5  -3    9.53    0.87

  -1  -5  -3   11.53    0.86

   1  -5   3    9.76    2.22

  -1  -5  -3    8.13    1.00

   1   5   3    9.45    1.97

   1   5   3    8.83    1.43

  -1   5  -3   10.65    1.05

  -1   5  -3   10.91    1.16

  -1   5  -3   10.74    1.90

   1   5   3    8.16    1.09

  -2  -5  -3    2.50    0.80

  -2  -5  -3    2.40    0.64

  -2  -5  -3    0.71    0.85

   2  -5   3    3.99    1.10

   2  -5   3    2.52    0.80

   2  -5   3    2.96    0.92

   2  -5   3    1.03    0.92

   2  -5   3    0.92    1.90

  -2  -5  -3    3.30    1.79

   2   5   3    1.19    0.91

   2   5   3    3.66    1.24

  -2   5  -3    2.33    1.60

  -2   5  -3    3.02    0.79

  -2   5  -3    3.11    0.97

  -3  -5  -3   88.58    4.03

   3  -5   3   81.62    3.72

   3  -5   3   88.03    3.88

  -3  -5  -3   85.76    4.68

   3  -5   3   91.08    4.82

   3  -5   3   90.19    3.61

  -3  -5  -3   78.27    3.62

  -3  -5  -3   82.75    3.40

  -3   5  -3   89.14    3.37

  -3   5  -3   87.18    3.65

   3   5   3   77.60    3.80

  -3   5  -3   78.95    4.19

   3   5   3   79.77    3.69

  -3   5  -3   87.61    3.82

   4  -5   3   16.41    1.76

   4  -5   3   14.74    1.67

  -4  -5  -3   16.83    1.66

  -4  -5  -3   20.09    2.57

   4  -5   3   19.14    2.52

  -4  -5  -3   18.40    1.43

  -4  -5  -3   17.90    1.65

  -4   5  -3   17.99    1.63

  -4   5  -3   18.65    1.42

  -4   5  -3   16.94    1.76

   4   5   3   17.15    1.66

  -4   5  -3   17.84    2.14

   4   5   3   17.93    1.56

   4   5   3   15.67    1.72

  -5  -5  -3    3.15    0.81

   5  -5   3    4.40    1.28

  -5  -5  -3    0.84    1.57

   5  -5   3    4.40    1.43

  -5  -5  -3    3.10    1.04

   5  -5   3    3.51    1.83

   5   5   3    4.66    1.22

  -5   5  -3    2.90    1.13

   5   5   3    3.74    1.31

  -5   5  -3    4.10    0.94

  -5   5  -3    4.98    1.43

   5   5   3    3.23    0.92

  -5   5  -3    2.69    1.21

  -6  -5  -3   71.62    3.83

  -6  -5  -3   66.83    3.08

  -6  -5  -3   63.30    3.82

  -6  -5  -3   66.15    3.43

   6  -5   3   71.33    3.81

   6  -5   3   72.25    4.12

   6  -5   3   66.52    4.17

   6   5   3   66.99    3.46

  -6   5  -3   64.76    3.65

  -6   5  -3   62.42    3.37

   6   5   3   72.74    3.20

  -6   5  -3   70.65    3.65

  -7  -5  -3    0.55    0.92

   7  -5   3   -0.27    1.57

  -7  -5  -3   -0.01    1.31

  -7  -5  -3   -0.04    0.82

   7  -5   3   -0.09    1.30

  -7  -5  -3    1.06    1.39

   7  -5   3    1.53    1.62

  -7   5  -3    0.92    1.37

   7   5   3    0.81    1.16

  -7   5  -3   -0.33    1.10

  -7   5  -3    2.51    1.31

   7   5   3    1.74    0.96

  -8  -5  -3   -0.02    0.91

  -8  -5  -3    1.26    1.55

  -8  -5  -3   -0.62    1.19

   8  -5   3    0.84    1.58

   8  -5   3    0.75    1.40

   8  -5   3    0.18    1.53

  -8   5  -3    3.13    1.62

   8   5   3    0.82    1.06

  -8   5  -3    2.38    1.23

  -8   5  -3    0.80    1.33

   8   5   3   -0.62    1.34

  -9  -5  -3   24.78    2.91

   9  -5   3   19.53    2.46

   9  -5   3   21.39    2.38

   9  -5   3   17.56    2.38

  -9  -5  -3   21.27    2.17

  -9  -5  -3   20.97    2.31

  -9   5  -3   18.67    2.35

   9   5   3   19.72    2.33

  -9   5  -3   19.43    2.10

   9   5   3   21.31    2.02

  -9   5  -3   16.27    2.42

  10  -5   3    9.02    2.13

  10  -5   3   12.43    1.83

 -10  -5  -3   13.01    1.90

  10  -5   3    8.38    2.03

 -10  -5  -3    8.73    2.41

 -10   5  -3   11.08    2.17

  10   5   3    7.35    1.59

 -10   5  -3    9.25    1.95

  10   5   3    8.79    1.97

  11  -5   3    4.95    1.88

  11  -5   3    6.68    2.03

 -11  -5  -3    6.96    1.65

 -11  -5  -3    7.82    2.34

  11   5   3   11.14    1.82

 -11   5  -3    6.39    2.04

 -11   5  -3    7.07    2.30

  11   5   3    7.32    1.95

  12  -5   3   -1.70    1.79

  12  -5   3    0.28    1.66

 -12  -5  -3   -1.04    2.13

 -12   5  -3    2.36    2.17

  12   5   3    0.14    1.41

 -12   5  -3   -1.46    1.73

  12   5   3    1.98    1.75

  13  -5   3   -1.86    2.04

  13  -5   3   -1.36    1.57

 -13  -5  -3   -2.13    2.21

  13   5   3   -1.24    1.68

 -13   5  -3   -0.50    2.16

 -13   5  -3    1.33    2.01

  13   5   3    1.07    1.54

  14  -5   3   10.16    2.74

 -14  -5  -3    9.25    2.81

  14  -5   3    3.58    1.96

 -14   5  -3    9.18    2.79

  14   5   3   12.41    2.78

  14   5   3   10.91    2.09

 -14   5  -3    8.64    2.53

 -15  -5  -3    0.23    2.40

  15  -5   3   -3.58    2.14

  15   5   3   -0.65    1.77

  15   5   3   -2.47    2.15

 -15   5  -3   -3.19    2.36

 -15   5  -3    1.04    2.34

  16  -5   3    0.28    2.33

 -16  -5  -3    4.18    2.94

  16   5   3    0.83    2.19

 -16   5  -3   -1.49    2.63

 -16   5  -3    1.13    2.42

  16   5   3   -1.50    1.84

 -16  -6   3   -0.97    2.53

  16  -6  -3   -2.31    2.41

  16   6  -3    1.84    2.19

 -16   6   3    2.12    2.15

 -16   6   3   -3.10    2.59

  15  -6  -3   -0.57    2.39

 -15  -6   3    3.53    2.53

 -15   6   3    1.47    2.01

  15   6  -3    4.67    2.30

 -15   6   3    1.69    2.42

  14  -6  -3   -0.30    2.34

 -14  -6   3    2.52    2.29

  14  -6  -3   -2.55    1.61

  14   6  -3    2.41    1.43

  14   6  -3    5.67    2.09

 -14   6   3    2.05    2.35

  13  -6  -3   -3.62    1.59

  13  -6  -3   -0.86    2.08

 -13  -6   3    1.59    2.15

  13   6  -3   -1.53    1.59

 -13   6   3   -1.88    2.19

  13   6  -3   -0.49    1.23

  12  -6  -3    4.27    2.21

 -12  -6   3    4.67    2.44

  12  -6  -3    1.08    2.04

  12  -6  -3   -1.94    1.84

 -12   6   3    4.22    2.49

  12   6  -3    1.00    1.68

  12   6  -3    5.68    1.36

  11  -6  -3   16.96    2.25

  11  -6  -3   15.30    2.62

 -11  -6   3   14.66    2.51

 -11  -6   3   13.51    2.72

  11   6  -3   13.78    1.59

  11   6  -3   17.93    2.54

 -11   6   3   14.97    2.81

 -10  -6   3   19.47    2.83

  10  -6  -3   13.78    2.50

  10  -6  -3   20.05    2.46

 -10  -6   3   18.44    2.78

  10   6  -3   18.58    2.33

  10   6  -3   16.35    1.56

 -10   6   3   16.52    2.61

  10   6  -3   18.25    2.34

  -9  -6   3    0.37    0.69

  -9  -6   3    0.13    1.93

   9  -6  -3    0.27    1.60

   9  -6  -3   -0.48    1.52

  -9  -6   3    0.05    1.67

   9   6  -3    0.24    1.48

   9   6  -3    0.38    0.79

   9   6  -3    1.52    1.40

  -9   6   3    1.23    1.72

   8  -6  -3   16.78    2.21

  -8  -6   3   20.74    2.88

   8  -6  -3   21.04    2.54

  -8  -6   3   20.67    2.52

  -8  -6   3   18.41    1.73

  -8  -6   3   20.17    1.86

  -8   6   3   22.38    2.68

   8   6  -3   21.48    1.49

  -8   6   3   19.32    1.57

   8   6  -3   17.68    2.10

   7  -6  -3    6.16    1.75

  -7  -6   3    3.99    1.02

  -7  -6   3    6.23    2.16

   7  -6  -3    5.91    1.90

  -7  -6   3    2.34    1.62

  -7   6   3    5.65    1.71

   7   6  -3    5.81    0.70

  -7   6   3    5.64    1.11

   7   6  -3    6.89    2.03

  -7   6   3    4.57    0.94

   7   6  -3    6.86    1.56

   6  -6  -3   13.12    2.30

  -6  -6   3   13.17    1.98

  -6  -6   3   14.59    2.62

  -6  -6   3   15.59    1.27

   6   6  -3   13.20    0.86

  -6   6   3   10.51    1.68

  -6   6   3   11.95    1.22

   6   6  -3   17.52    2.78

   6   6  -3   11.06    1.64

  -6   6   3   14.49    2.04

  -5  -6   3   44.63    2.06

   5  -6  -3   47.80    2.65

  -5  -6   3   44.80    3.78

   5  -6  -3   40.94    3.38

  -5   6   3   39.06    2.99

  -5   6   3   38.79    2.61

   5   6  -3   45.50    3.31

   5   6  -3   48.67    2.74

  -5   6   3   43.59    2.05

  -5   6   3   40.44    2.38

  -4  -6   3   10.14    1.38

   4  -6  -3   15.18    2.51

   4  -6  -3   11.63    1.41

  -4  -6   3   14.41    1.04

  -4  -6   3   15.96    2.78

  -4   6   3   11.63    1.96

  -4   6   3   13.13    1.81

   4   6  -3   13.15    1.63

  -4   6   3   12.83    1.68

  -4   6   3   12.39    1.27

  -4   6   3   15.69    1.07

   4   6  -3   18.46    2.36

   3  -6  -3    1.93    1.81

  -3  -6   3    4.62    0.51

   3  -6  -3    3.41    1.02

  -3  -6   3    2.70    0.99

  -3  -6   3    0.97    2.19

  -3   6   3    4.70    1.72

  -3   6   3    5.32    0.90
[truncated: 1,936,114 more chars]
