# Supplementary material for: Selective Transfer Semihydrogenation of Alkynes Catalyzed by an Iron PCP Pincer Alkyl Complex
Source: ACS Catal. 2023 Oct 17;13(21):14012–22. doi: 10.1021/acscatal.3c04156 (PMC10629171; doi:10.1021/acscatal.3c04156)
Supplement: Supplementary file 3 — cs3c04156_si_003.xyz [file cs3c04156_si_003.xyz]

   14
 HCCPh
scf done:  -308.036579
 H     1.028418    -0.843488     1.745814
 C     1.751299    -1.156654     1.021993
 C     2.567716    -1.511626     0.200903
 C     3.531736    -1.930850    -0.766474
 C     4.061426    -1.010140    -1.684937
 C     3.959160    -3.267835    -0.807012
 C     4.999675    -1.423556    -2.623108
 C     4.897896    -3.670983    -1.749135
 C     5.420001    -2.752251    -2.658282
 H     3.731587     0.023822    -1.654271
 H     3.549987    -3.980237    -0.097106
 H     5.404370    -0.704988    -3.330143
 H     5.223223    -4.707070    -1.773757
 H     6.153507    -3.071244    -3.393283

   16
 H2C=CHPh
scf done:  -309.290838
 H     4.775886    -1.687908     1.401374
 H     3.298572    -4.386339     1.530550
 C     3.538186    -3.340735     1.707926
 C     4.608667    -2.741386     1.176556
 C     5.618724    -3.345178     0.296746
 C     6.660990    -2.540258    -0.185365
 C     5.592440    -4.695693    -0.087483
 C     7.642712    -3.060099    -1.024051
 C     6.571861    -5.215256    -0.924331
 C     7.601881    -4.400729    -1.397536
 H     6.696503    -1.492534     0.104438
 H     4.799843    -5.346173     0.271832
 H     8.440295    -2.416567    -1.385363
 H     6.533577    -6.263019    -1.210181
 H     8.366096    -4.810935    -2.051827
 H     2.856265    -2.788691     2.348215

   15
 SiH3Ph
scf done:  -522.530777
Si     5.129795    -1.960770     1.661968
 H     4.856922    -1.136282     0.449380
 H     6.607775    -2.111177     1.778023
 H     4.618963    -1.224675     2.851270
 C     4.295376    -3.638795     1.563290
 C     3.152992    -3.917443     2.327984
 C     4.788399    -4.642696     0.714857
 C     2.519970    -5.156242     2.244988
 C     4.157796    -5.880886     0.629787
 C     3.021480    -6.138909     1.395081
 H     2.751463    -3.161527     2.999256
 H     5.676840    -4.461247     0.113225
 H     1.636588    -5.354225     2.846135
 H     4.554062    -6.646311    -0.032065
 H     2.529778    -7.105813     1.330321

   12
 iPrOH
scf done:  -194.142530
 O     3.439558    -1.797464     0.896570
 H     3.777034    -2.584943     0.450537
 C     3.001307    -2.217396     2.183424
 H     2.625812    -1.302174     2.658605
 C     4.160407    -2.757299     3.007152
 C     1.859488    -3.216194     2.072793
 H     1.043985    -2.802640     1.471426
 H     2.203375    -4.142063     1.593912
 H     1.462733    -3.477806     3.059588
 H     4.561036    -3.673581     2.554590
 H     3.844098    -2.999744     4.027349
 H     4.968866    -2.021696     3.062354

    7
 CH3CHO
scf done:  -153.661264
 O     2.373112    -3.777163    -1.675296
 C     2.596625    -4.758798    -1.000919
 C     3.956504    -5.231679    -0.606728
 H     4.733212    -4.576383    -1.006036
 H     4.102662    -6.257061    -0.967785
 H     4.022328    -5.274887     0.487339
 H     1.758558    -5.385128    -0.624775

   25
 iPrOSiH2Ph
scf done:  -715.524870
 H     1.834961    -5.395017     0.207087
 H     1.722664    -3.581794    -1.408639
 O     2.452171    -2.977251     0.985324
 C     1.260541    -2.292391     1.388221
 H     0.653253    -2.074980     0.495140
 C     1.683520    -0.981340     2.021120
 C     0.448832    -3.156170     2.338669
 H     0.139044    -4.092371     1.862843
 H     1.041099    -3.401340     3.227048
 H    -0.454583    -2.627680     2.660419
 H     2.299114    -1.168732     2.907728
 H     0.807181    -0.400222     2.325316
 H     2.267652    -0.382612     1.315825
Si     2.466767    -4.113330    -0.226821
 C     4.238502    -4.466439    -0.692745
 C     4.931786    -5.538429    -0.109955
 C     4.911625    -3.672449    -1.634701
 C     6.257688    -5.801447    -0.445745
 C     6.236474    -3.933381    -1.974342
 C     6.910716    -4.997775    -1.378049
 H     4.430969    -6.177972     0.614025
 H     4.396292    -2.841715    -2.112580
 H     6.780279    -6.634651     0.016323
 H     6.742558    -3.309579    -2.706222
 H     7.944295    -5.203229    -1.643690

   80
 A
scf done: -2271.216597
Fe     5.599222     3.181283     6.539510
 P     7.215629     2.243924     7.841991
 P     4.090878     4.517939     5.492070
 O     5.877978     1.295339     4.344637
 N     6.006468     5.858726     9.763823
 N     5.870761     6.770306     8.806580
 C     5.690723     4.668114     7.886059
 C     5.888927     4.583224     9.266369
 C     5.664574     6.071812     7.678030
 C     6.334553     6.317340    11.095641
 H     6.850172     7.273496    10.997383
 H     6.994112     5.602175    11.590093
 H     5.437532     6.459006    11.707514
 C     6.011461     3.389928    10.106144
 C     5.492187     3.360112    11.409240
 H     4.948245     4.219767    11.787162
 C     5.635247     2.238947    12.219275
 H     5.221163     2.243039    13.223785
 C     6.299016     1.117587    11.735237
 H     6.424948     0.237248    12.359072
 C     6.791745     1.118985    10.431699
 H     7.291595     0.226030    10.072518
 C     6.649635     2.233088     9.598067
 C     5.399625     6.821652     6.444543
 C     5.828804     8.154562     6.346509
 H     6.385436     8.579451     7.176168
 C     5.554599     8.922570     5.223303
 H     5.904243     9.950299     5.171701
 C     4.832797     8.370843     4.168041
 H     4.606121     8.960232     3.284005
 C     4.398903     7.050876     4.250400
 H     3.830493     6.645303     3.420391
 C     4.675489     6.257312     5.371979
 C     7.621230     0.446318     7.512043
 H     8.228152     0.110995     8.360420
 C     6.370075    -0.429116     7.452435
 H     5.753328    -0.198468     6.579708
 H     5.743312    -0.327425     8.342781
 H     6.667967    -1.481229     7.373972
 C     8.473348     0.269592     6.253019
 H     8.701312    -0.795181     6.124955
 H     9.426737     0.801842     6.308032
 H     7.954796     0.600306     5.350816
 C     8.935519     3.004912     7.947578
 H     9.276140     3.011717     6.904828
 C     8.955223     4.442094     8.463607
 H     9.974559     4.835261     8.369437
 H     8.684408     4.483415     9.524042
 H     8.280477     5.100242     7.916320
 C     9.902283     2.164679     8.784429
 H    10.084498     1.167909     8.376305
 H     9.544546     2.053267     9.814262
 H    10.870163     2.677882     8.829285
 C     2.395541     4.681021     6.302199
 H     2.036592     3.644215     6.347274
 C     2.449095     5.218771     7.730969
 H     2.786266     6.260400     7.752500
 H     3.108160     4.638341     8.377899
 H     1.439499     5.189215     8.157661
 C     1.400545     5.507668     5.487329
 H     1.768372     6.526083     5.320001
 H     0.460557     5.586996     6.045945
 H     1.160823     5.065773     4.516895
 C     3.586654     4.082637     3.740151
 H     2.901594     4.879184     3.429601
 C     4.735647     4.052709     2.733040
 H     4.319725     3.910217     1.728423
 H     5.427608     3.229859     2.918906
 H     5.310089     4.982832     2.722397
 C     2.796110     2.772750     3.711917
 H     2.530606     2.535041     2.675288
 H     1.864175     2.832111     4.281035
 H     3.374613     1.930441     4.101348
 C     5.740343     2.028513     5.232748
 O     3.485129     1.791511     7.992274
 C     7.097226     4.110794     5.409326
 H     7.933945     3.443710     5.164512
 H     7.493018     4.949008     5.988844
 H     6.736948     4.513270     4.457164
 C     4.329807     2.358687     7.441128

   80
 TSAB
scf done: -2271.206373
Fe     5.614900     3.188744     6.507879
 P     6.875027     1.555287     7.475935
 P     4.429196     5.027975     5.911757
 O     5.752373     2.004148     3.844468
 N     7.024932     4.986660    10.050653
 N     7.086115     6.065692     9.276057
 C     6.208074     4.309052     8.070577
 C     6.490052     3.913402     9.379901
 C     6.580843     5.677899     8.092711
 C     7.585969     5.072990    11.381091
 H     8.387390     5.812776    11.357367
 H     7.997334     4.107314    11.678812
 H     6.836779     5.385464    12.116076
 C     6.253195     2.611084    10.006319
 C     5.826484     2.516186    11.339767
 H     5.650081     3.422809    11.909533
 C     5.588377     1.284123    11.938697
 H     5.254861     1.242439    12.971903
 C     5.764643     0.115384    11.207171
 H     5.583717    -0.854570    11.661559
 C     6.162520     0.192134     9.874097
 H     6.278435    -0.733802     9.321651
 C     6.405771     1.421709     9.253353
 C     6.410778     6.694922     7.045841
 C     7.173981     7.871888     7.103976
 H     7.912366     7.968274     7.894205
 C     6.994370     8.898822     6.187538
 H     7.603908     9.796134     6.254096
 C     6.030494     8.775188     5.190255
 H     5.870930     9.574153     4.471708
 C     5.266402     7.614381     5.116867
 H     4.514511     7.543034     4.338445
 C     5.446060     6.558481     6.021549
 C     6.664777    -0.188233     6.823266
 H     7.096459    -0.852421     7.580190
 C     5.192659    -0.551831     6.641881
 H     4.739049     0.034792     5.836906
 H     4.603479    -0.397130     7.550016
 H     5.111774    -1.610482     6.368913
 C     7.434802    -0.427533     5.522263
 H     7.247927    -1.455338     5.189581
 H     8.515926    -0.318781     5.641527
 H     7.106672     0.239513     4.721900
 C     8.749429     1.713680     7.509634
 H     9.020092     1.661142     6.447490
 C     9.276370     3.036383     8.058857
 H    10.362073     3.070766     7.908257
 H     9.089873     3.124450     9.133718
 H     8.835993     3.905234     7.567550
 C     9.418999     0.551813     8.244839
 H     9.193744    -0.425693     7.811118
 H     9.127349     0.531644     9.300421
 H    10.506748     0.682813     8.205825
 C     2.913864     5.409242     6.967567
 H     2.301092     4.504901     6.865306
 C     3.237781     5.585809     8.448811
 H     3.852136     6.476100     8.620100
 H     3.764521     4.726589     8.866304
 H     2.300505     5.717779     9.002197
 C     2.101293     6.604586     6.471509
 H     2.705282     7.518267     6.441186
 H     1.273363     6.782898     7.167402
 H     1.661781     6.447837     5.483212
 C     3.676677     5.083464     4.196075
 H     3.125045     6.028661     4.152169
 C     4.677589     5.080270     3.039706
 H     4.141708     5.316956     2.112691
 H     5.139675     4.100731     2.906548
 H     5.470897     5.823031     3.157740
 C     2.666490     3.946592     4.031193
 H     2.203792     4.014993     3.039804
 H     1.861885     3.985800     4.771333
 H     3.152481     2.968176     4.102250
 C     5.810076     2.560772     4.891558
 O     3.199302     2.025138     7.564146
 C     7.248700     3.706798     5.072582
 H     8.056224     3.001637     4.869863
 H     7.543144     4.356003     5.900519
 H     7.070312     4.330339     4.196401
 C     4.183487     2.491016     7.157443

   80
 B
scf done: -2271.210676
Fe     5.624900     3.200181     6.517258
 P     6.869066     1.553894     7.479999
 P     4.431834     5.032846     5.914120
 O     5.547474     1.889738     3.895707
 N     7.037417     4.991256    10.064285
 N     7.091535     6.073641     9.291840
 C     6.209072     4.318162     8.087519
 C     6.503795     3.918155     9.392771
 C     6.579736     5.687320     8.111353
 C     7.601052     5.077822    11.393677
 H     8.403232     5.816768    11.368258
 H     8.011961     4.111812    11.690779
 H     6.853478     5.391505    12.129809
 C     6.264627     2.613648    10.016118
 C     5.842717     2.517167    11.350831
 H     5.677770     3.422828    11.925463
 C     5.592255     1.285271    11.945533
 H     5.262023     1.243308    12.979776
 C     5.750361     0.117967    11.208027
 H     5.557674    -0.851681    11.658206
 C     6.145412     0.195951     9.874066
 H     6.247581    -0.728669     9.316700
 C     6.402233     1.424973     9.258014
 C     6.412988     6.700566     7.059095
 C     7.178074     7.876251     7.116129
 H     7.910856     7.975148     7.911289
 C     7.008025     8.899036     6.192971
 H     7.619441     9.795072     6.259445
 C     6.051954     8.772178     5.188877
 H     5.900690     9.567053     4.464008
 C     5.284983     7.613097     5.116610
 H     4.539334     7.538795     4.332483
 C     5.454198     6.561536     6.028369
 C     6.675082    -0.190654     6.825310
 H     7.097344    -0.855951     7.586682
 C     5.206111    -0.550921     6.616061
 H     4.779799     0.036730     5.797277
 H     4.597875    -0.389063     7.510185
 H     5.127513    -1.610811     6.346721
 C     7.459880    -0.424778     5.531943
 H     7.264904    -1.447135     5.187032
 H     8.540834    -0.331044     5.664793
 H     7.143207     0.253526     4.735596
 C     8.743720     1.726060     7.500185
 H     9.005883     1.627550     6.439127
 C     9.271306     3.074588     7.979882
 H    10.356098     3.103177     7.821446
 H     9.089705     3.219959     9.049152
 H     8.826893     3.916210     7.445356
 C     9.421490     0.597744     8.277835
 H     9.177116    -0.397854     7.898496
 H     9.152495     0.632613     9.338943
 H    10.509247     0.715685     8.208560
 C     2.916734     5.408724     6.972303
 H     2.295838     4.512732     6.849250
 C     3.230655     5.553030     8.458800
 H     3.857171     6.429963     8.652778
 H     3.740162     4.677399     8.863471
 H     2.290281     5.689028     9.006019
 C     2.121216     6.621497     6.491381
 H     2.733910     7.529879     6.489423
 H     1.285132     6.791972     7.179436
 H     1.694650     6.490514     5.493718
 C     3.677982     5.092765     4.199511
 H     3.136450     6.043400     4.147583
 C     4.681491     5.065495     3.045187
 H     4.159144     5.335382     2.119605
 H     5.098503     4.066514     2.903667
 H     5.505433     5.772790     3.173707
 C     2.661368     3.960490     4.040816
 H     2.210968     4.017295     3.042845
 H     1.847748     4.016548     4.769790
 H     3.146195     2.983253     4.131812
 C     5.876176     2.573527     4.844458
 O     3.170138     1.964960     7.335588
 C     7.181235     3.456109     4.820683
 H     8.045853     2.802901     4.682374
 H     7.363250     4.036974     5.750880
 H     7.116338     4.181081     4.007670
 C     4.175510     2.449651     7.002327

   95
 C
scf done: -2793.740212
Fe     0.426504     0.217318    -0.692156
 P     2.323446     0.993776     0.284689
 P    -1.641893    -0.202581    -1.538332
 O     1.490303    -2.420143    -1.404391
 N    -1.162906     3.067027     2.040115
 N    -1.956635     3.262559     0.990249
 C    -0.479893     1.714960     0.303349
 C    -0.262014     2.156945     1.633445
 C    -1.579464     2.486488    -0.078917
 C     0.829910     1.801239     2.550649
 C     0.669218     2.033849     3.926130
 C     1.697400     1.794080     4.828397
 C     2.923288     1.318563     4.369170
 C     3.098827     1.080302     3.008929
 C     2.068637     1.302330     2.084392
 C    -2.235040     2.542602    -1.388376
 C    -2.710921     3.756654    -1.906273
 C    -3.317726     3.824230    -3.155733
 C    -3.451317     2.671915    -3.920976
 C    -2.962176     1.461712    -3.433040
 C    -2.348754     1.373074    -2.179512
 C     3.880248    -0.046005     0.197351
 C     3.793123    -1.408495     0.887128
 C     4.303339    -0.222262    -1.262376
 C     2.967881     2.636677    -0.379849
 C     1.942531     3.766346    -0.330242
 C     4.270384     3.089748     0.278167
 C    -2.972736    -0.877909    -0.389939
 C    -3.132226    -0.138842     0.935072
 C    -4.332017    -0.998402    -1.079415
 C    -1.781447    -1.392382    -2.978736
 C    -0.723817    -1.117047    -4.045870
 C    -1.710926    -2.855906    -2.535812
 C     0.961038    -1.502031    -0.810125
 C     0.340250    -1.689346     0.624193
 C     0.943300     0.885285    -2.169899
 O     1.316886     1.361497    -3.165221
Si    -1.691055    -1.403306     5.108360
 C    -0.377697    -2.601110     4.504102
 C    -0.735649    -3.783462     3.837641
 C     0.986851    -2.335816     4.699162
 C     0.236542    -4.668102     3.374195
 C     1.961169    -3.219715     4.239021
 C     1.586838    -4.386971     3.574288
 C    -3.089819     4.146981     1.153457
 H    -0.283832     2.419981     4.274638
 H     1.542771     1.983129     5.887436
 H     3.740905     1.135365     5.060612
 H     4.064497     0.722183     2.669867
 H    -2.576916     4.669659    -1.335301
 H    -3.672380     4.779880    -3.531819
 H    -3.922066     2.708615    -4.899234
 H    -3.066433     0.580254    -4.055833
 H     4.655310     0.537200     0.706435
 H     3.197621    -2.113222     0.303176
 H     3.377592    -1.354979     1.897134
 H     4.804171    -1.824927     0.969521
 H     5.221525    -0.820172    -1.302343
 H     4.511504     0.728380    -1.762175
 H     3.535159    -0.754979    -1.831986
 H     3.167215     2.418632    -1.436452
 H     2.374302     4.653378    -0.808810
 H     1.691208     4.035697     0.701026
 H     1.016919     3.512672    -0.849266
 H     5.107363     2.412806     0.089687
 H     4.155895     3.203943     1.361793
 H     4.551369     4.068924    -0.126638
 H    -2.602199    -1.885393    -0.162837
 H    -3.574778     0.851924     0.792281
 H    -2.186212    -0.010686     1.463373
 H    -3.810186    -0.713254     1.578014
 H    -4.716819    -0.013846    -1.366441
 H    -5.050868    -1.442589    -0.380818
 H    -4.313899    -1.629171    -1.971857
 H    -2.772453    -1.233703    -3.419089
 H    -0.916692    -1.753543    -4.917554
 H     0.275861    -1.356134    -3.670925
 H    -0.724288    -0.078068    -4.386372
 H    -1.746691    -3.492687    -3.427783
 H    -2.548575    -3.149212    -1.897499
 H    -0.776571    -3.078112    -2.014322
 H     1.115915    -2.019772     1.316812
 H    -0.460168    -2.430363     0.567807
 H    -0.104697    -0.768811     1.059615
 H    -1.980979    -0.338755     4.105757
 H    -1.240563    -0.740080     6.363636
 H    -2.957254    -2.143645     5.369985
 H    -1.785449    -4.023425     3.682032
 H     1.297815    -1.432282     5.219205
 H    -0.060319    -5.579696     2.862269
 H     3.012659    -3.000512     4.405222
 H     2.345863    -5.078303     3.217969
 H    -3.921290     3.811538     0.531757
 H    -2.837909     5.179390     0.889185
 H    -3.389135     4.113848     2.201950

   95
 TSCD
scf done: -2793.696545
Fe     0.231947    -0.027227    -0.195616
 P     2.171554     0.850630     0.681345
 P    -1.959409    -0.322593    -1.105494
 O     1.882024    -1.611259    -1.963518
 N    -1.078312     3.276024     2.152631
 N    -1.827363     3.425777     1.064688
 C    -0.562639     1.617777     0.636663
 C    -0.298435     2.215043     1.898661
 C    -1.537539     2.473304     0.118181
 C     0.746836     1.881780     2.869918
 C     0.586717     2.246507     4.215620
 C     1.589871     2.019068     5.147851
 C     2.779367     1.413507     4.748423
 C     2.950035     1.040593     3.418881
 C     1.949281     1.264161     2.462780
 C    -2.115084     2.497014    -1.222826
 C    -2.363259     3.726224    -1.856288
 C    -2.891304     3.788973    -3.138946
 C    -3.169931     2.610559    -3.820235
 C    -2.899563     1.384474    -3.217362
 C    -2.365145     1.295174    -1.925608
 C     3.751314    -0.162949     0.654872
 C     3.570691    -1.568963     1.217896
 C     4.407595    -0.197704    -0.727293
 C     2.816461     2.461113    -0.065543
 C     1.800991     3.593537    -0.195345
 C     4.055587     2.985350     0.662198
 C    -3.505018    -0.605729    -0.052399
 C    -3.678060     0.372186     1.108207
 C    -4.796621    -0.621060    -0.872854
 C    -2.316169    -1.521159    -2.517585
 C    -1.259352    -1.491898    -3.619976
 C    -2.645310    -2.959915    -2.113558
 C     0.999223    -1.745714    -1.130864
 C     0.497607    -3.155020    -0.880158
 C     0.636004     0.804788    -1.701293
 O     0.947638     1.310549    -2.690286
Si    -0.482064    -1.185178     1.812923
 C     0.565002    -2.270178     2.987873
 C     0.827243    -3.627834     2.736664
 C     1.035708    -1.740318     4.200621
 C     1.547578    -4.411138     3.636709
 C     1.757106    -2.517071     5.106918
 C     2.021738    -3.855370     4.824109
 C    -2.869924     4.428909     1.094155
 H    -0.341787     2.723300     4.514729
 H     1.443545     2.311911     6.184115
 H     3.573622     1.228609     5.466178
 H     3.886880     0.573876     3.136856
 H    -2.110135     4.648613    -1.344076
 H    -3.070434     4.754022    -3.604805
 H    -3.584306     2.635049    -4.824054
 H    -3.117464     0.492728    -3.791839
 H     4.434962     0.372493     1.322137
 H     2.983506    -2.202103     0.548086
 H     3.088841    -1.571629     2.198760
 H     4.554839    -2.039584     1.327596
 H     5.266898    -0.878042    -0.689726
 H     4.787061     0.780434    -1.034847
 H     3.718129    -0.564084    -1.490401
 H     3.105696     2.156579    -1.079855
 H     2.282438     4.429866    -0.716444
 H     1.474187     3.956882     0.783820
 H     0.914739     3.308615    -0.762848
 H     4.892046     2.282535     0.671011
 H     3.821996     3.250301     1.698788
 H     4.402865     3.895505     0.159814
 H    -3.341778    -1.604347     0.370160
 H    -3.937849     1.372133     0.745886
 H    -2.792280     0.459682     1.738178
 H    -4.507641     0.023950     1.735513
 H    -4.953164     0.332448    -1.388818
 H    -5.642048    -0.766135    -0.190031
 H    -4.840675    -1.422866    -1.612974
 H    -3.243437    -1.120410    -2.937580
 H    -1.631117    -2.047889    -4.489057
 H    -0.326357    -1.961850    -3.304736
 H    -1.023230    -0.477970    -3.954542
 H    -3.116668    -3.457071    -2.969610
 H    -3.343897    -3.027734    -1.275735
 H    -1.757309    -3.536104    -1.858768
 H     0.437716    -3.714866    -1.817299
 H    -0.444462    -3.197553    -0.333967
 H     1.263320    -3.639915    -0.259325
 H     0.879415    -1.280733     0.308863
 H    -1.105959    -0.246776     2.793517
 H    -1.573458    -2.159534     1.464004
 H     0.451019    -4.093544     1.829071
 H     0.830039    -0.701255     4.447062
 H     1.732433    -5.459410     3.414373
 H     2.108338    -2.076053     6.036829
 H     2.582916    -4.464274     5.528283
 H    -3.703036     4.123545     0.459777
 H    -2.502528     5.404542     0.759454
 H    -3.218147     4.517685     2.124445

   95
 D
scf done: -2793.730553
Fe     0.013477     0.440793    -0.269699
 P     2.033870     0.964036     0.575443
 P    -2.108260     0.115071    -1.076889
 O     1.372176    -3.760665    -1.649429
 N    -1.113597     3.489231     2.335693
 N    -1.945541     3.705291     1.321618
 C    -0.660666     1.999043     0.651549
 C    -0.316538     2.481890     1.943112
 C    -1.703180     2.849965     0.272251
 C     0.778356     2.065072     2.831575
 C     0.725942     2.410964     4.191805
 C     1.763136     2.098098     5.061394
 C     2.888106     1.425358     4.589649
 C     2.958918     1.071915     3.245131
 C     1.919742     1.375052     2.356729
 C    -2.416092     2.910681    -1.007670
 C    -2.814041     4.143620    -1.549199
 C    -3.479729     4.221658    -2.767584
 C    -3.756153     3.061493    -3.482214
 C    -3.347675     1.830306    -2.973612
 C    -2.675806     1.731687    -1.751432
 C     3.390551    -0.300348     0.364672
 C     3.076422    -1.639956     1.014197
 C     3.667353    -0.484417    -1.129553
 C     2.881556     2.498206    -0.134851
 C     2.074353     3.780740     0.055290
 C     4.303371     2.708328     0.384279
 C    -3.606396    -0.402389    -0.054130
 C    -4.010110     0.657283     0.970214
 C    -4.818846    -0.772655    -0.908223
 C    -2.155016    -1.066996    -2.522931
 C    -1.103572    -0.730345    -3.577788
 C    -1.981441    -2.512524    -2.052670
 C     1.597218    -4.761070    -0.999645
 C     2.956924    -5.232509    -0.608768
 C     0.380049     1.406391    -1.682753
 O     0.650676     2.061188    -2.600817
Si    -0.627580    -1.094132     1.531275
 C     0.330280    -2.061197     2.883073
 C     0.657292    -3.415000     2.689326
 C     0.687944    -1.491394     4.115849
 C     1.324152    -4.157437     3.662343
 C     1.353720    -2.226289     5.097227
 C     1.679430    -3.562571     4.872599
 C    -2.995095     4.683419     1.503491
 H    -0.148694     2.941353     4.555946
 H     1.691343     2.378470     6.108984
 H     3.704907     1.174444     5.260538
 H     3.841489     0.549988     2.888025
 H    -2.572887     5.060774    -1.021717
 H    -3.770904     5.192169    -3.159928
 H    -4.277110     3.108869    -4.434259
 H    -3.561074     0.935682    -3.549697
 H     4.290110     0.111345     0.835779
 H     2.216498    -2.117995     0.536526
 H     2.859416    -1.547795     2.080148
 H     3.939163    -2.307510     0.900256
 H     4.446213    -1.243911    -1.264552
 H     4.014341     0.431231    -1.616995
 H     2.772555    -0.834603    -1.657408
 H     2.931031     2.291323    -1.211190
 H     2.575329     4.598295    -0.476605
 H     2.017721     4.061747     1.112261
 H     1.055647     3.700256    -0.327520
 H     4.990107     1.909311     0.093024
 H     4.324026     2.799389     1.476037
 H     4.701777     3.642795    -0.028482
 H    -3.269262    -1.293590     0.488227
 H    -4.434423     1.539411     0.478625
 H    -3.176469     0.978820     1.596227
 H    -4.784743     0.240528     1.624801
 H    -5.132494     0.061045    -1.546645
 H    -5.659669    -1.008725    -0.245076
 H    -4.650876    -1.647350    -1.541544
 H    -3.148288    -0.974729    -2.977065
 H    -1.213094    -1.411934    -4.429591
 H    -0.091025    -0.860641    -3.180241
 H    -1.192609     0.291889    -3.955320
 H    -2.138841    -3.184860    -2.904558
 H    -2.693001    -2.797626    -1.272501
 H    -0.969745    -2.695042    -1.677204
 H     3.734300    -4.586552    -1.021667
 H     3.097471    -6.265262    -0.949819
 H     3.025555    -5.253798     0.486258
 H     0.759285    -5.401168    -0.651179
 H    -1.705405    -0.460332     2.374075
 H    -1.359257    -2.284481     0.941514
 H     0.379170    -3.904390     1.756871
 H     0.441074    -0.451530     4.320921
 H     1.559931    -5.203660     3.479954
 H     1.615681    -1.753119     6.040936
 H     2.197222    -4.137638     5.636090
 H    -3.885716     4.387137     0.947116
 H    -2.681945     5.680171     1.175379
 H    -3.233109     4.720725     2.567526

  100
 E
scf done: -2834.216874
Fe     0.009188    -0.167711    -0.548904
 P     2.083804     0.425051     0.170921
 P    -2.089830    -0.362022    -1.431758
 N    -0.851560     3.362350     1.505416
 N    -1.627511     3.521313     0.436247
 C    -0.502217     1.626079     0.042040
 C    -0.156466     2.237212     1.277244
 C    -1.446121     2.509800    -0.476682
 C     0.856826     1.824971     2.260385
 C     0.756734     2.275112     3.585281
 C     1.719493     1.952468     4.533954
 C     2.816938     1.174278     4.174264
 C     2.935706     0.720632     2.862983
 C     1.966446     1.023923     1.899970
 C    -2.133914     2.450274    -1.766964
 C    -2.395391     3.625663    -2.488970
 C    -3.050236     3.595166    -3.714284
 C    -3.453720     2.376809    -4.247285
 C    -3.175083     1.198819    -3.558022
 C    -2.509837     1.204325    -2.326410
 C     3.502714    -0.802424     0.114846
 C     3.270954    -2.099633     0.876493
 C     3.854516    -1.125364    -1.339812
 C     2.921331     1.863674    -0.738829
 C     2.090121     3.135040    -0.881545
 C     4.286498     2.216672    -0.145755
 C    -3.550477    -0.594961    -0.270460
 C    -3.599953     0.441428     0.849116
 C    -4.893730    -0.659396    -0.994381
 C    -2.404617    -1.676017    -2.734845
 C    -1.380545    -1.636222    -3.866841
 C    -2.486425    -3.096081    -2.175559
 C     0.578512     0.223321    -2.137988
 O     0.968932     0.532288    -3.188473
Si    -0.282360    -2.073990     0.553701
 C     0.379393    -2.828211     2.166886
 C     0.717242    -4.191267     2.217649
 C     0.501182    -2.079038     3.348087
 C     1.168493    -4.779858     3.396570
 C     0.949086    -2.666162     4.531735
 C     1.286958    -4.017547     4.558622
 C    -2.566904     4.621380     0.438882
 H    -0.095057     2.890230     3.859638
 H     1.612060     2.309589     5.554739
 H     3.577941     0.919470     4.906445
 H     3.799788     0.121352     2.594655
 H    -2.055577     4.578228    -2.095892
 H    -3.235149     4.521432    -4.251254
 H    -3.972365     2.333639    -5.200751
 H    -3.490245     0.263609    -4.005993
 H     4.356653    -0.290073     0.570698
 H     2.514965    -2.716915     0.383283
 H     2.955172    -1.941985     1.909405
 H     4.206680    -2.671493     0.893207
 H     4.639281    -1.890169    -1.357677
 H     4.228739    -0.263256    -1.897828
 H     2.987272    -1.529953    -1.875290
 H     3.074302     1.464188    -1.748352
 H     2.657598     3.851074    -1.488345
 H     1.895263     3.604367     0.087926
 H     1.132696     2.956857    -1.371788
 H     5.021008     1.412785    -0.234821
 H     4.205678     2.493675     0.911214
 H     4.693470     3.082549    -0.680732
 H    -3.349322    -1.571437     0.187236
 H    -3.843340     1.437268     0.464229
 H    -2.656084     0.509077     1.395382
 H    -4.386835     0.159843     1.558617
 H    -5.101009     0.267715    -1.539982
 H    -5.692612    -0.792247    -0.255349
 H    -4.961107    -1.493700    -1.697503
 H    -3.391056    -1.437680    -3.147209
 H    -1.683812    -2.340259    -4.650652
 H    -0.393545    -1.947347    -3.509654
 H    -1.281505    -0.649295    -4.325823
 H    -2.818653    -3.764270    -2.979322
 H    -3.196560    -3.197577    -1.350318
 H    -1.508871    -3.452337    -1.838450
 H    -0.594542    -0.547349     0.992167
 H    -1.619503    -2.763751     0.524435
 H     0.641234    -4.797784     1.316805
 H     0.243617    -1.021997     3.350320
 H     1.429026    -5.835426     3.409516
 H     1.034417    -2.064144     5.433151
 H     1.638938    -4.475345     5.479428
 H    -3.474490     4.343007    -0.099040
 H    -2.139762     5.519668    -0.019019
 H    -2.817862     4.839896     1.477777
 O     0.938307    -4.204549    -1.418500
 H     0.971993    -3.239183    -1.502419
 C     2.053312    -4.773369    -2.102172
 H     2.986997    -4.392088    -1.658255
 C     2.029166    -4.409086    -3.578197
 C     1.985254    -6.271011    -1.878380
 H     2.003382    -6.504046    -0.809175
 H     1.061339    -6.678489    -2.303906
 H     2.834647    -6.771348    -2.353615
 H     1.106907    -4.772939    -4.044988
 H     2.881894    -4.852280    -4.103994
 H     2.079590    -3.322991    -3.717548

  100
 TSEF
scf done: -2834.216117
Fe     0.106518    -0.095550    -0.662648
 P     2.142917     0.571314     0.094949
 P    -1.972077    -0.353032    -1.558090
 N    -0.956388     3.229843     1.661716
 N    -1.764476     3.404245     0.620087
 C    -0.519486     1.617890     0.077922
 C    -0.191230     2.173107     1.345087
 C    -1.531656     2.469854    -0.362734
 C     0.874868     1.783111     2.280342
 C     0.778920     2.159828     3.628958
 C     1.788726     1.866977     4.537007
 C     2.931785     1.194601     4.111567
 C     3.045674     0.814409     2.776967
 C     2.029008     1.085157     1.853234
 C    -2.228312     2.466620    -1.649208
 C    -2.579772     3.677966    -2.267510
 C    -3.237633     3.707045    -3.490914
 C    -3.551108     2.513353    -4.129530
 C    -3.182883     1.304123    -3.544383
 C    -2.515534     1.249392    -2.314683
 C     3.635689    -0.566209    -0.018952
 C     3.504759    -1.889954     0.719526
 C     3.978937    -0.840972    -1.484950
 C     2.892986     2.093677    -0.752805
 C     1.976014     3.310409    -0.832367
 C     4.239411     2.510349    -0.159014
 C    -3.400636    -0.789732    -0.412909
 C    -3.501452     0.125945     0.804134
 C    -4.749527    -0.868992    -1.124832
 C    -2.232280    -1.566562    -2.970239
 C    -1.222376    -1.384328    -4.101264
 C    -2.251744    -3.031477    -2.535168
 C     0.657969     0.413180    -2.224371
 O     1.032018     0.802057    -3.256780
Si    -0.009659    -2.126025     0.215240
 C     0.627415    -2.843209     1.867258
 C     1.027933    -4.181911     2.009850
 C     0.640489    -2.042393     3.022072
 C     1.438666    -4.693464     3.238945
 C     1.044553    -2.549953     4.257200
 C     1.450524    -3.877528     4.369572
 C    -2.782325     4.427174     0.719228
 H    -0.108155     2.695288     3.953702
 H     1.683330     2.165633     5.576673
 H     3.731586     0.965754     4.810290
 H     3.945426     0.298222     2.458882
 H    -2.306843     4.615438    -1.794409
 H    -3.492463     4.660680    -3.945042
 H    -4.068811     2.514683    -5.084532
 H    -3.429603     0.392257    -4.075313
 H     4.467183    -0.011324     0.428223
 H     2.765744    -2.532980     0.235662
 H     3.214106    -1.777828     1.765760
 H     4.469177    -2.411252     0.688815
 H     4.831767    -1.528088    -1.531920
 H     4.255031     0.057608    -2.042877
 H     3.141070    -1.321249    -2.005372
 H     3.060441     1.750358    -1.780599
 H     2.483617     4.091689    -1.411279
 H     1.758467     3.721071     0.158883
 H     1.027884     3.084042    -1.320902
 H     5.021211     1.757112    -0.284047
 H     4.154367     2.743513     0.908148
 H     4.585618     3.418444    -0.666139
 H    -3.130145    -1.791176    -0.054950
 H    -3.803251     1.139382     0.520133
 H    -2.559676     0.192633     1.353907
 H    -4.266279    -0.268405     1.483806
 H    -5.028129     0.096152    -1.562075
 H    -5.524939    -1.136775    -0.397347
 H    -4.773339    -1.622843    -1.916187
 H    -3.230186    -1.338748    -3.360096
 H    -1.510624    -2.022660    -4.944997
 H    -0.218996    -1.688967    -3.786685
 H    -1.165352    -0.355818    -4.466140
 H    -2.521854    -3.645535    -3.403250
 H    -2.984859    -3.235595    -1.749832
 H    -1.270124    -3.362512    -2.186206
 H    -0.458861    -0.635360     0.797881
 H    -1.289473    -2.907801     0.121409
 H     1.024522    -4.840057     1.145966
 H     0.330187    -1.001798     2.962820
 H     1.748109    -5.733169     3.314923
 H     1.043289    -1.902730     5.130970
 H     1.769965    -4.274753     5.329552
 H    -3.675246     4.124928     0.169925
 H    -2.430750     5.388680     0.330289
 H    -3.032901     4.544140     1.774601
 O     0.998041    -3.923658    -1.307883
 H     1.612782    -3.259915    -1.648757
 C     1.565772    -5.232806    -1.506173
 H     2.307116    -5.416140    -0.714381
 C     2.254372    -5.299921    -2.856678
 C     0.437636    -6.234617    -1.378487
 H    -0.079500    -6.129461    -0.419711
 H    -0.294046    -6.094233    -2.181464
 H     0.830806    -7.253850    -1.442728
 H     1.537962    -5.108808    -3.663215
 H     2.695205    -6.289786    -3.012590
 H     3.062285    -4.561928    -2.925867

  100
 F
scf done: -2834.216700
Fe     0.208997    -0.129190    -0.721941
 P     2.190280     0.605726     0.092757
 P    -1.854251    -0.403690    -1.636850
 N    -1.009641     3.086617     1.703759
 N    -1.796756     3.277138     0.649091
 C    -0.491153     1.540726     0.073928
 C    -0.210474     2.061258     1.367746
 C    -1.515336     2.383174    -0.358917
 C     0.849514     1.672066     2.308873
 C     0.716579     1.988553     3.669580
 C     1.723425     1.699423     4.582091
 C     2.899966     1.093927     4.147947
 C     3.049932     0.774705     2.800795
 C     2.036801     1.039535     1.871356
 C    -2.183347     2.407245    -1.659301
 C    -2.551074     3.628519    -2.247923
 C    -3.183204     3.678921    -3.484191
 C    -3.453696     2.497557    -4.164241
 C    -3.068874     1.279984    -3.607177
 C    -2.426475     1.203595    -2.365312
 C     3.750065    -0.436016    -0.039753
 C     3.702763    -1.786998     0.660643
 C     4.121839    -0.651103    -1.508371
 C     2.876156     2.199223    -0.683041
 C     1.917228     3.386708    -0.707305
 C     4.206958     2.644092    -0.073263
 C    -3.286682    -0.896590    -0.516819
 C    -3.421942    -0.017165     0.723195
 C    -4.628368    -0.983085    -1.242019
 C    -2.095903    -1.583637    -3.081066
 C    -1.077441    -1.370498    -4.198967
 C    -2.098937    -3.054972    -2.673261
 C     0.788111     0.388134    -2.272410
 O     1.184632     0.781144    -3.297387
Si     0.198718    -2.206532     0.057938
 C     0.817508    -2.856669     1.755475
 C     1.551137    -4.038272     1.951172
 C     0.453336    -2.139888     2.909282
 C     1.905317    -4.481170     3.224255
 C     0.803428    -2.575359     4.187786
 C     1.533044    -3.750041     4.351070
 C    -2.845223     4.267245     0.757727
 H    -0.196669     2.474329     4.000086
 H     1.590195     1.949681     5.631346
 H     3.698828     0.870575     4.849583
 H     3.977485     0.314779     2.476996
 H    -2.311872     4.557066    -1.739989
 H    -3.451958     4.639354    -3.915488
 H    -3.950747     2.515404    -5.130060
 H    -3.283581     0.379454    -4.170386
 H     4.541799     0.155559     0.431448
 H     3.043140    -2.480551     0.133190
 H     3.366683    -1.729849     1.697357
 H     4.708493    -2.225151     0.655286
 H     5.029765    -1.263067    -1.564372
 H     4.321068     0.277824    -2.049359
 H     3.327777    -1.191441    -2.038297
 H     3.051259     1.910667    -1.726469
 H     2.399914     4.210912    -1.246909
 H     1.685920     3.742835     0.301748
 H     0.976617     3.155159    -1.207766
 H     5.025909     1.944202    -0.255774
 H     4.122532     2.800022     1.008135
 H     4.500553     3.601501    -0.519256
 H    -2.997511    -1.901129    -0.182160
 H    -3.741625     0.996680     0.461557
 H    -2.489170     0.055754     1.286670
 H    -4.186863    -0.445781     1.381922
 H    -4.918937    -0.012397    -1.659068
 H    -5.405877    -1.279846    -0.528013
 H    -4.634853    -1.717955    -2.051321
 H    -3.092720    -1.359812    -3.475576
 H    -1.355491    -1.988552    -5.061180
 H    -0.075466    -1.678106    -3.882474
 H    -1.019840    -0.333003    -4.536943
 H    -2.326564    -3.664302    -3.556630
 H    -2.847345    -3.288835    -1.910912
 H    -1.120577    -3.362101    -2.297988
 H    -0.339571    -0.705278     0.686653
 H    -1.086002    -2.983422    -0.008639
 H     1.874299    -4.621330     1.094620
 H    -0.115082    -1.217100     2.815467
 H     2.477783    -5.399048     3.335695
 H     0.507159    -1.990348     5.055193
 H     1.810637    -4.091979     5.344761
 H    -3.716888     3.958837     0.178292
 H    -2.513566     5.250944     0.408554
 H    -3.122751     4.342383     1.810216
 O     1.129322    -3.780783    -1.147494
 H     1.771306    -3.319195    -1.704969
 C     1.197877    -5.216475    -1.398797
 H     2.083574    -5.596774    -0.873231
 C     1.353678    -5.450338    -2.887511
 C    -0.046481    -5.855182    -0.825515
 H    -0.158175    -5.631409     0.238855
 H    -0.942469    -5.515088    -1.353363
 H     0.026269    -6.941379    -0.936476
 H     0.483262    -5.073428    -3.434426
 H     1.449875    -6.522275    -3.086858
 H     2.253609    -4.960052    -3.276308

  100
 TSFG
scf done: -2834.196541
Fe     0.129680    -0.306994    -0.664459
 P     2.139000     0.432594     0.098042
 P    -1.977134    -0.488147    -1.501832
 N    -0.903950     3.147563     1.571643
 N    -1.677221     3.315974     0.502922
 C    -0.492853     1.455591     0.055729
 C    -0.179238     2.048281     1.309308
 C    -1.457796     2.335572    -0.436761
 C     0.857077     1.656765     2.271991
 C     0.736930     2.037187     3.616974
 C     1.730067     1.742064     4.542502
 C     2.875919     1.063986     4.134472
 C     3.010511     0.680831     2.802240
 C     2.012126     0.954524     1.859367
 C    -2.114303     2.321258    -1.741603
 C    -2.386936     3.520813    -2.419097
 C    -3.001956     3.526504    -3.665011
 C    -3.348613     2.320946    -4.262952
 C    -3.058267     1.121860    -3.615445
 C    -2.435453     1.090458    -2.361826
 C     3.684710    -0.643139     0.046639
 C     3.536633    -1.981977     0.756347
 C     4.142281    -0.874673    -1.395089
 C     2.854012     1.951401    -0.782585
 C     1.892025     3.107117    -1.037526
 C     4.121668     2.488362    -0.116168
 C    -3.408320    -0.776994    -0.309261
 C    -3.399343     0.112392     0.931080
 C    -4.777467    -0.716386    -0.984905
 C    -2.378266    -1.755970    -2.833958
 C    -1.352937    -1.749957    -3.965127
 C    -2.564551    -3.184272    -2.324744
 C     0.745973    -0.027046    -2.254718
 O     1.185323     0.192439    -3.317789
Si    -0.036927    -2.335477     0.229488
 C     0.645497    -3.000797     1.871530
 C     1.092517    -4.322886     2.031763
 C     0.608229    -2.189765     3.017355
 C     1.504888    -4.806307     3.271724
 C     1.011727    -2.669459     4.263384
 C     1.467654    -3.979070     4.393201
 C    -2.654062     4.382124     0.535758
 H    -0.153702     2.577495     3.923933
 H     1.610219     2.042757     5.580037
 H     3.664354     0.832874     4.845383
 H     3.915047     0.161686     2.505179
 H    -2.085906     4.463727    -1.974550
 H    -3.197550     4.469702    -4.167812
 H    -3.833257     2.303989    -5.235070
 H    -3.332512     0.202348    -4.118478
 H     4.469017    -0.074968     0.558291
 H     2.844053    -2.632689     0.218819
 H     3.179810    -1.888541     1.783824
 H     4.511247    -2.484407     0.782410
 H     4.946160    -1.620070    -1.403270
 H     4.535407     0.028251    -1.869216
 H     3.330228    -1.260680    -2.020166
 H     3.122566     1.544183    -1.764974
 H     2.411996     3.862028    -1.640643
 H     1.572849     3.587935    -0.107661
 H     1.000528     2.791239    -1.579989
 H     4.932908     1.757992    -0.062906
 H     3.916625     2.844307     0.899455
 H     4.494996     3.341940    -0.694007
 H    -3.226408    -1.805743     0.027983
 H    -3.640384     1.151748     0.686391
 H    -2.435092     0.099267     1.443954
 H    -4.164085    -0.248602     1.629589
 H    -4.975897     0.281571    -1.391203
 H    -5.556299    -0.930990    -0.243477
 H    -4.892778    -1.441608    -1.794930
 H    -3.345473    -1.442958    -3.240743
 H    -1.701521    -2.403095    -4.774145
 H    -0.390805    -2.135989    -3.616545
 H    -1.182697    -0.756615    -4.387721
 H    -2.881700    -3.813525    -3.165595
 H    -3.329022    -3.270654    -1.547793
 H    -1.631020    -3.595593    -1.937566
 H    -0.387810    -0.739865     0.788693
 H    -1.376123    -3.003343     0.203131
 H     1.125514    -4.996996     1.180320
 H     0.265553    -1.160233     2.940445
 H     1.853409    -5.832101     3.362878
 H     0.975104    -2.014806     5.130562
 H     1.789260    -4.354397     5.361182
 H    -3.542692     4.097047    -0.029540
 H    -2.251953     5.314208     0.124593
 H    -2.930157     4.547582     1.578307
 O     0.833149    -3.188114    -1.164413
 H     0.887836    -2.027933    -1.419999
 C     1.520824    -4.417365    -1.550306
 H     2.278708    -4.614727    -0.782262
 C     2.198193    -4.180885    -2.883330
 C     0.521924    -5.555380    -1.600527
 H    -0.032202    -5.651397    -0.661600
 H    -0.197169    -5.405107    -2.412091
 H     1.047337    -6.499870    -1.778569
 H     1.459191    -3.934222    -3.653056
 H     2.726522    -5.087964    -3.194190
 H     2.927219    -3.368234    -2.821519

  100
 G
scf done: -2834.259200
Fe     0.282906    -0.187796    -0.900495
 P     2.277963     0.547896    -0.084506
 P    -1.834141    -0.457327    -1.741544
 N    -0.916280     2.830696     1.778342
 N    -1.734307     3.074496     0.758527
 C    -0.434160     1.390616     0.051246
 C    -0.118391     1.834343     1.362871
 C    -1.475066     2.246614    -0.308281
 C     0.977428     1.402787     2.242512
 C     0.885589     1.626182     3.624272
 C     1.923985     1.285844     4.481870
 C     3.089308     0.719448     3.971250
 C     3.201757     0.497708     2.601265
 C     2.158179     0.821250     1.725498
 C    -2.175432     2.341834    -1.589637
 C    -2.568504     3.590348    -2.098251
 C    -3.233619     3.702326    -3.313380
 C    -3.514606     2.559085    -4.052192
 C    -3.104885     1.315702    -3.576301
 C    -2.427499     1.180402    -2.359151
 C     3.824744    -0.469783    -0.370406
 C     3.772873    -1.878864     0.204198
 C     4.139863    -0.535306    -1.866960
 C     2.901039     2.213557    -0.740402
 C     1.920206     3.378233    -0.633876
 C     4.240037     2.624487    -0.125551
 C    -3.249853    -1.021189    -0.637304
 C    -3.361142    -0.218619     0.655393
 C    -4.596878    -1.058451    -1.356358
 C    -2.031757    -1.566471    -3.239282
 C    -1.025383    -1.241002    -4.341152
 C    -1.948368    -3.051187    -2.890383
 C     0.706217     0.638722    -2.383306
 O     1.003415     1.201118    -3.351579
Si     0.274520    -2.431743    -0.063931
 C     0.745975    -2.752295     1.761410
 C     1.726296    -3.665654     2.176255
 C    -0.016581    -2.131260     2.764273
 C     1.941591    -3.942906     3.526394
 C     0.186090    -2.404996     4.115359
 C     1.171137    -3.312960     4.500785
 C    -2.789223     4.044766     0.954525
 H    -0.021227     2.076903     4.016334
 H     1.823183     1.463306     5.549332
 H     3.910097     0.453736     4.631454
 H     4.123026     0.071253     2.217601
 H    -2.324374     4.491752    -1.545737
 H    -3.521852     4.682736    -3.682501
 H    -4.038530     2.627850    -5.001270
 H    -3.326538     0.442800    -4.179616
 H     4.637171     0.069437     0.128307
 H     3.050504    -2.504538    -0.328703
 H     3.524588    -1.895401     1.266781
 H     4.758484    -2.345961     0.086546
 H     5.025621    -1.162649    -2.019164
 H     4.354249     0.442335    -2.306743
 H     3.315449    -0.991279    -2.427370
 H     3.055604     2.016576    -1.807975
 H     2.371310     4.253899    -1.116151
 H     1.717026     3.643192     0.408566
 H     0.967872     3.173426    -1.123880
 H     5.061386     1.951795    -0.383398
 H     4.178100     2.689963     0.966336
 H     4.511547     3.618881    -0.498180
 H    -2.967184    -2.045348    -0.368705
 H    -3.682669     0.809810     0.461995
 H    -2.417407    -0.181373     1.204727
 H    -4.114554    -0.685836     1.300596
 H    -4.894229    -0.063570    -1.705465
 H    -5.366086    -1.405097    -0.656098
 H    -4.607823    -1.739114    -2.211992
 H    -3.040455    -1.378851    -3.622979
 H    -1.251289    -1.848348    -5.225450
 H    -0.005337    -1.484223    -4.026096
 H    -1.046602    -0.191287    -4.644949
 H    -2.135996    -3.636888    -3.798359
 H    -2.687414    -3.356583    -2.144273
 H    -0.954398    -3.321252    -2.523149
 H    -0.131479    -0.818899     0.460897
 H    -1.147789    -2.864941    -0.127377
 H     2.347210    -4.162663     1.437146
 H    -0.788807    -1.413968     2.487750
 H     2.713960    -4.651123     3.816265
 H    -0.420411    -1.905560     4.866775
 H     1.337271    -3.526491     5.553528
 H    -3.671324     3.764524     0.376718
 H    -2.473654     5.051545     0.661434
 H    -3.042134     4.049313     2.015757
 O     1.110253    -3.620048    -0.960103
 H     0.826139    -1.550322    -1.442521
 C     1.081144    -5.042296    -0.867274
 H     1.848297    -5.357561    -0.144583
 C     1.472264    -5.588137    -2.231083
 C    -0.254833    -5.603648    -0.404963
 H    -0.525779    -5.241136     0.591645
 H    -1.058254    -5.341354    -1.101364
 H    -0.194008    -6.696192    -0.354616
 H     0.716125    -5.330076    -2.981150
 H     1.568634    -6.678703    -2.198882
 H     2.430773    -5.167470    -2.550788

  100
 G'
scf done: -2834.261090
Fe     0.227159    -0.200035    -0.935794
 P     2.260568     0.497348    -0.166380
 P    -1.911184    -0.410067    -1.738809
 N    -0.839171     2.808742     1.809658
 N    -1.679502     3.081955     0.816040
 C    -0.432461     1.382590     0.051679
 C    -0.072663     1.802879     1.360119
 C    -1.465432     2.263924    -0.268091
 C     1.039405     1.344211     2.204788
 C     0.988740     1.553232     3.590839
 C     2.046035     1.190113     4.415206
 C     3.189495     0.615345     3.865955
 C     3.260915     0.407583     2.491144
 C     2.197135     0.753461     1.648808
 C    -2.200608     2.391779    -1.526592
 C    -2.587062     3.654753    -2.003840
 C    -3.292352     3.796679    -3.192827
 C    -3.621598     2.669917    -3.937183
 C    -3.217248     1.412608    -3.494665
 C    -2.498946     1.247472    -2.304775
 C     3.787569    -0.534663    -0.504816
 C     3.739130    -1.942939     0.070465
 C     4.055679    -0.600231    -2.010198
 C     2.887534     2.162026    -0.823427
 C     1.923620     3.337393    -0.686057
 C     4.244819     2.552450    -0.235667
 C    -3.306861    -0.982597    -0.614324
 C    -3.404958    -0.170228     0.673728
 C    -4.664228    -1.033502    -1.312761
 C    -2.149764    -1.479943    -3.257224
 C    -1.179297    -1.128695    -4.382971
 C    -2.038206    -2.967059    -2.934542
 C     0.632937     0.639528    -2.416825
 O     0.914814     1.216933    -3.380650
Si     0.208901    -2.439828    -0.077675
 C     0.680626    -2.729369     1.757480
 C     1.711226    -3.567076     2.207962
 C    -0.134818    -2.136516     2.735441
 C     1.927039    -3.793586     3.567559
 C     0.067157    -2.360893     4.095715
 C     1.105182    -3.190498     4.516559
 C    -2.709128     4.069864     1.054574
 H     0.099293     2.011193     4.013032
 H     1.977237     1.356588     5.486953
 H     4.025087     0.332445     4.499959
 H     4.165610    -0.025760     2.076886
 H    -2.307520     4.543505    -1.447722
 H    -3.574769     4.787613    -3.537527
 H    -4.178234     2.762336    -4.865384
 H    -3.474690     0.552097    -4.101664
 H     4.619903    -0.003615    -0.030834
 H     2.990798    -2.559854    -0.435291
 H     3.527291    -1.954328     1.140922
 H     4.714742    -2.421747    -0.079789
 H     4.934213    -1.230429    -2.189993
 H     4.259862     0.376919    -2.455953
 H     3.213170    -1.053305    -2.545364
 H     3.016551     1.971648    -1.895520
 H     2.375452     4.211897    -1.169735
 H     1.744863     3.594807     0.362696
 H     0.959137     3.148547    -1.158110
 H     5.052729     1.874092    -0.519578
 H     4.209037     2.607586     0.857900
 H     4.517956     3.547651    -0.604872
 H    -3.012424    -2.003021    -0.343772
 H    -3.737079     0.854144     0.475816
 H    -2.454270    -0.120488     1.209684
 H    -4.145838    -0.636927     1.333572
 H    -4.969600    -0.044612    -1.672124
 H    -5.422138    -1.371343    -0.596098
 H    -4.685719    -1.727398    -2.157418
 H    -3.171045    -1.292881    -3.605809
 H    -1.433188    -1.718194    -5.271728
 H    -0.150003    -1.378741    -4.105533
 H    -1.210619    -0.073082    -4.664495
 H    -2.240468    -3.544973    -3.844283
 H    -2.750192    -3.294238    -2.171564
 H    -1.030133    -3.224264    -2.599541
 H    -0.186782    -0.826496     0.427618
 H    -1.212850    -2.889511    -0.131072
 H     2.368298    -4.049771     1.490470
 H    -0.949964    -1.480170     2.431520
 H     2.738912    -4.443730     3.884378
 H    -0.582191    -1.884890     4.826238
 H     1.271294    -3.365755     5.576342
 H    -3.613169     3.814622     0.499609
 H    -2.382171     5.073999     0.765071
 H    -2.930784     4.065295     2.122745
 O     1.047309    -3.661880    -0.928992
 H     0.710753    -1.586933    -1.493728
 C     0.922690    -5.055214    -0.641514
 H     0.680450    -5.195206     0.422488
 C     2.262684    -5.712149    -0.927545
 C    -0.189563    -5.684593    -1.466221
 H    -1.156393    -5.224227    -1.244413
 H     0.013246    -5.572128    -2.537146
 H    -0.266490    -6.754616    -1.243186
 H     2.526739    -5.583417    -1.983444
 H     2.223214    -6.785019    -0.711427
 H     3.059960    -5.269636    -0.322042

  100
 TSG'H
scf done: -2834.230174
Fe     0.315423     0.145513    -0.996133
 P     2.289499     0.838703    -0.112334
 P    -1.788961    -0.286201    -1.801219
 N    -1.041244     2.963706     1.767492
 N    -1.880237     3.184668     0.761041
 C    -0.466270     1.624437    -0.011090
 C    -0.174664     2.041834     1.317904
 C    -1.569296     2.415818    -0.336631
 C     0.927661     1.635343     2.200835
 C     0.807572     1.830875     3.585728
 C     1.843381     1.513810     4.454982
 C     3.036966     0.998549     3.955246
 C     3.176170     0.800890     2.584187
 C     2.134887     1.098332     1.696099
 C    -2.299818     2.485895    -1.602077
 C    -2.778060     3.715300    -2.083989
 C    -3.472445     3.804435    -3.284391
 C    -3.697561     2.656556    -4.035482
 C    -3.205380     1.433597    -3.585511
 C    -2.498204     1.320887    -2.382975
 C     3.814502    -0.215549    -0.367133
 C     3.727405    -1.611629     0.235758
 C     4.129753    -0.308037    -1.862195
 C     2.951151     2.499926    -0.730772
 C     1.980309     3.664988    -0.553947
 C     4.308847     2.873669    -0.136447
 C    -3.151985    -0.978413    -0.710820
 C    -3.285485    -0.236445     0.616322
 C    -4.507244    -1.076485    -1.407403
 C    -1.906555    -1.366806    -3.331427
 C    -0.909324    -0.938496    -4.406300
 C    -1.736872    -2.854629    -3.032109
 C     0.661625     1.094181    -2.436160
 O     0.899193     1.772861    -3.347819
Si     0.362878    -3.141491    -0.134637
 C     1.006669    -3.215067     1.630539
 C     2.081282    -4.057906     1.955071
 C     0.391795    -2.500832     2.670028
 C     2.539567    -4.168409     3.266396
 C     0.850511    -2.602227     3.982006
 C     1.927468    -3.435121     4.281443
 C    -2.992771     4.079666     0.988656
 H    -0.120662     2.242438     3.970371
 H     1.718507     1.670288     5.523272
 H     3.856476     0.751727     4.624396
 H     4.116172     0.409778     2.208001
 H    -2.576771     4.621620    -1.521884
 H    -3.826383     4.770713    -3.633184
 H    -4.242848     2.706762    -4.973698
 H    -3.386153     0.557840    -4.198519
 H     4.637361     0.313416     0.125623
 H     3.043093    -2.242462    -0.336122
 H     3.398419    -1.609390     1.276532
 H     4.716206    -2.083994     0.196192
 H     5.013831    -0.939247    -2.008862
 H     4.342346     0.664310    -2.315642
 H     3.301068    -0.767801    -2.414218
 H     3.074640     2.335132    -1.808344
 H     2.411627     4.557199    -1.023720
 H     1.817655     3.895245     0.504203
 H     1.008935     3.473543    -1.011758
 H     5.111917     2.193718    -0.431643
 H     4.272571     2.909503     0.958147
 H     4.590038     3.873769    -0.486804
 H    -2.798107    -1.991836    -0.486672
 H    -3.688199     0.772053     0.474908
 H    -2.328726    -0.150526     1.137785
 H    -3.981754    -0.781907     1.264373
 H    -4.878798    -0.088531    -1.700523
 H    -5.238457    -1.510877    -0.715212
 H    -4.486881    -1.711416    -2.297779
 H    -2.921075    -1.233801    -3.722532
 H    -1.083613    -1.522351    -5.317834
 H     0.120488    -1.128965    -4.084231
 H    -0.992537     0.119779    -4.667588
 H    -1.906853    -3.421451    -3.955355
 H    -2.444985    -3.225245    -2.286397
 H    -0.722627    -3.090568    -2.695380
 H     0.021934    -0.651289     0.325304
 H    -1.113989    -3.018699    -0.068205
 H     2.569141    -4.632848     1.171171
 H    -0.453790    -1.851874     2.453679
 H     3.374211    -4.825797     3.496023
 H     0.366026    -2.032316     4.770538
 H     2.285123    -3.516802     5.304555
 H    -3.864331     3.749339     0.421085
 H    -2.750732     5.109561     0.705545
 H    -3.226802     4.052481     2.053894
 O     0.804613    -4.558186    -0.910488
 H     0.962765    -2.132337    -1.073538
 C     0.340077    -5.852109    -0.514621
 H     0.243567    -5.886237     0.581739
 C     1.385748    -6.865067    -0.941186
 C    -1.017488    -6.136792    -1.136663
 H    -1.762492    -5.401536    -0.816767
 H    -0.948500    -6.107731    -2.229779
 H    -1.374705    -7.128831    -0.840184
 H     1.512202    -6.842588    -2.029384
 H     1.086246    -7.876789    -0.648970
 H     2.353014    -6.645211    -0.478783

  100
 H
scf done: -2834.246403
Fe     0.561502     0.944916    -1.408718
 P     2.465936     1.492389    -0.417467
 P    -1.361950     0.042407    -2.091766
 N    -1.137623     2.718680     1.960623
 N    -2.114504     2.872404     1.075622
 C    -0.445913     1.919255    -0.077780
 C    -0.119343     2.156402     1.286348
 C    -1.749839     2.417716    -0.171088
 C     1.102703     1.819164     2.031903
 C     1.057862     1.836791     3.438136
 C     2.170189     1.529269     4.208609
 C     3.372676     1.190290     3.591384
 C     3.440784     1.174040     2.202672
 C     2.326571     1.480134     1.408256
 C    -2.656805     2.422731    -1.325402
 C    -3.557700     3.478788    -1.535714
 C    -4.446775     3.475843    -2.605462
 C    -4.451851     2.411849    -3.500277
 C    -3.543575     1.369588    -3.327614
 C    -2.636836     1.358190    -2.263206
 C     3.840838     0.310058    -0.853021
 C     3.547555    -1.124602    -0.420256
 C     4.079058     0.382282    -2.363173
 C     3.212079     3.175059    -0.784268
 C     2.304562     4.293871    -0.273908
 C     4.638526     3.379739    -0.281797
 C    -2.181260    -1.277811    -1.047996
 C    -2.467230    -0.802575     0.374011
 C    -3.439873    -1.868186    -1.678968
 C    -1.245410    -0.760017    -3.773142
 C    -0.655346     0.198439    -4.805736
 C    -0.397207    -2.030013    -3.680099
 C     0.485467     2.321929    -2.490249
 O     0.427030     3.266332    -3.164287
Si     1.321173    -4.715200     0.070303
 C     1.114593    -4.154128     1.845558
 C     1.315895    -5.044498     2.912689
 C     0.779002    -2.824350     2.142985
 C     1.188700    -4.619608     4.232886
 C     0.658678    -2.393743     3.463443
 C     0.862100    -3.292262     4.508864
 C    -3.373592     3.404450     1.546884
 H     0.119700     2.096703     3.918289
 H     2.096433     1.548612     5.292841
 H     4.249092     0.940529     4.182754
 H     4.382124     0.912793     1.728845
 H    -3.546350     4.331325    -0.864552
 H    -5.128267     4.311394    -2.740050
 H    -5.145479     2.394584    -4.336192
 H    -3.547866     0.554563    -4.044479
 H     4.750347     0.647085    -0.342105
 H     2.691478    -1.534412    -0.965287
 H     3.334085    -1.202872     0.650005
 H     4.418510    -1.754923    -0.635790
 H     4.868213    -0.322214    -2.650279
 H     4.389528     1.378411    -2.693760
 H     3.172981     0.109798    -2.919393
 H     3.215518     3.213465    -1.882112
 H     2.677234     5.260709    -0.631752
 H     2.298870     4.327372     0.821130
 H     1.271631     4.185009    -0.613740
 H     5.350702     2.677535    -0.724745
 H     4.697585     3.287109     0.808459
 H     4.974227     4.391043    -0.541486
 H    -1.407119    -2.055159    -0.992567
 H    -3.244028    -0.029998     0.386483
 H    -1.576565    -0.398532     0.861652
 H    -2.831407    -1.647004     0.971048
 H    -4.212509    -1.103560    -1.818114
 H    -3.854287    -2.637106    -1.016163
 H    -3.249375    -2.340179    -2.647148
 H    -2.255753    -1.044256    -4.090171
 H    -0.675443    -0.270383    -5.796520
 H     0.388658     0.433578    -4.571046
 H    -1.206931     1.140908    -4.870657
 H    -0.279459    -2.466168    -4.678897
 H    -0.848121    -2.792717    -3.038651
 H     0.605801    -1.812720    -3.293855
 H     0.676523    -0.272298    -0.427373
 H     0.678230    -3.688359    -0.803359
 H     1.570686    -6.082998     2.711272
 H     0.609697    -2.111699     1.337093
 H     1.344599    -5.322624     5.047023
 H     0.402660    -1.358773     3.674896
 H     0.764210    -2.959519     5.538924
 H    -4.205842     2.918293     1.034769
 H    -3.440517     4.486572     1.392404
 H    -3.437299     3.195599     2.615488
 O     0.715996    -6.243546    -0.170819
 H     2.753129    -4.842210    -0.313582
 C    -0.654072    -6.590424     0.065153
 H    -1.029721    -6.018851     0.927785
 C    -0.697467    -8.067979     0.403465
 C    -1.494078    -6.255040    -1.155542
 H    -1.454368    -5.184929    -1.384078
 H    -1.131018    -6.807606    -2.029071
 H    -2.542031    -6.524097    -0.986636
 H    -0.314346    -8.660388    -0.434768
 H    -1.724500    -8.385506     0.610313
 H    -0.085681    -8.282448     1.284965

   75
 H'
scf done: -2118.724624
Fe     0.459866    -0.202276    -0.601921
 P     2.363387     0.347562     0.389795
 P    -1.463096    -1.105267    -1.286362
 N    -1.242309     1.564278     2.770180
 N    -2.219343     1.717456     1.885128
 C    -0.548876     0.768646     0.730872
 C    -0.222989     1.004641     2.095401
 C    -1.853417     1.265359     0.637890
 C     1.000566     0.671237     2.840244
 C     0.956254     0.686226     4.246097
 C     2.070683     0.385827     5.015470
 C     3.275709     0.057375     4.397561
 C     3.342983     0.041713     3.008817
 C     2.225813     0.339901     2.215439
 C    -2.758429     1.273608    -0.517832
 C    -3.658301     2.330787    -0.727016
 C    -4.543778     2.332273    -1.799707
 C    -4.546071     1.271761    -2.698684
 C    -3.639172     0.228181    -2.526661
 C    -2.736248     0.212159    -1.459066
 C     3.737747    -0.836894    -0.040926
 C     3.452198    -2.267008     0.410345
 C     3.966490    -0.779967    -1.553094
 C     3.109528     2.029072     0.016941
 C     2.202925     3.148490     0.527752
 C     4.537251     2.235588     0.514993
 C    -2.287429    -2.425122    -0.245703
 C    -2.565452    -1.955705     1.179674
 C    -3.552408    -3.001723    -0.876835
 C    -1.346097    -1.908376    -2.967475
 C    -0.749126    -0.952522    -3.998509
 C    -0.505007    -3.183029    -2.872923
 C     0.381857     1.175706    -1.682046
 O     0.322938     2.119904    -2.356375
 C    -3.479396     2.246840     2.356666
 H     0.016050     0.936943     4.727056
 H     1.996803     0.401866     6.099751
 H     4.154315    -0.186101     4.988365
 H     4.285673    -0.213177     2.534190
 H    -3.648653     3.180792    -0.052599
 H    -5.224485     3.168607    -1.933440
 H    -5.236667     1.258135    -3.537176
 H    -3.641694    -0.584121    -3.246611
 H     4.649336    -0.491755     0.460790
 H     2.597341    -2.690473    -0.125976
 H     3.240342    -2.332336     1.481885
 H     4.326206    -2.895452     0.201919
 H     4.756070    -1.484753    -1.838393
 H     4.271323     0.213828    -1.895819
 H     3.057577    -1.060920    -2.100400
 H     3.110092     2.065250    -1.081002
 H     2.574905     4.115041     0.168466
 H     2.198978     3.182738     1.622764
 H     1.169433     3.039436     0.189666
 H     5.248697     1.533070     0.071352
 H     4.599575     2.145317     1.605252
 H     4.871570     3.246575     0.252302
 H    -1.519245    -3.208577    -0.196683
 H    -3.327917    -1.169330     1.199049
 H    -1.666621    -1.573295     1.670011
 H    -2.945251    -2.798307     1.769494
 H    -4.319130    -2.230006    -1.008866
 H    -3.971179    -3.771447    -0.217860
 H    -3.368412    -3.468884    -1.848607
 H    -2.357121    -2.187313    -3.286935
 H    -0.768765    -1.420884    -4.989529
 H     0.295269    -0.721623    -3.761246
 H    -1.296370    -0.007619    -4.064458
 H    -0.389421    -3.620666    -3.871257
 H    -0.960017    -3.942575    -2.230526
 H     0.499178    -2.970468    -2.486977
 H     0.578037    -1.422805     0.376080
 H    -4.310551     1.762735     1.840876
 H    -3.546501     3.329658     2.206965
 H    -3.545019     2.033091     3.424200

   75
 TSH'I
scf done: -2118.714028
Fe     0.424041    -0.264338    -0.528857
 P     2.371491     0.298466     0.406963
 P    -1.484125    -1.088079    -1.310006
 N    -1.276296     1.501048     2.782732
 N    -2.251951     1.665484     1.895750
 C    -0.556648     0.800810     0.724412
 C    -0.237067     0.994784     2.099114
 C    -1.871314     1.268377     0.638962
 C     0.991280     0.676466     2.847790
 C     0.943522     0.723872     4.252622
 C     2.058557     0.453820     5.032119
 C     3.269726     0.129039     4.425413
 C     3.340011     0.078764     3.037898
 C     2.220613     0.339530     2.233956
 C    -2.767106     1.296426    -0.524002
 C    -3.655745     2.364803    -0.718374
 C    -4.531544     2.393767    -1.798284
 C    -4.532202     1.349329    -2.715585
 C    -3.637260     0.293871    -2.554396
 C    -2.744169     0.247712    -1.479028
 C     3.814055    -0.822263     0.028931
 C     3.643260    -2.242650     0.559038
 C     4.026948    -0.830189    -1.486061
 C     3.043097     2.004312    -0.013129
 C     2.124150     3.103563     0.517414
 C     4.479440     2.256562     0.437387
 C    -2.309189    -2.405269    -0.269971
 C    -2.441946    -1.996820     1.194141
 C    -3.648776    -2.872164    -0.832752
 C    -1.388393    -1.876572    -2.999775
 C    -0.728632    -0.936029    -4.006395
 C    -0.646179    -3.212127    -2.951099
 C     0.433132     1.051121    -1.621155
 O     0.467763     1.929369    -2.384911
 C    -3.527241     2.150211     2.375926
 H     0.000504     0.978359     4.725440
 H     1.980615     0.494475     6.115386
 H     4.150669    -0.086853     5.023270
 H     4.287846    -0.173357     2.572935
 H    -3.643559     3.200773    -0.026326
 H    -5.204591     3.237481    -1.923301
 H    -5.214083     1.356579    -3.561233
 H    -3.644440    -0.503287    -3.290360
 H     4.699207    -0.382284     0.502378
 H     2.809050    -2.750791     0.066246
 H     3.463474    -2.269872     1.637881
 H     4.556492    -2.814654     0.356830
 H     4.862103    -1.492384    -1.741794
 H     4.258244     0.163121    -1.884141
 H     3.133773    -1.203216    -2.003020
 H     3.009156     2.030033    -1.110267
 H     2.447590     4.071988     0.118829
 H     2.173208     3.162815     1.610151
 H     1.079703     2.953372     0.234523
 H     5.201446     1.598623    -0.053691
 H     4.588047     2.141180     1.521680
 H     4.759271     3.287596     0.189965
 H    -1.589705    -3.232799    -0.320741
 H    -3.125173    -1.149609     1.316131
 H    -1.477810    -1.721407     1.630431
 H    -2.848900    -2.837607     1.768150
 H    -4.385560    -2.061452    -0.831731
 H    -4.045420    -3.679849    -0.206405
 H    -3.569090    -3.258166    -1.853407
 H    -2.416107    -2.077945    -3.324054
 H    -0.779499    -1.376455    -5.008838
 H     0.328858    -0.785349    -3.763073
 H    -1.211010     0.044871    -4.047634
 H    -0.570249    -3.616568    -3.967124
 H    -1.159830    -3.958871    -2.338678
 H     0.369866    -3.091833    -2.560542
 H     0.865058    -1.821147    -0.401800
 H    -4.341782     1.681680     1.821156
 H    -3.606680     3.238093     2.280708
 H    -3.605991     1.879607     3.429483

   75
 I
scf done: -2118.728432
Fe     0.452374    -0.292473    -0.557492
 P     2.386648     0.312734     0.416455
 P    -1.485545    -1.097556    -1.322243
 N    -1.251957     1.543176     2.803400
 N    -2.227706     1.703844     1.912633
 C    -0.549104     0.769927     0.755436
 C    -0.231849     0.995600     2.123694
 C    -1.856138     1.259422     0.668451
 C     0.997792     0.671680     2.871004
 C     0.943160     0.701066     4.275561
 C     2.053039     0.419026     5.058386
 C     3.264297     0.098933     4.451265
 C     3.340572     0.069069     3.062949
 C     2.228801     0.345640     2.253043
 C    -2.754934     1.291218    -0.493900
 C    -3.631926     2.369577    -0.686244
 C    -4.518733     2.406426    -1.756922
 C    -4.544818     1.356132    -2.665989
 C    -3.658583     0.292339    -2.509897
 C    -2.748970     0.241341    -1.448070
 C     3.838941    -0.814428     0.092192
 C     3.525049    -2.248109     0.514984
 C     4.246493    -0.754434    -1.379750
 C     3.045615     2.017230    -0.001747
 C     2.054934     3.110401     0.391994
 C     4.425679     2.311042     0.579513
 C    -2.269701    -2.421144    -0.247155
 C    -2.400848    -2.006982     1.215761
 C    -3.610003    -2.913865    -0.788062
 C    -1.486165    -1.902222    -3.009478
 C    -0.878879    -0.987557    -4.071281
 C    -0.755639    -3.244797    -2.985389
 C     0.595946     0.858243    -1.795263
 O     0.695861     1.678928    -2.615953
 C    -3.490840     2.225090     2.388060
 H    -0.003040     0.949218     4.745572
 H     1.969819     0.444105     6.141757
 H     4.142582    -0.129508     5.048453
 H     4.292627    -0.179686     2.606069
 H    -3.602153     3.208551     0.001224
 H    -5.180291     3.259531    -1.879620
 H    -5.235739     1.365949    -3.504214
 H    -3.684847    -0.505451    -3.244139
 H     4.683778    -0.451436     0.688266
 H     2.695432    -2.656419    -0.072731
 H     3.261052    -2.321892     1.574728
 H     4.401460    -2.884019     0.343645
 H     5.087840    -1.435726    -1.552199
 H     4.565173     0.246548    -1.687617
 H     3.424107    -1.067525    -2.032207
 H     3.119016     1.999113    -1.097204
 H     2.421296     4.079043     0.032799
 H     1.954319     3.178053     1.480741
 H     1.061341     2.943562    -0.030030
 H     5.192940     1.617595     0.224810
 H     4.413672     2.280116     1.674538
 H     4.735425     3.320393     0.283598
 H    -1.541075    -3.241017    -0.299232
 H    -3.089611    -1.164042     1.335857
 H    -1.441095    -1.721752     1.653421
 H    -2.802806    -2.849062     1.791561
 H    -4.354579    -2.110118    -0.792887
 H    -3.990891    -3.713839    -0.142344
 H    -3.538671    -3.317849    -1.801728
 H    -2.531231    -2.100122    -3.273237
 H    -1.008565    -1.441392    -5.060643
 H     0.194881    -0.856015    -3.904875
 H    -1.343382     0.002576    -4.094966
 H    -0.720640    -3.651511    -4.002749
 H    -1.253074    -3.986302    -2.353470
 H     0.276470    -3.130948    -2.636338
 H     1.179408    -1.393126    -1.374482
 H    -4.317576     1.766170     1.843655
 H    -3.546558     3.312936     2.276281
 H    -3.572676     1.973677     3.446193

   89
 J
scf done: -2426.753617
Fe    -0.190492     0.791187    -0.502540
 P     1.354174     2.081093     0.533784
 P    -1.521360    -0.733659    -1.447503
 N    -1.872072     0.396609     3.299042
 N    -2.939149     0.174086     2.537280
 C    -1.319282     0.743291     1.094932
 C    -0.891905     0.753890     2.451928
 C    -2.664451     0.373963     1.208875
 C     0.421150     1.085027     3.039394
 C     0.603576     0.806992     4.407087
 H    -0.204821     0.315720     4.938296
 C     1.763131     1.154133     5.083325
 H     1.864561     0.916360     6.139036
 C     2.780410     1.822711     4.407455
 H     3.686308     2.128322     4.923383
 C     2.625244     2.096807     3.053555
 H     3.419307     2.626662     2.545406
 C     1.481291     1.710298     2.336363
 C    -3.663930     0.178890     0.149867
 C    -5.000139     0.556435     0.352708
 H    -5.280797     1.044077     1.280600
 C    -5.970929     0.350660    -0.621532
 H    -6.995811     0.659388    -0.434967
 C    -5.620402    -0.238914    -1.830066
 H    -6.367838    -0.411933    -2.599153
 C    -4.292390    -0.591248    -2.061408
 H    -4.038442    -1.033320    -3.018944
 C    -3.298068    -0.382794    -1.099646
 C     3.019761     1.774764    -0.302865
 H     2.902942     0.717622    -0.569829
 C     3.043825     2.572337    -1.609945
 H     3.235692     3.635110    -1.430662
 H     2.108470     2.481339    -2.171225
 H     3.850553     2.195765    -2.249334
 C     4.354910     1.903980     0.425271
 H     5.151513     1.635722    -0.280297
 H     4.434019     1.220903     1.274373
 H     4.562810     2.921760     0.769721
 C     1.052374     3.930601     0.504201
 H     0.934922     4.149956    -0.564984
 C    -0.260541     4.265495     1.211745
 H    -0.479237     5.332418     1.087051
 H    -0.188176     4.067030     2.286905
 H    -1.108112     3.699519     0.819125
 C     2.178447     4.798684     1.059493
 H     3.138011     4.626276     0.565692
 H     2.311453     4.641306     2.134545
 H     1.919400     5.854744     0.915569
 C    -1.239805    -2.490826    -0.847265
 H    -0.229589    -2.714116    -1.213263
 C    -1.216904    -2.610252     0.673949
 H    -2.187103    -2.357261     1.114504
 H    -0.460183    -1.965743     1.128005
 H    -0.988963    -3.647225     0.948501
 C    -2.217525    -3.495496    -1.451749
 H    -3.246934    -3.284276    -1.141659
 H    -1.966147    -4.503264    -1.100358
 H    -2.188293    -3.515298    -2.544777
 C    -1.443596    -0.933980    -3.305627
 H    -2.260716    -1.607181    -3.588969
 C    -1.640213     0.398305    -4.025502
 H    -1.710451     0.221957    -5.105125
 H    -0.790384     1.065663    -3.852800
 H    -2.550028     0.918555    -3.712128
 C    -0.134688    -1.589282    -3.746052
 H    -0.101704    -1.621722    -4.841401
 H    -0.032596    -2.617045    -3.386108
 H     0.734407    -1.017524    -3.403314
 C    -0.898401     2.091739    -1.326658
 O    -1.398479     3.001864    -1.855579
 C    -4.143046    -0.293637     3.189456
 H    -4.683635    -0.979464     2.535517
 H    -4.801761     0.536885     3.463549
 H    -3.842828    -0.821053     4.095733
 H     0.831734     0.497875    -1.631546
 H     2.868640    -1.093820     2.937875
 C     2.937533    -1.582669     1.988136
 C     3.023183    -2.148831     0.919572
 C     3.122238    -2.814482    -0.340788
 C     3.828353    -2.223271    -1.401534
 C     2.510719    -4.064679    -0.532631
 C     3.914073    -2.870450    -2.628995
 C     2.603653    -4.704296    -1.763969
 C     3.302727    -4.109981    -2.814173
 H     4.307120    -1.260023    -1.252379
 H     1.968825    -4.525237     0.287989
 H     4.461944    -2.405504    -3.443708
 H     2.129110    -5.671563    -1.903388
 H     3.373009    -4.613258    -3.774351

   89
 TSJK
scf done: -2426.749908
Fe    -0.015397     0.597960    -0.384730
 P     1.448403     2.009719     0.628027
 P    -1.426015    -0.925319    -1.287048
 N    -1.827631     0.582803     3.422582
 N    -2.875963     0.340523     2.642914
 C    -1.165707     0.637556     1.218703
 C    -0.797185     0.787346     2.583036
 C    -2.538705     0.380692     1.311383
 C     0.501476     1.152902     3.178461
 C     0.657334     0.965074     4.564366
 H    -0.160625     0.506612     5.110498
 C     1.803047     1.361164     5.236813
 H     1.886708     1.194581     6.307533
 C     2.831227     1.983283     4.534902
 H     3.727586     2.324109     5.045394
 C     2.702803     2.167011     3.162583
 H     3.504472     2.668138     2.638120
 C     1.571978     1.734911     2.451824
 C    -3.523026     0.210481     0.235083
 C    -4.831442     0.697937     0.387198
 H    -5.095256     1.246129     1.285395
 C    -5.794202     0.528486    -0.601444
 H    -6.795512     0.922676    -0.451064
 C    -5.465374    -0.133565    -1.778022
 H    -6.207215    -0.281164    -2.557745
 C    -4.161885    -0.588625    -1.963879
 H    -3.919511    -1.082026    -2.899001
 C    -3.174068    -0.416336    -0.988036
 C     3.134579     1.793738    -0.194977
 H     3.081209     0.727042    -0.438868
 C     3.117841     2.564637    -1.518969
 H     3.252819     3.639824    -1.363650
 H     2.191283     2.411492    -2.081026
 H     3.946032     2.218401    -2.148161
 C     4.460414     2.014004     0.529372
 H     5.270354     1.776859    -0.171918
 H     4.579461     1.353406     1.391321
 H     4.610728     3.048368     0.853759
 C     1.040231     3.839164     0.533791
 H     0.932453     4.021367    -0.542996
 C    -0.298106     4.136322     1.209703
 H    -0.561382     5.187543     1.043606
 H    -0.233432     3.979598     2.292067
 H    -1.113955     3.520121     0.826166
 C     2.113925     4.775747     1.081889
 H     3.088464     4.638208     0.607127
 H     2.237817     4.651631     2.162465
 H     1.806145     5.813902     0.907128
 C    -1.376061    -2.692940    -0.646044
 H    -0.335582    -2.997155    -0.813356
 C    -1.657699    -2.779802     0.851939
 H    -2.696635    -2.515235     1.076517
 H    -1.007872    -2.126967     1.437999
 H    -1.500094    -3.811720     1.187315
 C    -2.298356    -3.643800    -1.406880
 H    -3.343292    -3.318849    -1.350634
 H    -2.239834    -4.640626    -0.953584
 H    -2.028623    -3.751028    -2.460701
 C    -1.333222    -1.167982    -3.140404
 H    -2.169012    -1.820284    -3.417599
 C    -1.468886     0.145296    -3.908007
 H    -1.516302    -0.067864    -4.982451
 H    -0.602186     0.790988    -3.737441
 H    -2.368618     0.705959    -3.639442
 C    -0.038654    -1.874149    -3.540482
 H    -0.027034    -2.013311    -4.627965
 H     0.071327    -2.861372    -3.082399
 H     0.836293    -1.273252    -3.272888
 C    -0.756978     1.868625    -1.226145
 O    -1.256952     2.755308    -1.792320
 C    -4.123167    -0.005057     3.290573
 H    -4.689475    -0.701394     2.670740
 H    -4.735430     0.880973     3.488151
 H    -3.880030    -0.484717     4.239687
 H     0.962208     0.401674    -1.572081
 H     1.208265    -0.905121     1.942987
 C     1.569694    -1.321169     1.025943
 C     2.078229    -1.891401     0.079433
 C     2.668798    -2.614943    -1.000524
 C     3.487302    -1.973358    -1.944100
 C     2.435260    -3.996299    -1.113789
 C     4.053547    -2.703115    -2.982773
 C     3.008725    -4.716724    -2.155026
 C     3.816141    -4.072851    -3.091767
 H     3.668868    -0.906635    -1.859329
 H     1.807529    -4.493137    -0.380049
 H     4.683745    -2.199901    -3.710486
 H     2.824070    -5.784139    -2.235215
 H     4.261500    -4.638261    -3.905479

   89
 K
scf done: -2426.811082
Fe    -0.204493     0.764316    -0.638935
 P     1.335142     2.068863     0.353509
 P    -1.672223    -0.703529    -1.526598
 N    -1.454150     0.136210     3.264614
 N    -2.609879     0.023598     2.620551
 C    -1.124239     0.560814     1.035453
 C    -0.547020     0.473049     2.330099
 C    -2.472672     0.282713     1.276989
 C     0.843026     0.691508     2.762668
 C     1.221557     0.212448     4.029231
 H     0.485689    -0.336787     4.607942
 C     2.490003     0.429145     4.547121
 H     2.747043     0.037326     5.527777
 C     3.421942     1.155123     3.810853
 H     4.414767     1.348908     4.206997
 C     3.069549     1.637583     2.554583
 H     3.797934     2.218022     2.003649
 C     1.804841     1.399913     1.997568
 C    -3.584641     0.223040     0.322286
 C    -4.872026     0.650147     0.684613
 H    -5.036306     1.070410     1.671412
 C    -5.939434     0.577924    -0.203887
 H    -6.922503     0.920266     0.107636
 C    -5.741145     0.080062    -1.486795
 H    -6.567678     0.013469    -2.188615
 C    -4.464515    -0.320696    -1.875412
 H    -4.323107    -0.692012    -2.885448
 C    -3.376781    -0.248798    -0.999400
 C     2.767880     2.132472    -0.857877
 H     2.738385     1.111055    -1.252287
 C     2.363822     3.072058    -2.000444
 H     2.438625     4.126552    -1.714667
 H     1.341306     2.886751    -2.350249
 H     3.036936     2.913744    -2.850804
 C     4.209935     2.387399    -0.423287
 H     4.837946     2.418448    -1.322476
 H     4.596054     1.582091     0.206284
 H     4.348008     3.337397     0.100458
 C     0.894935     3.852355     0.734357
 H     0.546722     4.240081    -0.231859
 C    -0.267203     3.928836     1.723736
 H    -0.590694     4.971494     1.824486
 H     0.037465     3.580254     2.716534
 H    -1.129025     3.336312     1.408023
 C     2.055086     4.717106     1.219266
 H     2.854684     4.802891     0.479850
 H     2.485092     4.327763     2.148424
 H     1.690212     5.730332     1.427760
 C    -1.565436    -2.533695    -1.127378
 H    -0.532082    -2.787385    -1.393648
 C    -1.752738    -2.813024     0.362679
 H    -2.778811    -2.596527     0.680322
 H    -1.073753    -2.230512     0.989106
 H    -1.566406    -3.876258     0.554757
 C    -2.522347    -3.396320    -1.947395
 H    -3.567064    -3.116575    -1.770283
 H    -2.409627    -4.445060    -1.647605
 H    -2.331437    -3.343964    -3.022833
 C    -1.714656    -0.676143    -3.393268
 H    -2.549547    -1.307822    -3.717514
 C    -1.926540     0.735070    -3.936727
 H    -2.027343     0.695209    -5.027738
 H    -1.068853     1.376850    -3.707657
 H    -2.824542     1.213711    -3.535914
 C    -0.421498    -1.268992    -3.955005
 H    -0.464686    -1.264575    -5.050370
 H    -0.252436    -2.301062    -3.634503
 H     0.449441    -0.675150    -3.656795
 C    -1.226329     2.138361    -1.040526
 O    -1.887762     3.063444    -1.273479
 C    -3.765751    -0.404789     3.376296
 H    -4.402790    -1.044041     2.762602
 H    -4.352923     0.446112     3.737438
 H    -3.404664    -0.973904     4.233833
 H     2.188684    -0.865985    -2.058109
 H     0.933444    -1.218744     0.703374
 C     1.047825    -0.733495    -0.274064
 C     2.017387    -1.268448    -1.054039
 C     2.912681    -2.394614    -0.733694
 C     3.782530    -2.883415    -1.724651
 C     2.954314    -3.020119     0.526437
 C     4.645882    -3.946945    -1.477579
 C     3.815435    -4.082676     0.774252
 C     4.667902    -4.556421    -0.224709
 H     3.774358    -2.414980    -2.707267
 H     2.307616    -2.663917     1.324601
 H     5.304178    -4.300373    -2.267611
 H     3.825366    -4.544211     1.758856
 H     5.340823    -5.386145    -0.026286

  101
 L
scf done: -2620.956329
Fe    -0.603150     0.875761    -0.353630
 P     0.976968     2.170100     0.588346
 P    -2.103102    -0.577081    -1.218102
 N    -1.418727    -0.114835     3.592007
 N    -2.628316    -0.234157     3.057155
 C    -1.335101     0.498504     1.384018
 C    -0.626169     0.338616     2.604308
 C    -2.639653     0.135914     1.732438
 C     0.791701     0.587455     2.912596
 C     1.318011     0.030258     4.091299
 H     0.666879    -0.592035     4.697078
 C     2.626332     0.260145     4.491167
 H     2.998562    -0.193275     5.406122
 C     3.451421     1.075780     3.721820
 H     4.474249     1.278041     4.026946
 C     2.951811     1.637294     2.551131
 H     3.597971     2.285690     1.973638
 C     1.642569     1.392827     2.112870
 C    -3.842012     0.105034     0.891723
 C    -5.099117     0.445395     1.416953
 H    -5.176007     0.774558     2.448019
 C    -6.249572     0.404494     0.636678
 H    -7.205850     0.677761     1.074323
 C    -6.168473     0.027330    -0.698963
 H    -7.060156    -0.012820    -1.318172
 C    -4.926183    -0.284575    -1.247058
 H    -4.877960    -0.561825    -2.295337
 C    -3.756755    -0.242878    -0.481092
 C     2.262553     2.396576    -0.760019
 H     2.210892     1.413476    -1.240521
 C     1.705377     3.421666    -1.754671
 H     1.826068     4.448302    -1.393375
 H     0.642387     3.258225    -1.967854
 H     2.243472     3.325363    -2.703228
 C     3.737698     2.663754    -0.469488
 H     4.258944     2.780562    -1.428262
 H     4.212579     1.828716     0.051276
 H     3.908920     3.578805     0.104643
 C     0.519127     3.895492     1.165450
 H     0.064126     4.349776     0.275590
 C    -0.536796     3.844590     2.268916
 H    -0.874776     4.862698     2.495286
 H    -0.122937     3.422083     3.191124
 H    -1.411607     3.253361     1.989025
 C     1.697359     4.758238     1.608069
 H     2.423437     4.923034     0.808636
 H     2.219516     4.313749     2.461989
 H     1.329034     5.741371     1.925980
 C    -1.892045    -2.427787    -1.009783
 H    -0.896321    -2.613972    -1.431018
 C    -1.864317    -2.844991     0.458806
 H    -2.838899    -2.693011     0.935502
 H    -1.114661    -2.295320     1.031710
 H    -1.628548    -3.913759     0.524855
 C    -2.924651    -3.251991    -1.775058
 H    -3.944277    -3.028083    -1.441543
 H    -2.745975    -4.317838    -1.589616
 H    -2.877039    -3.098028    -2.856563
 C    -2.343632    -0.387445    -3.061243
 H    -3.192659    -1.017173    -3.350842
 C    -2.649091     1.057174    -3.451024
 H    -2.861361     1.108016    -4.525460
 H    -1.790687     1.708746    -3.253443
 H    -3.513751     1.465630    -2.920339
 C    -1.105842    -0.884566    -3.810025
 H    -1.277875    -0.798406    -4.889601
 H    -0.870779    -1.931774    -3.597820
 H    -0.223083    -0.282315    -3.570017
 C    -1.726375     2.221138    -0.515713
 O    -2.459858     3.118701    -0.577151
 C    -3.681212    -0.780437     3.884205
 H    -4.358645    -1.387039     3.280886
 H    -4.254347     0.007495     4.384169
 H    -3.211825    -1.410330     4.640965
 H     1.638762    -0.574616    -2.140652
 H     0.766326    -1.120683     0.734273
 C     0.733424    -0.586553    -0.223512
 C     1.618297    -1.033087    -1.146827
 C     2.602346    -2.120455    -1.003511
 C     3.366900    -2.502809    -2.120231
 C     2.833937    -2.807988     0.202399
 C     4.309983    -3.523733    -2.044289
 C     3.774628    -3.828393     0.279553
 C     4.520454    -4.195984    -0.841997
 H     3.209654    -1.983868    -3.064337
 H     2.273292    -2.534124     1.092754
 H     4.882739    -3.794511    -2.928077
 H     3.931724    -4.340318     1.226038
 H     5.256137    -4.992972    -0.776751
 O     2.402534     1.011841    -4.170439
 H     3.040665     0.701277    -3.516798
 C     2.999307     0.873659    -5.458286
 H     3.171666    -0.194292    -5.670004
 C     4.331002     1.603967    -5.520075
 C     1.998382     1.411379    -6.460674
 H     1.045795     0.878582    -6.379079
 H     1.814192     2.476465    -6.280564
 H     2.373240     1.292572    -7.481814
 H     4.189970     2.673028    -5.324546
 H     4.795737     1.490348    -6.505289
 H     5.031028     1.207709    -4.774847

  101
 TSLM
scf done: -2620.948357
Fe    -0.328190     0.829883    -0.641835
 P     1.170712     2.165184     0.402683
 P    -1.860871    -0.693570    -1.417558
 N    -1.370179     0.021651     3.301383
 N    -2.567075    -0.012841     2.725794
 C    -1.159302     0.548090     1.077508
 C    -0.511332     0.369600     2.327567
 C    -2.499211     0.308316     1.392548
 C     0.903585     0.540081     2.683032
 C     1.372119    -0.068997     3.858970
 H     0.683985    -0.691797     4.422046
 C     2.670670     0.117548     4.310024
 H     3.003973    -0.373468     5.220498
 C     3.533012     0.944897     3.596958
 H     4.547058     1.121665     3.944542
 C     3.087125     1.554586     2.427993
 H     3.766263     2.213330     1.905694
 C     1.793033     1.346313     1.931709
 C    -3.662070     0.303274     0.502367
 C    -4.910076     0.778980     0.931653
 H    -5.006423     1.201299     1.926893
 C    -6.022399     0.746643     0.097608
 H    -6.976110     1.124758     0.455391
 C    -5.904146     0.238916    -1.191051
 H    -6.765906     0.201143    -1.851460
 C    -4.664867    -0.211380    -1.642639
 H    -4.595352    -0.590748    -2.656559
 C    -3.532045    -0.179324    -0.823324
 C     2.537645     2.567829    -0.830412
 H     2.461649     1.713540    -1.508005
 C     2.115185     3.788243    -1.653969
 H     2.222924     4.723505    -1.095717
 H     1.085428     3.712530    -2.014650
 H     2.763791     3.856813    -2.534168
 C     4.007435     2.677257    -0.431751
 H     4.588559     2.878267    -1.340668
 H     4.393258     1.748301    -0.004980
 H     4.207438     3.497853     0.264443
 C     0.621398     3.838747     1.057401
 H     0.296468     4.374253     0.156606
 C    -0.576229     3.741014     2.000241
 H    -0.899200     4.752581     2.274393
 H    -0.314525     3.216651     2.925402
 H    -1.425768     3.224448     1.548763
 C     1.742766     4.631747     1.726265
 H     2.608116     4.784718     1.076171
 H     2.087690     4.133361     2.638234
 H     1.367511     5.621261     2.014494
 C    -1.754136    -2.501267    -0.906625
 H    -0.761833    -2.802569    -1.267643
 C    -1.800719    -2.722240     0.604283
 H    -2.790659    -2.479541     1.005420
 H    -1.063558    -2.130253     1.148764
 H    -1.612786    -3.782228     0.813191
 C    -2.820144    -3.373481    -1.569918
 H    -3.827382    -3.050676    -1.283477
 H    -2.699473    -4.408927    -1.229894
 H    -2.763088    -3.381522    -2.661087
 C    -2.071809    -0.825829    -3.270314
 H    -2.992944    -1.390837    -3.453055
 C    -2.214464     0.557831    -3.901507
 H    -2.385475     0.455611    -4.979891
 H    -1.303925     1.144343    -3.752082
 H    -3.056541     1.117993    -3.483939
 C    -0.923358    -1.612763    -3.902645
 H    -1.047354    -1.624713    -4.991589
 H    -0.888016    -2.652277    -3.565436
 H     0.048439    -1.163364    -3.685316
 C    -1.398048     2.181271    -0.998383
 O    -2.063685     3.097241    -1.249512
 C    -3.696350    -0.423664     3.529400
 H    -4.398292    -1.003176     2.927222
 H    -4.219880     0.435749     3.961260
 H    -3.314720    -1.048166     4.338073
 H     2.591676    -0.312751    -1.829080
 H     0.719550    -1.354214     0.338817
 C     1.005098    -0.634420    -0.438680
 C     2.161359    -0.966314    -1.063461
 C     3.006055    -2.151518    -0.824177
 C     4.237518    -2.257456    -1.494120
 C     2.651975    -3.199068     0.045490
 C     5.081911    -3.346761    -1.300441
 C     3.494974    -4.287025     0.241226
 C     4.716580    -4.370689    -0.428851
 H     4.534172    -1.462405    -2.176038
 H     1.703272    -3.161519     0.575115
 H     6.028730    -3.395226    -1.832786
 H     3.194260    -5.080858     0.920804
 H     5.371554    -5.223773    -0.274459
 O     1.060035     1.199748    -3.363027
 H     1.285905     0.302024    -3.085580
 C     1.296586     1.295501    -4.772115
 H     0.615135     0.607285    -5.295617
 C     2.729290     0.910108    -5.100487
 C     0.965482     2.713194    -5.190409
 H    -0.059671     2.974100    -4.909139
 H     1.646521     3.427416    -4.716295
 H     1.058777     2.817304    -6.275849
 H     3.433134     1.580293    -4.594574
 H     2.908256     0.970617    -6.179265
 H     2.943452    -0.117695    -4.784725

  101
 M
scf done: -2620.950291
Fe    -0.251991     0.859240    -0.874990
 P     1.266700     2.171154     0.240227
 P    -1.832948    -0.706125    -1.561973
 N    -1.304838     0.087229     3.120511
 N    -2.504209     0.092223     2.551013
 C    -1.080493     0.579964     0.881878
 C    -0.441021     0.388312     2.135931
 C    -2.426912     0.394394     1.212932
 C     0.975667     0.514829     2.496214
 C     1.428970    -0.127596     3.660347
 H     0.728983    -0.752160     4.206595
 C     2.727217     0.032460     4.122101
 H     3.050999    -0.483022     5.022492
 C     3.599875     0.868952     3.432809
 H     4.612764     1.031124     3.791027
 C     3.167008     1.507722     2.274299
 H     3.854411     2.174731     1.775615
 C     1.875458     1.321979     1.762944
 C    -3.601653     0.376454     0.339975
 C    -4.837867     0.882357     0.768934
 H    -4.907726     1.368000     1.737230
 C    -5.972297     0.791596    -0.030125
 H    -6.917226     1.193448     0.325151
 C    -5.887905     0.185841    -1.278546
 H    -6.768457     0.090891    -1.907720
 C    -4.658312    -0.288153    -1.732659
 H    -4.618465    -0.745066    -2.715482
 C    -3.500014    -0.185286    -0.954731
 C     2.686731     2.615911    -0.927280
 H     2.550999     1.840451    -1.684762
 C     2.376075     3.946342    -1.618639
 H     2.593357     4.804767    -0.975543
 H     1.334023     4.019893    -1.941362
 H     3.006485     4.041678    -2.510484
 C     4.158088     2.574148    -0.523248
 H     4.756418     2.771746    -1.422109
 H     4.464029     1.596060    -0.144059
 H     4.426280     3.340820     0.211017
 C     0.727044     3.829263     0.953118
 H     0.474380     4.422732     0.066218
 C    -0.529382     3.737328     1.816938
 H    -0.823967     4.747891     2.126039
 H    -0.350326     3.154192     2.726146
 H    -1.370501     3.286541     1.286952
 C     1.829372     4.547536     1.730576
 H     2.763729     4.643491     1.171305
 H     2.052120     4.025021     2.666588
 H     1.493655     5.559057     1.990073
 C    -1.703263    -2.494076    -0.965113
 H    -0.701404    -2.795469    -1.298931
 C    -1.769363    -2.652465     0.553807
 H    -2.773458    -2.421837     0.926649
 H    -1.060658    -2.018291     1.087807
 H    -1.557798    -3.697782     0.809582
 C    -2.742801    -3.422828    -1.594057
 H    -3.761741    -3.085069    -1.373068
 H    -2.631849    -4.425733    -1.164894
 H    -2.643960    -3.524453    -2.677046
 C    -2.132629    -0.962529    -3.391527
 H    -3.015873    -1.605641    -3.478123
 C    -2.439049     0.350615    -4.107271
 H    -2.610365     0.159622    -5.173461
 H    -1.616473     1.060352    -4.021792
 H    -3.333213     0.838653    -3.709885
 C    -0.967822    -1.715721    -4.036228
 H    -1.134438    -1.796474    -5.116696
 H    -0.862296    -2.731247    -3.644104
 H    -0.012086    -1.209260    -3.886143
 C    -1.332510     2.209228    -1.211852
 O    -2.028056     3.114048    -1.422852
 C    -3.642075    -0.275222     3.363579
 H    -4.359447    -0.850258     2.775307
 H    -4.145211     0.604071     3.779387
 H    -3.272990    -0.891956     4.183980
 H     2.769374    -0.310475    -1.746323
 H     0.677592    -1.359885     0.205265
 C     1.038123    -0.640125    -0.537993
 C     2.254874    -0.971563    -1.039715
 C     3.069625    -2.158492    -0.717552
 C     4.346269    -2.287186    -1.292435
 C     2.642910    -3.186869     0.142398
 C     5.161831    -3.382009    -1.021092
 C     3.456729    -4.280237     0.415676
 C     4.722309    -4.388141    -0.163209
 H     4.700490    -1.506504    -1.963506
 H     1.660213    -3.129214     0.603797
 H     6.144475    -3.448614    -1.481815
 H     3.099258    -5.058550     1.085680
 H     5.354597    -5.245265     0.051714
 O     0.853772     0.979075    -2.845329
 H     1.241326     0.097446    -2.738857
 C     0.950519     1.356035    -4.234662
 H     0.305405     0.686559    -4.817635
 C     2.381511     1.179330    -4.711760
 C     0.455074     2.775063    -4.411596
 H    -0.510478     2.929661    -3.922355
 H     1.166539     3.499493    -4.009463
 H     0.328952     2.980681    -5.479287
 H     3.063299     1.832145    -4.156232
 H     2.455145     1.429864    -5.775198
 H     2.715669     0.142536    -4.590954

  101
 TSMN
scf done: -2620.924184
Fe    -0.267268     0.849633    -1.035393
 P     1.244613     2.214190     0.115854
 P    -1.983817    -0.593057    -1.742111
 N    -0.973801    -0.255603     2.958353
 N    -2.216862    -0.231182     2.490575
 C    -0.943916     0.408503     0.753792
 C    -0.199379     0.146008     1.936124
 C    -2.255780     0.177876     1.181795
 C     1.228554     0.344558     2.217512
 C     1.806838    -0.362582     3.283360
 H     1.197523    -1.093994     3.805284
 C     3.116256    -0.133937     3.682998
 H     3.539588    -0.702810     4.506565
 C     3.871336     0.837040     3.032639
 H     4.889221     1.050960     3.346763
 C     3.313387     1.544063     1.970778
 H     3.910199     2.311084     1.499103
 C     2.010181     1.294915     1.521050
 C    -3.504942     0.317810     0.432843
 C    -4.665186     0.820605     1.040996
 H    -4.627729     1.145585     2.075890
 C    -5.856967     0.938592     0.334777
 H    -6.740146     1.334565     0.828460
 C    -5.907449     0.557781    -1.001460
 H    -6.833168     0.637079    -1.564331
 C    -4.756017     0.082963    -1.626350
 H    -4.820326    -0.198288    -2.671600
 C    -3.545142    -0.033265    -0.936169
 C     2.533270     2.881472    -1.091114
 H     2.468834     2.101921    -1.858743
 C     1.972803     4.149618    -1.741960
 H     2.033057     5.020313    -1.080970
 H     0.933871     4.029493    -2.062408
 H     2.563447     4.380495    -2.635898
 C     4.005472     3.075765    -0.738658
 H     4.517449     3.443026    -1.637414
 H     4.497416     2.141957    -0.455450
 H     4.176721     3.815937     0.049526
 C     0.578504     3.748127     0.978270
 H     0.201728     4.363538     0.152516
 C    -0.589423     3.473032     1.922292
 H    -0.952257     4.427743     2.322593
 H    -0.282357     2.854803     2.772198
 H    -1.423476     2.974425     1.425958
 C     1.659867     4.533587     1.718870
 H     2.509466     4.799696     1.085537
 H     2.040129     3.966944     2.575077
 H     1.230456     5.465879     2.105289
 C    -1.934868    -2.436542    -1.334670
 H    -1.073218    -2.793636    -1.914134
 C    -1.689612    -2.772804     0.135095
 H    -2.557159    -2.510864     0.749281
 H    -0.818313    -2.267176     0.554195
 H    -1.537985    -3.855198     0.226729
 C    -3.185754    -3.178286    -1.809653
 H    -4.080236    -2.817965    -1.290071
 H    -3.078470    -4.244434    -1.576943
 H    -3.363131    -3.097998    -2.884905
 C    -2.428087    -0.651834    -3.554902
 H    -3.408538    -1.133932    -3.635417
 C    -2.558023     0.757718    -4.132070
 H    -2.765627     0.701223    -5.207092
 H    -1.646974     1.342846    -3.993604
 H    -3.378639     1.311150    -3.665470
 C    -1.434313    -1.536099    -4.317345
 H    -1.518214    -1.347351    -5.393650
 H    -1.638768    -2.598463    -4.156836
 H    -0.394871    -1.356824    -4.028022
 C    -1.328132     2.209311    -1.223077
 O    -2.013978     3.133306    -1.362622
 C    -3.278953    -0.690048     3.358172
 H    -4.059613    -1.178486     2.772926
 H    -3.721085     0.134586     3.926934
 H    -2.848404    -1.409735     4.055777
 H     3.130281    -0.037714    -0.941143
 H     0.638982    -1.787679    -0.934381
 C     1.200883    -0.864393    -1.070867
 C     2.513747    -0.921253    -0.755355
 C     3.271228    -2.048840    -0.193825
 C     4.655532    -1.908872    -0.004810
 C     2.673592    -3.264406     0.181296
 C     5.418194    -2.940624     0.534152
 C     3.433922    -4.295102     0.719575
 C     4.809863    -4.139796     0.898435
 H     5.133581    -0.972850    -0.285890
 H     1.603107    -3.401709     0.053100
 H     6.488223    -2.807746     0.670574
 H     2.951697    -5.226655     1.004413
 H     5.400790    -4.948119     1.320470
 O     0.936479     1.050966    -2.767365
 H     1.073125    -0.002997    -2.075299
 C     0.957365     1.031387    -4.172150
 H     0.099245     0.480889    -4.578751
 C     2.220591     0.326426    -4.657820
 C     0.876103     2.451391    -4.718614
 H    -0.008298     2.968121    -4.330066
 H     1.760367     3.031152    -4.433189
 H     0.811445     2.443954    -5.813291
 H     3.114038     0.846460    -4.292198
 H     2.263808     0.299754    -5.752981
 H     2.257199    -0.705668    -4.292153

  101
 N
scf done: -2620.975387
Fe    -0.630966     1.566513    -1.185091
 P     0.739625     3.087992    -0.141326
 P    -2.054521     0.019037    -2.115197
 N    -0.751294    -0.141221     2.570953
 N    -1.994629    -0.384417     2.168127
 C    -1.096531     0.844575     0.531592
 C    -0.197551     0.616623     1.607579
 C    -2.260079     0.199789     0.955221
 C     1.179044     1.098923     1.814312
 C     1.955837     0.465329     2.799963
 H     1.525841    -0.381735     3.324909
 C     3.233497     0.901808     3.120777
 H     3.806123     0.381485     3.884024
 C     3.765148     2.013053     2.473506
 H     4.755169     2.382668     2.725351
 C     3.011184     2.657835     1.497980
 H     3.427605     3.537004     1.024608
 C     1.734573     2.209082     1.129608
 C    -3.555135     0.116380     0.273962
 C    -4.753376     0.167103     1.003079
 H    -4.717021     0.299218     2.079550
 C    -5.990093     0.087452     0.373196
 H    -6.900277     0.133140     0.964759
 C    -6.053433    -0.037252    -1.009912
 H    -7.012286    -0.103306    -1.516150
 C    -4.874527    -0.063612    -1.751929
 H    -4.949114    -0.149796    -2.830764
 C    -3.619809     0.019256    -1.138895
 C     1.794924     3.835188    -1.497430
 H     1.882399     2.949369    -2.136459
 C     0.934898     4.862852    -2.241311
 H     0.839225     5.803087    -1.687464
 H    -0.073253     4.488345    -2.454268
 H     1.407031     5.096076    -3.202707
 C     3.202781     4.376132    -1.259469
 H     3.572260     4.789982    -2.206254
 H     3.901388     3.589315    -0.964593
 H     3.247904     5.179360    -0.518135
 C    -0.012502     4.518781     0.804189
 H    -0.647494     5.012730     0.057473
 C    -0.909010     4.033842     1.942565
 H    -1.415052     4.894177     2.396248
 H    -0.321108     3.545749     2.727424
 H    -1.673582     3.330644     1.605226
 C     1.001959     5.532096     1.327358
 H     1.577485     6.002399     0.526719
 H     1.702843     5.070610     2.031293
 H     0.474276     6.328903     1.865564
 C    -1.621482    -1.808706    -2.192107
 H    -0.725533    -1.835933    -2.822575
 C    -1.247165    -2.372557    -0.823074
 H    -2.119193    -2.425218    -0.161998
 H    -0.478311    -1.779391    -0.322990
 H    -0.864281    -3.392348    -0.946197
 C    -2.703276    -2.663881    -2.847128
 H    -3.646963    -2.609756    -2.293603
 H    -2.381756    -3.712236    -2.849157
 H    -2.898130    -2.381400    -3.885605
 C    -2.599204     0.402248    -3.862523
 H    -3.416615    -0.284061    -4.110955
 C    -3.106406     1.837046    -3.995968
 H    -3.507444     1.988123    -5.005012
 H    -2.292237     2.555914    -3.853039
 H    -3.899161     2.076183    -3.281999
 C    -1.463362     0.155673    -4.854407
 H    -1.811564     0.391042    -5.866985
 H    -1.120158    -0.883135    -4.857207
 H    -0.605347     0.800839    -4.639412
 C    -1.937687     2.682412    -1.077606
 O    -2.788971     3.470739    -0.990355
 C    -2.822871    -1.234052     2.994596
 H    -3.492099    -1.829072     2.370973
 H    -3.418154    -0.650295     3.704541
 H    -2.162575    -1.899989     3.551643
 H     2.558746    -2.154256     1.637094
 H     0.956205    -4.781885     1.536307
 C     1.209668    -3.742916     1.733708
 C     2.389858    -3.205432     1.403568
 C     3.520639    -3.870736     0.742197
 C     4.657332    -3.109404     0.430715
 C     3.522484    -5.234066     0.404723
 C     5.757912    -3.684307    -0.198959
 C     4.621168    -5.808499    -0.222747
 C     5.744040    -5.037313    -0.528653
 H     4.671601    -2.053027     0.689944
 H     2.659170    -5.851496     0.637348
 H     6.626853    -3.074319    -0.431119
 H     4.603988    -6.865600    -0.474737
 H     6.601028    -5.490842    -1.019065
 O     0.956769     1.049208    -1.992916
 H     0.450269    -3.139942     2.223981
 C     1.481849     0.023239    -2.777248
 H     0.683610    -0.568790    -3.255447
 C     2.314032    -0.923844    -1.917267
 C     2.331345     0.622774    -3.895723
 H     1.741659     1.326494    -4.493407
 H     3.186465     1.166990    -3.476601
 H     2.716989    -0.155508    -4.564790
 H     3.131992    -0.372498    -1.438099
 H     2.748371    -1.732857    -2.516652
 H     1.700433    -1.372018    -1.129662

  100
 O
scf done: -2834.217497
Fe     0.425818     0.079426    -0.248042
 P     1.645146     1.714690     0.807410
 P    -1.025395    -1.409619    -1.268981
 H     6.837047    -1.334639    -3.656149
 N    -2.444252     1.407229     2.427997
 N    -3.203220     1.204875     1.354539
 C    -1.118233     0.787309     0.662718
 C    -1.182524     1.179469     2.027396
 C    -2.453703     0.845189     0.262237
 C    -0.093064     1.387974     2.994357
 C    -0.387861     1.364297     4.366395
 H    -1.408793     1.154923     4.671020
 C     0.590528     1.600360     5.323528
 H     0.332309     1.567482     6.378713
 C     1.896586     1.876766     4.927856
 H     2.670733     2.065728     5.666283
 C     2.207080     1.909976     3.571113
 H     3.226369     2.137521     3.275472
 C     1.235668     1.661750     2.593498
 C    -3.016783     0.579003    -1.064205
 C    -4.082924     1.345653    -1.559408
 H    -4.476919     2.160238    -0.960130
 C    -4.624823     1.106834    -2.817333
 H    -5.447243     1.719986    -3.175392
 C    -4.102287     0.093926    -3.613337
 H    -4.517041    -0.105633    -4.597354
 C    -3.028689    -0.662136    -3.146993
 H    -2.630423    -1.441318    -3.788616
 C    -2.465473    -0.434942    -1.886955
 C     3.506865     1.628345     0.675014
 H     3.896397     2.463937     1.267911
 C     4.124979     0.336725     1.198398
 H     3.799106    -0.513947     0.600299
 H     3.853270     0.130770     2.236948
 H     5.217701     0.419353     1.144280
 C     3.908244     1.848416    -0.786044
 H     4.998778     1.784788    -0.878286
 H     3.604986     2.826041    -1.172521
 H     3.475680     1.077530    -1.434377
 C     1.333808     3.510845     0.330957
 H     1.557302     3.533494    -0.743322
 C    -0.121075     3.941773     0.508144
 H    -0.238131     4.961568     0.122594
 H    -0.408751     3.954335     1.564783
 H    -0.819757     3.294584    -0.024964
 C     2.254694     4.502977     1.040235
 H     3.308728     4.370939     0.782634
 H     2.155087     4.435011     2.129417
 H     1.976400     5.522686     0.749004
 C    -1.881138    -2.814182    -0.348761
 H    -1.056360    -3.448912    -0.006303
 C    -2.639392    -2.330455     0.885615
 H    -3.524168    -1.748690     0.606204
 H    -2.022798    -1.712663     1.542569
 H    -2.984508    -3.200225     1.456991
 C    -2.795748    -3.652292    -1.239110
 H    -3.601560    -3.048688    -1.670675
 H    -3.262044    -4.438948    -0.633951
 H    -2.260133    -4.144586    -2.055400
 C    -0.350341    -2.257260    -2.792847
 H    -1.193370    -2.737358    -3.302504
 C     0.300952    -1.264151    -3.753210
 H     0.612344    -1.790689    -4.662878
 H     1.197308    -0.817695    -3.308328
 H    -0.371425    -0.454490    -4.049376
 C     0.651886    -3.346650    -2.412514
 H     1.022089    -3.830165    -3.323881
 H     0.215543    -4.126618    -1.781198
 H     1.514556    -2.923354    -1.887838
 H     5.279020    -1.608452    -1.837781
 C     0.186814     1.162710    -1.573712
 O     0.076904     1.919570    -2.449917
 C    -4.637017     1.314752     1.505325
 H    -5.140418     0.606060     0.845713
 H    -4.990359     2.326714     1.281078
 H    -4.880274     1.076741     2.541705
 O     1.488688    -1.106972     0.695630
 C     1.456391    -2.462965     1.017110
 H     0.767946    -3.013552     0.355463
 C     0.975141    -2.656285     2.453353
 C     2.838338    -3.087738     0.833460
 H     3.209794    -2.917174    -0.182999
 H     3.559215    -2.655210     1.536351
 H     2.802958    -4.170053     1.006212
 H     1.642751    -2.130143     3.146236
 H     0.958985    -3.717489     2.729936
 H    -0.034120    -2.254493     2.586220
 H     4.749492    -0.131797    -3.694596
Si     5.388101    -1.421157    -3.310826
 C     4.544673    -2.840312    -4.203065
 C     4.486553    -4.120429    -3.630674
 C     3.968471    -2.651418    -5.468995
 C     3.879118    -5.178988    -4.303503
 C     3.360096    -3.707826    -6.144048
 C     3.315277    -4.973618    -5.561754
 H     4.916282    -4.296809    -2.646656
 H     3.989289    -1.668690    -5.935701
 H     3.843952    -6.163469    -3.844521
 H     2.919392    -3.542513    -7.123686
 H     2.839918    -5.798010    -6.086599

  100
 TSOP
scf done: -2834.193796
Fe     0.639116    -0.202354    -0.493346
 P     1.931027     1.525978     0.416338
 P    -1.038788    -1.716514    -1.416549
 H     4.112397    -1.723208    -0.728250
 N    -2.029087     1.344305     2.337276
 N    -2.856068     1.085202     1.331466
 C    -0.820431     0.571091     0.540507
 C    -0.799524     1.070357     1.872503
 C    -2.179469     0.646764     0.221195
 C     0.333578     1.421566     2.737471
 C     0.117308     1.562139     4.117664
 H    -0.866909     1.329950     4.512258
 C     1.123897     1.996340     4.968380
 H     0.929379     2.089707     6.033581
 C     2.375360     2.319180     4.449661
 H     3.169671     2.676565     5.098952
 C     2.606311     2.178544     3.084818
 H     3.584375     2.444987     2.699260
 C     1.609998     1.712831     2.214957
 C    -2.847943     0.424624    -1.060780
 C    -3.871297     1.296496    -1.467900
 H    -4.135752     2.136805    -0.834110
 C    -4.528197     1.129685    -2.680017
 H    -5.313518     1.821924    -2.970574
 C    -4.161051     0.082770    -3.516865
 H    -4.662560    -0.067842    -4.468648
 C    -3.127953    -0.771352    -3.139659
 H    -2.862525    -1.564039    -3.828755
 C    -2.447941    -0.620796    -1.924243
 C     3.796421     1.434746     0.305493
 H     4.170987     2.364193     0.749092
 C     4.377118     0.261864     1.099356
 H     3.783341    -0.643040     0.965922
 H     4.400885     0.479202     2.170650
 H     5.408365     0.071787     0.778322
 C     4.232203     1.443287    -1.160707
 H     5.325058     1.384308    -1.218660
 H     3.924463     2.358108    -1.677641
 H     3.825805     0.596569    -1.719869
 C     1.598698     3.251103    -0.268674
 H     1.755950     3.133519    -1.348720
 C     0.155852     3.702313    -0.048330
 H    -0.002443     4.660034    -0.557925
 H    -0.051235     3.856226     1.016218
 H    -0.573509     2.987406    -0.432569
 C     2.554964     4.327007     0.243044
 H     3.591914     4.159882    -0.059920
 H     2.522490     4.408155     1.335215
 H     2.251821     5.298168    -0.165813
 C    -1.910563    -3.040917    -0.398617
 H    -1.105208    -3.751799    -0.173720
 C    -2.460501    -2.512780     0.922886
 H    -3.330610    -1.868514     0.757318
 H    -1.721751    -1.944784     1.488453
 H    -2.789374    -3.358083     1.538801
 C    -3.018960    -3.771805    -1.155772
 H    -3.809641    -3.080202    -1.466429
 H    -3.474802    -4.513493    -0.489052
 H    -2.665078    -4.306381    -2.040890
 C    -0.724206    -2.648094    -3.019900
 H    -1.723871    -2.912162    -3.379026
 C    -0.059652    -1.766309    -4.074260
 H     0.000085    -2.312440    -5.023066
 H     0.960855    -1.495725    -3.789038
 H    -0.613723    -0.841594    -4.257316
 C     0.017958    -3.973728    -2.862835
 H    -0.007075    -4.502001    -3.823157
 H    -0.434695    -4.632118    -2.116733
 H     1.066163    -3.839087    -2.596369
 H     2.287800    -3.298448    -1.096836
 C     0.292580     0.819667    -1.859215
 O     0.125119     1.521676    -2.766844
 C    -4.277636     1.194639     1.578002
 H    -4.825117     0.514830     0.924181
 H    -4.637225     2.216066     1.415683
 H    -4.458826     0.917178     2.617673
 O     1.591083    -1.332847     0.769685
 C     1.243673    -2.423728     1.561834
 H     0.511043    -3.076121     1.044690
 C     0.627659    -2.003295     2.897932
 C     2.478615    -3.279111     1.863982
 H     2.940544    -3.667228     0.952456
 H     3.227331    -2.678625     2.395023
 H     2.218770    -4.133627     2.500846
 H     1.370638    -1.463528     3.497523
 H     0.294931    -2.876316     3.473717
 H    -0.225810    -1.338090     2.754939
 H     2.049488    -0.906274    -1.772185
Si     2.970818    -2.087207    -1.592308
 C     3.645782    -2.497219    -3.311252
 C     3.935575    -3.826982    -3.655981
 C     3.909213    -1.499841    -4.263976
 C     4.474593    -4.149629    -4.900263
 C     4.445595    -1.816741    -5.510439
 C     4.729882    -3.143588    -5.830124
 H     3.735248    -4.627315    -2.945458
 H     3.688553    -0.458420    -4.035278
 H     4.690682    -5.186305    -5.145647
 H     4.639002    -1.028844    -6.233878
 H     5.146002    -3.392852    -6.802733

  100
 P
scf done: -2834.218258
Fe     0.545791    -0.308968    -0.769531
 P     2.005033     1.303086     0.069331
 P    -1.214778    -1.590580    -1.674050
 H     3.242295    -3.336776     0.118338
 N    -1.741816     1.289317     2.370667
 N    -2.681138     1.126575     1.443821
 C    -0.771545     0.526595     0.430890
 C    -0.586956     0.960961     1.771368
 C    -2.147115     0.692762     0.253967
 C     0.653855     1.160782     2.533540
 C     0.590127     1.213351     3.934870
 H    -0.369827     1.048162     4.414176
 C     1.716571     1.476448     4.702645
 H     1.637950     1.505074     5.786203
 C     2.940531     1.704385     4.079044
 H     3.829715     1.918992     4.665127
 C     3.021510     1.652548     2.690496
 H     3.983826     1.835061     2.224942
 C     1.897975     1.370885     1.901502
 C    -2.956698     0.533223    -0.956539
 C    -4.016083     1.422228    -1.202851
 H    -4.183140     2.250075    -0.521978
 C    -4.839211     1.286801    -2.313471
 H    -5.648520     1.993189    -2.476018
 C    -4.612923     0.250200    -3.210535
 H    -5.251850     0.118178    -4.079016
 C    -3.539140    -0.612653    -3.004699
 H    -3.374755    -1.395586    -3.735749
 C    -2.683548    -0.483564    -1.903188
 C     3.837933     1.228790    -0.297210
 H     4.278257     2.074182     0.242193
 C     4.525425    -0.041441     0.189615
 H     4.259674    -0.903066    -0.427358
 H     4.296442    -0.277392     1.230566
 H     5.611486     0.083679     0.103655
 C     4.085602     1.447676    -1.789483
 H     5.159413     1.369536    -1.995533
 H     3.757048     2.433350    -2.131159
 H     3.579958     0.689333    -2.394720
 C     1.646723     3.089372    -0.441611
 H     1.737352     3.068985    -1.534733
 C     0.235774     3.564815    -0.100260
 H     0.094944     4.570413    -0.514030
 H     0.087961     3.630216     0.982852
 H    -0.541250     2.917363    -0.507900
 C     2.660673     4.093787     0.107209
 H     3.673592     3.941123    -0.272892
 H     2.695869     4.074069     1.202073
 H     2.355167     5.103271    -0.191609
 C    -1.975325    -3.039387    -0.733631
 H    -1.107758    -3.597629    -0.359373
 C    -2.814563    -2.556029     0.451103
 H    -3.756239    -2.122852     0.097968
 H    -2.311015    -1.807816     1.064997
 H    -3.064828    -3.410940     1.089839
 C    -2.836866    -3.965177    -1.591988
 H    -3.667823    -3.419370    -2.053640
 H    -3.273885    -4.736999    -0.947188
 H    -2.279141    -4.476034    -2.379405
 C    -0.998430    -2.273077    -3.413947
 H    -1.987506    -2.664984    -3.673620
 C    -0.622392    -1.202535    -4.436854
 H    -0.648305    -1.645283    -5.439540
 H     0.394374    -0.835699    -4.269889
 H    -1.298400    -0.344457    -4.434714
 C    -0.021380    -3.441145    -3.528892
 H    -0.121748    -3.877178    -4.530317
 H    -0.200412    -4.236065    -2.801056
 H     1.013145    -3.109710    -3.417852
 H     1.279631    -3.605210    -1.175951
 C     0.246007     0.790903    -2.050917
 O     0.059602     1.573570    -2.886315
 C    -4.059787     1.301523     1.849355
 H    -4.709276     0.642647     1.271591
 H    -4.391394     2.336931     1.720651
 H    -4.129328     1.037312     2.905546
 O     1.507585    -1.773351     0.586445
 C     1.460961    -2.538948     1.808041
 H     1.655465    -3.588855     1.541298
 C     0.093174    -2.485230     2.452576
 C     2.560966    -2.096144     2.756682
 H     3.541794    -2.177993     2.279991
 H     2.411833    -1.061929     3.078682
 H     2.563886    -2.736214     3.646357
 H    -0.199843    -1.460853     2.693783
 H     0.110305    -3.065218     3.382194
 H    -0.662483    -2.925345     1.801585
 H     1.626804    -1.199162    -1.597865
Si     2.277030    -2.569510    -0.777869
 C     3.553707    -2.514600    -2.235046
 C     4.676203    -3.352641    -2.152595
 C     3.383449    -1.786126    -3.420128
 C     5.578390    -3.473279    -3.209391
 C     4.278009    -1.896997    -4.483722
 C     5.379989    -2.744658    -4.380686
 H     4.850381    -3.920663    -1.239684
 H     2.533267    -1.111583    -3.512179
 H     6.439288    -4.131071    -3.116332
 H     4.118022    -1.319608    -5.391309
 H     6.083185    -2.830742    -5.205156

  100
 TSPQ
scf done: -2834.216242
Fe     0.487011    -0.254948    -0.882041
 P     1.957485     1.328557    -0.037812
 P    -1.275916    -1.509459    -1.791641
 H     2.537846    -4.207073    -0.091177
 N    -1.698389     1.157430     2.435054
 N    -2.672216     0.996460     1.543808
 C    -0.789540     0.504138     0.422729
 C    -0.561143     0.897911     1.770576
 C    -2.176984     0.631200     0.315268
 C     0.705118     1.136802     2.480272
 C     0.700366     1.182144     3.883797
 H    -0.230101     0.974567     4.403020
 C     1.845508     1.493568     4.603960
 H     1.812037     1.514754     5.690053
 C     3.029514     1.783166     3.930244
 H     3.931042     2.040418     4.479179
 C     3.053169     1.736910     2.539578
 H     3.983053     1.967822     2.031117
 C     1.912398     1.400018     1.797744
 C    -3.028711     0.529185    -0.872577
 C    -4.109881     1.414325    -1.020885
 H    -4.266544     2.189886    -0.278588
 C    -4.967610     1.344773    -2.111168
 H    -5.792370     2.046888    -2.196380
 C    -4.754260     0.379795    -3.087249
 H    -5.418136     0.299204    -3.943277
 C    -3.660716    -0.475832    -2.977796
 H    -3.510380    -1.199325    -3.770336
 C    -2.770671    -0.412931    -1.897981
 C     3.773727     1.259374    -0.476172
 H     4.242350     2.126245     0.001699
 C     4.472879     0.005012     0.030572
 H     4.031841    -0.895452    -0.396607
 H     4.436690    -0.081740     1.118669
 H     5.527657     0.031743    -0.269000
 C     3.935809     1.413448    -1.988946
 H     4.996946     1.336481    -2.252790
 H     3.576459     2.381144    -2.352016
 H     3.402582     0.625821    -2.531085
 C     1.567209     3.117191    -0.522221
 H     1.608549     3.105317    -1.617755
 C     0.168169     3.571611    -0.112129
 H    -0.004957     4.580186    -0.505830
 H     0.068996     3.620807     0.977631
 H    -0.617005     2.917025    -0.492350
 C     2.596777     4.127900    -0.017475
 H     3.589830     3.986375    -0.450865
 H     2.688620     4.104116     1.073952
 H     2.267012     5.135971    -0.294952
 C    -1.982575    -3.011755    -0.893079
 H    -1.099430    -3.614274    -0.647323
 C    -2.684776    -2.612181     0.404806
 H    -3.635844    -2.112338     0.191249
 H    -2.088104    -1.945842     1.029259
 H    -2.911371    -3.514894     0.983971
 C    -2.939465    -3.852573    -1.736883
 H    -3.799910    -3.261954    -2.072021
 H    -3.327932    -4.671886    -1.120127
 H    -2.466780    -4.301031    -2.613220
 C    -1.139423    -2.093229    -3.580519
 H    -2.146823    -2.448391    -3.820395
 C    -0.785448    -0.962943    -4.545577
 H    -0.880779    -1.331331    -5.573849
 H     0.251223    -0.640441    -4.408423
 H    -1.430742    -0.087716    -4.444473
 C    -0.200703    -3.269678    -3.840653
 H    -0.348365    -3.598551    -4.876677
 H    -0.384833    -4.129662    -3.192302
 H     0.847705    -2.981022    -3.734982
 H     0.896737    -3.479253    -1.593222
 C     0.187163     0.864457    -2.129768
 O    -0.007482     1.666373    -2.948747
 C    -4.036627     1.098325     2.017061
 H    -4.691674     0.468627     1.413945
 H    -4.400013     2.130584     1.984300
 H    -4.057193     0.750219     3.050949
 O     1.558492    -2.039807     0.497547
 C     1.624677    -2.639123     1.818805
 H     1.839894    -3.706310     1.682905
 C     0.289475    -2.533484     2.522202
 C     2.767577    -2.038470     2.612333
 H     3.718686    -2.177699     2.089261
 H     2.616599    -0.970253     2.785422
 H     2.841745    -2.538096     3.584601
 H    -0.023950    -1.494721     2.647742
 H     0.367150    -2.990414     3.515063
 H    -0.482365    -3.071131     1.967112
 H     1.536427    -1.104928    -1.716182
Si     2.057411    -2.980991    -0.832029
 C     3.580648    -2.763374    -1.942387
 C     4.743984    -3.465414    -1.584179
 C     3.589752    -2.073794    -3.164721
 C     5.875573    -3.461295    -2.398681
 C     4.709041    -2.082347    -3.993358
 C     5.858841    -2.770896    -3.608117
 H     4.767793    -4.025709    -0.651801
 H     2.708711    -1.512740    -3.467127
 H     6.766509    -4.002884    -2.091227
 H     4.686636    -1.546409    -4.938917
 H     6.736545    -2.769880    -4.249290

  100
 Q
scf done: -2834.250600
Fe    -0.162014     0.769645    -1.522341
 P     1.429120     2.054951    -0.591286
 P    -1.640665    -0.717246    -2.299632
 H     1.722774    -5.067141    -0.196605
 N    -1.856632     0.944825     2.309043
 N    -2.944439     0.766699     1.563683
 C    -1.268176     0.961538     0.086247
 C    -0.843145     1.080404     1.438650
 C    -2.648060     0.776964     0.223997
 C     0.510082     1.287869     1.987026
 C     0.703360     1.080536     3.364434
 H    -0.148104     0.764106     3.958311
 C     1.938477     1.269085     3.968042
 H     2.049839     1.095634     5.035143
 C     3.028514     1.674246     3.201624
 H     4.003763     1.823213     3.656466
 C     2.856630     1.888748     1.837986
 H     3.714154     2.207846     1.255103
 C     1.616397     1.704644     1.208922
 C    -3.663124     0.590962    -0.821834
 C    -4.946439     1.139791    -0.676820
 H    -5.169862     1.750033     0.192187
 C    -5.933754     0.948754    -1.637730
 H    -6.915567     1.392267    -1.496781
 C    -5.653996     0.200933    -2.774809
 H    -6.415908     0.037100    -3.531591
 C    -4.375479    -0.324110    -2.951943
 H    -4.173004    -0.887549    -3.856599
 C    -3.364509    -0.132899    -2.004387
 C     3.148136     1.855398    -1.292433
 H     3.824593     2.479203    -0.697258
 C     3.614264     0.404352    -1.202032
 H     2.973497    -0.248229    -1.805150
 H     3.612132     0.029799    -0.173889
 H     4.637341     0.322216    -1.587743
 C     3.193673     2.357816    -2.734626
 H     4.203258     2.219183    -3.138546
 H     2.949391     3.421592    -2.815884
 H     2.498473     1.797937    -3.369580
 C     1.151698     3.910918    -0.642895
 H     1.006546     4.117806    -1.711535
 C    -0.124140     4.305551     0.097923
 H    -0.313063     5.375270    -0.048876
 H    -0.024155     4.132218     1.175085
 H    -0.999373     3.754582    -0.252794
 C     2.332802     4.736887    -0.140592
 H     3.245476     4.575692    -0.720851
 H     2.551701     4.524524     0.911545
 H     2.083441     5.802134    -0.214364
 C    -1.564529    -2.419301    -1.504209
 H    -0.564077    -2.776297    -1.781809
 C    -1.637439    -2.377528     0.019679
 H    -2.612932    -2.017931     0.363816
 H    -0.869443    -1.735729     0.457487
 H    -1.501339    -3.392550     0.411919
 C    -2.607661    -3.385642    -2.061339
 H    -3.624406    -3.031958    -1.858041
 H    -2.493639    -4.361595    -1.574872
 H    -2.511419    -3.545362    -3.138921
 C    -1.582136    -1.129690    -4.120665
 H    -2.462661    -1.743524    -4.341838
 C    -1.630755     0.126977    -4.987388
 H    -1.704238    -0.160879    -6.042576
 H    -0.718000     0.718681    -4.867252
 H    -2.486029     0.768825    -4.756545
 C    -0.341886    -1.958817    -4.454992
 H    -0.300100    -2.122268    -5.538088
 H    -0.348948    -2.941580    -3.975060
 H     0.575769    -1.438348    -4.159911
 H     2.008273    -3.000996    -1.479763
 C    -0.796127     2.044468    -2.443794
 O    -1.239721     2.939738    -3.042627
 C    -4.194104     0.519866     2.249942
 H    -4.812224    -0.169252     1.672611
 H    -4.751437     1.446905     2.419725
 H    -3.956249     0.068456     3.213927
 O     2.431566    -2.854654     0.969653
 C     2.772625    -3.347184     2.273439
 H     3.032128    -4.416494     2.209666
 C     1.561775    -3.195767     3.174393
 C     3.981955    -2.585070     2.782673
 H     4.833915    -2.714122     2.107979
 H     3.754480    -1.515551     2.852058
 H     4.272711    -2.941273     3.776613
 H     1.276387    -2.140746     3.250952
 H     1.779750    -3.568832     4.180604
 H     0.709730    -3.756000     2.776626
 H     0.820727     0.332438    -2.642385
Si     2.545698    -3.831754    -0.370695
 C     4.292316    -4.388996    -0.752471
 C     4.675904    -5.725508    -0.561480
 C     5.255096    -3.484347    -1.231720
 C     5.976874    -6.145444    -0.833676
 C     6.555685    -3.899584    -1.503954
 C     6.917503    -5.231752    -1.303861
 H     3.950221    -6.449881    -0.196722
 H     4.987293    -2.442282    -1.397363
 H     6.256010    -7.184460    -0.679665
 H     7.287271    -3.186773    -1.875294
 H     7.932405    -5.556931    -1.517195
